# Supplementary material for: Epistasis and background dependence in the evolution of Omicron variants of the SARS-CoV-2 spike protein
Source: Mol Biol Evol. 2026 May 16;43(5):msag100. doi: 10.1093/molbev/msag100 (PMC13179739; doi:10.1093/molbev/msag100)
Supplement: msag100_Supplementary_Data [file msag100_supplementary_data.zip]

Archive with 3 entries (3 files):
- Supplemenatry_Figures.pdf
- Supplementary_File_1_Library_construction.xlsx
- Supplementary_File_2_Sequencing_Primersxlsx.xlsx
