# Supplementary material for: Epistasis and background dependence in the evolution of Omicron variants of the SARS-CoV-2 spike protein
Source: Mol Biol Evol. 2026 May 16;43(5):msag100. doi: 10.1093/molbev/msag100 (PMC13179739; doi:10.1093/molbev/msag100)
Supplement: msag100_Supplementary_Data [file msag100_supplementary_data.zip › Supplementary_File_1_Library_construction.xlsx]

## Sheet: Library_B
NAME	FRAGMENT	TYPE	6N-overhang	6bp-BsaI	1N-BsaI	4bp-overhang	possible-genomic	bp-used-total	numb-bp-used	actual-genomic	PRIMER-SEQ	Tm	Q5 Tm	Frag-length	Numb--PCRs
LibB_F1-1_f1	F1-1	f1	ATCGAC	GGTCTC	G	CTTT	GACGAAGTATTTAATGCTACTAGATTCGCATCGGTTTATG	34	17	GACGAAGTATTTAATGC	ATCGACGGTCTCGCTTTGACGAAGTATTTAATGC	51		135	3
LibB_R1-1_r1	R1-1	r1	ATCGAC	GGTCTC	G	AGGG	GCcgaGTTATACAAAACAGAATAATCAGCAACGCAGTTAC	31	14	GCcgaGTTATACAA	ATCGACGGTCTCGAGGGGCcgaGTTATACAA	53
LibB_R1-2_r1_S371L	R1-2	r1_S371L	ATCGAC	GGTCTC	G	AGGG	GCcagGTTATACAAAACAGAATAATCAGCAACGCAGTTAC	43	26	GCcagGTTATACAAAACAGAATAATC	ATCGACGGTCTCGAGGGGCcagGTTATACAAAACAGAATAATC	52
LibB_R1-3_r1_S371F	R1-3	r1_S371F	ATCGAC	GGTCTC	G	AGGG	GCgaaGTTATACAAAACAGAATAATCAGCAACGCAGTTAC	43	26	GCgaaGTTATACAAAACAGAATAATC	ATCGACGGTCTCGAGGGGCgaaGTTATACAAAACAGAATAATC	51
LibB_F2-1_f2	F2-1	f2	ATCGAC	GGTCTC	G	CCCT	TTCTTCacaTTTAAGTGCTACGGGGTGTCGCCTACCAAAT	35	18	TTCTTCacaTTTAAGTGC	ATCGACGGTCTCGCCCTTTCTTCacaTTTAAGTGC	52		131	4
LibB_F2-2_f2_T376A	F2-2	f2_T376A	ATCGAC	GGTCTC	G	CCCT	TTCTTCgctTTTAAGTGCTACGGGGTGTCGCCTACCAAAT	40	23	TTCTTCgctTTTAAGTGCTACGG	ATCGACGGTCTCGCCCTTTCTTCgctTTTAAGTGCTACGG	52
LibB_R2-1_r2	R2-1	r2	ATCGAC	GGTCTC	G	ACTT	CgtcACCCCTGATCACAAAAGAATCGGCGTACACATTGGT	31	14	CgtcACCCCTGATC	ATCGACGGTCTCGACTTCgtcACCCCTGATC	53
LibB_R2-2_r2_D405N	R2-2	r2_D405N	ATCGAC	GGTCTC	G	ACTT	CgttACCCCTGATCACAAAAGAATCGGCGTACACATTGGT	35	18	CgttACCCCTGATCACAA	ATCGACGGTCTCGACTTCgttACCCCTGATCACAA	52
LibB_F3-1_f3	F3-1	f3	ATCGAC	GGTCTC	G	AAGT	TagaCAGATCGCTCCAGGGCAAACTGGTAATATTGCCGAT	31	14	TagaCAGATCGCTC	ATCGACGGTCTCGAAGTTagaCAGATCGCTC	55		158	4
LibB_F3-2_f3_R408S	F3-2	f3_R408S	ATCGAC	GGTCTC	G	AAGT	TtcaCAGATCGCTCCAGGGCAAACTGGTAATATTGCCGAT	36	19	TtcaCAGATCGCTCCAGGG	ATCGACGGTCTCGAAGTTtcaCAGATCGCTCCAGGG	53
LibB_R3-1_r3	R3-1	r3	ATCGAC	GGTCTC	G	TATA	ATTTCCtccCACCTTTGAGTCTAACTTGTTTGAGTTCCAT	38	21	ATTTCCtccCACCTTTGAGTC	ATCGACGGTCTCGTATAATTTCCtccCACCTTTGAGTC	53
LibB_R3-2_r3_G446S	R3-2	r3_G446S	ATCGAC	GGTCTC	G	TATA	ATTTCCtgaCACCTTTGAGTCTAACTTGTTTGAGTTCCAT	49	32	ATTTCCtgaCACCTTTGAGTCTAACTTGTTTG	ATCGACGGTCTCGTATAATTTCCtgaCACCTTTGAGTCTAACTTGTTTG	51
LibB_F4-1_f4	F4-1	f4	ATCGAC	GGTCTC	G	TATA	ACTACctgTACCGTCTTTTCAGGAAATCAAATTTGAAGCC	37	20	ACTACctgTACCGTCTTTTC	ATCGACGGTCTCGTATAACTACctgTACCGTCTTTTC	52		150	6
LibB_F4-2_f4_L452Q	F4-2	f4_L452Q	ATCGAC	GGTCTC	G	TATA	ACTACcaaTACCGTCTTTTCAGGAAATCAAATTTGAAGCC	45	28	ACTACcaaTACCGTCTTTTCAGGAAATC	ATCGACGGTCTCGTATAACTACcaaTACCGTCTTTTCAGGAAATC	51
LibB_F4-3_f4_L452R	F4-3	f4_L452R	ATCGAC	GGTCTC	G	TATA	ACTACcgtTACCGTCTTTTCAGGAAATCAAATTTGAAGCC	45	28	ACTACcgtTACCGTCTTTTCAGGAAATC	ATCGACGGTCTCGTATAACTACcgtTACCGTCTTTTCAGGAAATC	50
LibB_R4-1_r4	R4-1	r4	ATCGAC	GGTCTC	G	AGTA	ACAGTTgaaGCCGGCGACGCCATTGCAGGGCTTGTTACCG	30	13	ACAGTTgaaGCCG	ATCGACGGTCTCGAGTAACAGTTgaaGCCG	52
LibB_R4-2_r4_F486V	R4-2	r4_F486V	ATCGAC	GGTCTC	G	AGTA	ACAGTTtacGCCGGCGACGCCATTGCAGGGCTTGTTACCG	36	19	ACAGTTtacGCCGGCGACG	ATCGACGGTCTCGAGTAACAGTTtacGCCGGCGACG	53
LibB_F5-1_f5	F5-1	f5	ATCGAC	GGTCTC	G	TACT	TCCCCCTAcagTCATACggtTTCAGGCCTACATACGGAGTTGGCCAT	35	18	TCCCCCTAcagTCATACg	ATCGACGGTCTCGTACTTCCCCCTAcagTCATACg	53		152	4
LibB_F5-2_f5_Q493R	F5-2	f5_Q493R	ATCGAC	GGTCTC	G	TACT	TCCCCCTAaggTCATACggtTTCAGGCCTACATACGGAGTTGGCCAT	43	26	TCCCCCTAaggTCATACggtTTCAGG	ATCGACGGTCTCGTACTTCCCCCTAaggTCATACggtTTCAGG	53
LibB_F5-3_f5_G496S	F5-3	f5_G496S	ATCGAC	GGTCTC	G	TACT	TCCCCCTAcagTCATACtctTTCAGGCCTACATACGGAGTTGGCCAT	52	35	TCCCCCTAcagTCATACtctTTCAGGCCTACATAC	ATCGACGGTCTCGTACTTCCCCCTAcagTCATACtctTTCAGGCCTACATAC	56
LibB_F5-4_f5_Q493R_G496S	F5-4	f5_Q493R_G496S	ATCGAC	GGTCTC	G	TACT	TCCCCCTAaggTCATACtctTTCAGGCCTACATACGGAGTTGGCCAT	54	37	TCCCCCTAaggTCATACtctTTCAGGCCTACATACGG	ATCGACGGTCTCGTACTTCCCCCTAaggTCATACtctTTCAGGCCTACATACGG	53
LibB_R5-1_r5	R5-1	r5	ATCGAC	GGTCTC	G	GGAC	TTCTTAGGACCACAAACCGTAGCAGGGGCGTGCAACAACT	31	14	TTCTTAGGACCACA	ATCGACGGTCTCGGGACTTCTTAGGACCACA	53

## Sheet: Library_X
F_R_ID	Background	Mutation	Primer_ID	6N-overhang	6bp-BsaI	1N-BsaI	4bp-overhang	add_overhang	possible_template	numb-bp-used	actual-template	PRIMER-SEQ	Tm	Length	Old version
F1	G339D	x	F1-A124-1	ATCGAC	GGTCTC	G	CTTT	gac	GAAGTATTcAAcGCTACT	18	GAAGTATTcAAcGCTACT	ATCGACGGTCTCGCTTTgacGAAGTATTcAAcGCTACT	55	38
F1	x	x	F1-W-1	ATCGAC	GGTCTC	G	CTTT	gga	GAAGTATTcAAcGCTACT	18	GAAGTATTcAAcGCTACT	ATCGACGGTCTCGCTTTggaGAAGTATTcAAcGCTACT	55	38
R1	S371L_S373P_S375F	x	R1-1-1	ATCGAC	GGTCTC	G	ACTT	AAAtgtgaaGAAaggGGCcagGTT	ATACAAAACAGAATAATCAGC	21	ATACAAAACAGAATAATCAGC	ATCGACGGTCTCGACTTAAAtgtgaaGAAaggGGCcagGTTATACAAAACAGAATAATCAGC	55	62
R1	x	x	R1-W-1	ATCGAC	GGTCTC	G	ACTT	AAAtgtcgaGAAcgaGGCcgaGTT	ATACAAAACAGAATAATCAGC	21	ATACAAAACAGAATAATCAGC	ATCGACGGTCTCGACTTAAAtgtcgaGAAcgaGGCcgaGTTATACAAAACAGAATAATCAGC	55	62
R1	S373P_S375F	x	R1-A-1	ATCGAC	GGTCTC	G	ACTT	AAAtgtgaaGAAaggGGCcgaGTT	ATACAAAACAGAATAATCAGC	21	ATACAAAACAGAATAATCAGC	ATCGACGGTCTCGACTTAAAtgtgaaGAAaggGGCcgaGTTATACAAAACAGAATAATCAGC	55	62
R1	S371F_S373P_S375F_T376A	x	R1-24-1	ATCGAC	GGTCTC	G	ACTT	AAAtaggaaGAAaggGGCgaaGTT	ATACAAAACAGAATAATCAGC	21	ATACAAAACAGAATAATCAGC	ATCGACGGTCTCGACTTAAAtaggaaGAAaggGGCgaaGTTATACAAAACAGAATAATCAGC	55	62	AAAtagcgaGAAcgaGGCgaaGTT
F2	x	x	F2-W-1	ATCGAC	GGTCTC	G	AAGT	GCTACGGGgtgtcgCCTACCAAA	TTAAACGATTTATGCTTCACCAATG	25	TTAAACGATTTATGCTTCACCAATG	ATCGACGGTCTCGAAGTGCTACGGGgtgtcgCCTACCAAATTAAACGATTTATGCTTCACCAATG	55	65
F2	V382V_S383S(K417N)	x	F2-A1-1	ATCGAC	GGTCTC	G	AAGT	GCTACGGGgtaagcCCTACCAAA	TTAAACGATTTATGCTTCACCAATG	25	TTAAACGATTTATGCTTCACCAATG	ATCGACGGTCTCGAAGTGCTACGGGgtaagcCCTACCAAATTAAACGATTTATGCTTCACCAATG	55	65	GCTACGGGgtctcgCCTACCAAA
F2	S383S(D405N_R408S_K417N)	x	F2-24-1	ATCGAC	GGTCTC	G	AAGT	GCTACGGGgtgagtCCTACCAAA	TTAAACGATTTATGCTTCACCAATG	25	TTAAACGATTTATGCTTCACCAATG	ATCGACGGTCTCGAAGTGCTACGGGgtgagtCCTACCAAATTAAACGATTTATGCTTCACCAATG	55	65
R2	K417N	x	R2-A124-1	ATCGAC	GGTCTC	G	CAAT	att	ACCAGTTTGCCCTGGAG	17	ACCAGTTTGCCCTGGAG	ATCGACGGTCTCGCAATattACCAGTTTGCCCTGGAG	55	37
R2	x	x	R2-W-1	ATCGAC	GGTCTC	G	CAAT	ctt	ACCAGTTTGCCCTGGAG	17	ACCAGTTTGCCCTGGAG	ATCGACGGTCTCGCAATcttACCAGTTTGCCCTGGAG	55	37
F3	x	x	F3-WA124-1	ATCGAC	GGTCTC	G	ATTG	CCGATTAC	AACTACAAGCTTCCAGACGAC	18	AACTACAAGCTTCCAGAC	ATCGACGGTCTCGATTGCCGATTACAACTACAAGCTTCCAGAC	58	43
R3	x	x	R3-WA124-1	ATCGAC	GGTCTC	G	TCCT	GAAAAGACGGTAcag	GTAGTTgTAgTTgCCac	17	GTAGTTgTAgTTgCCac	ATCGACGGTCTCGTCCTGAAAAGACGGTAcagGTAGTTgTAgTTgCCac	57	49
R3	x	L452Q	R3-WA124-2	ATCGAC	GGTCTC	G	TCCT	GAAAAGACGGTAttg	GTAGTTgTAgTTgCCac	17	GTAGTTgTAgTTgCCac	ATCGACGGTCTCGTCCTGAAAAGACGGTAttgGTAGTTgTAgTTgCCac	57	49
R3	x	L452R	R3-WA124-3	ATCGAC	GGTCTC	G	TCCT	GAAAAGACGGTAacg	GTAGTTgTAgTTgCCac	17	GTAGTTgTAgTTgCCac	ATCGACGGTCTCGTCCTGAAAAGACGGTAacgGTAGTTgTAgTTgCCac	57	49
R3	x	L452M	R3-WA124-4	ATCGAC	GGTCTC	G	TCCT	GAAAAGACGGTAcat	GTAGTTgTAgTTgCCac	17	GTAGTTgTAgTTgCCac	ATCGACGGTCTCGTCCTGAAAAGACGGTAcatGTAGTTgTAgTTgCCac	57	49
F4	x	x	F4-WA124-1	ATCGAC	GGTCTC	G	AGGA	AATCAaat	TTGAAGCCGTTCGAAAG	17	TTGAAGCCGTTCGAAAG	ATCGACGGTCTCGAGGAAATCAaatTTGAAGCCGTTCGAAAG	58	42
F4	x	N460K	F4-WA124-2	ATCGAC	GGTCTC	G	AGGA	AATCAaag	TTGAAGCCGTTCGAAAG	17	TTGAAGCCGTTCGAAAG	ATCGACGGTCTCGAGGAAATCAaagTTGAAGCCGTTCGAAAG	58	42
R4	x	x	R4-W-1	ATCGAC	GGTCTC	G	TAGG	GGgaaGTAACAGTTgaaGCCctc	GACGCCATTGCAGG	14	GACGCCATTGCAGG	ATCGACGGTCTCGTAGGGGgaaGTAACAGTTgaaGCCctcGACGCCATTGCAGG	58	54
R4	x	F486V	R4-W-2	ATCGAC	GGTCTC	G	TAGG	GGgaaGTAACAGTTtacGCCctc	GACGCCATTGCAGG	14	GACGCCATTGCAGG	ATCGACGGTCTCGTAGGGGgaaGTAACAGTTtacGCCctcGACGCCATTGCAGG	58	54
R4	x	F486S	R4-W-3	ATCGAC	GGTCTC	G	TAGG	GGgaaGTAACAGTTagaGCCctc	GACGCCATTGCAGG	14	GACGCCATTGCAGG	ATCGACGGTCTCGTAGGGGgaaGTAACAGTTagaGCCctcGACGCCATTGCAGG	58	54
R4	x	F490S	R4-W-4	ATCGAC	GGTCTC	G	TAGG	GGagaGTAACAGTTgaaGCCctc	GACGCCATTGCAGG	14	GACGCCATTGCAGG	ATCGACGGTCTCGTAGGGGagaGTAACAGTTgaaGCCctcGACGCCATTGCAGG	58	54
R4	x	F486V_F490S	R4-W-5	ATCGAC	GGTCTC	G	TAGG	GGagaGTAACAGTTtacGCCctc	GACGCCATTGCAGG	14	GACGCCATTGCAGG	ATCGACGGTCTCGTAGGGGagaGTAACAGTTtacGCCctcGACGCCATTGCAGG	58	54
R4	x	F486S_F490S	R4-W-6	ATCGAC	GGTCTC	G	TAGG	GGagaGTAACAGTTagaGCCctc	GACGCCATTGCAGG	14	GACGCCATTGCAGG	ATCGACGGTCTCGTAGGGGagaGTAACAGTTagaGCCctcGACGCCATTGCAGG	58	54
R4	E484A	x	R4-A124-1	ATCGAC	GGTCTC	G	TAGG	GGgaaGTAACAGTTgaaGCCggc	GACGCCATTGCAGG	14	GACGCCATTGCAGG	ATCGACGGTCTCGTAGGGGgaaGTAACAGTTgaaGCCggcGACGCCATTGCAGG	58	54
R4	E484A	F486V	R4-A124-2	ATCGAC	GGTCTC	G	TAGG	GGgaaGTAACAGTTtacGCCggc	GACGCCATTGCAGG	14	GACGCCATTGCAGG	ATCGACGGTCTCGTAGGGGgaaGTAACAGTTtacGCCggcGACGCCATTGCAGG	58	54
R4	E484A	F486S	R4-A124-3	ATCGAC	GGTCTC	G	TAGG	GGgaaGTAACAGTTagaGCCggc	GACGCCATTGCAGG	14	GACGCCATTGCAGG	ATCGACGGTCTCGTAGGGGgaaGTAACAGTTagaGCCggcGACGCCATTGCAGG	58	54
R4	E484A	F490S	R4-A124-4	ATCGAC	GGTCTC	G	TAGG	GGagaGTAACAGTTgaaGCCggc	GACGCCATTGCAGG	14	GACGCCATTGCAGG	ATCGACGGTCTCGTAGGGGagaGTAACAGTTgaaGCCggcGACGCCATTGCAGG	58	54
R4	E484A	F486V_F490S	R4-A124-5	ATCGAC	GGTCTC	G	TAGG	GGagaGTAACAGTTtacGCCggc	GACGCCATTGCAGG	14	GACGCCATTGCAGG	ATCGACGGTCTCGTAGGGGagaGTAACAGTTtacGCCggcGACGCCATTGCAGG	58	54
R4	E484A	F486S_F490S	R4-A124-6	ATCGAC	GGTCTC	G	TAGG	GGagaGTAACAGTTagaGCCggc	GACGCCATTGCAGG	14	GACGCCATTGCAGG	ATCGACGGTCTCGTAGGGGagaGTAACAGTTagaGCCggcGACGCCATTGCAGG	58	54
F5	G496S_Q498R_N501Y_Y505H	x	F5-1-1	ATCGAC	GGTCTC	G	CCTA	cagTCATACtctTTCaggCCTACAtacGGAGTTGGCcat	CAGCCATACAGAGTTG	16	CAGCCATACAGAGTTG	ATCGACGGTCTCGCCTAcagTCATACtctTTCaggCCTACAtacGGAGTTGGCcatCAGCCATACAGAGTTG	56	72
F5	G496S_Q498R_N501Y_Y505H	Q493R	F5-1-2	ATCGAC	GGTCTC	G	CCTA	aggTCATACtctTTCaggCCTACAtacGGAGTTGGCcat	CAGCCATACAGAGTTG	16	CAGCCATACAGAGTTG	ATCGACGGTCTCGCCTAaggTCATACtctTTCaggCCTACAtacGGAGTTGGCcatCAGCCATACAGAGTTG	56	72
F5	Q498R_N501Y_Y505H	x	F5-A24-1	ATCGAC	GGTCTC	G	CCTA	cagTCATACggtTTCaggCCTACAtacGGAGTTGGCcat	CAGCCATACAGAGTTG	16	CAGCCATACAGAGTTG	ATCGACGGTCTCGCCTAcagTCATACggtTTCaggCCTACAtacGGAGTTGGCcatCAGCCATACAGAGTTG	56	72
F5	Q498R_N501Y_Y505H	Q493R	F5-A24-2	ATCGAC	GGTCTC	G	CCTA	aggTCATACggtTTCaggCCTACAtacGGAGTTGGCcat	CAGCCATACAGAGTTG	16	CAGCCATACAGAGTTG	ATCGACGGTCTCGCCTAaggTCATACggtTTCaggCCTACAtacGGAGTTGGCcatCAGCCATACAGAGTTG	56	72
F5	Q498R_N501Y	x	F5-Z-1	ATCGAC	GGTCTC	G	CCTA	cagTCATACggtTTCaggCCTACAtacGGAGTTGGCtac	CAGCCATACAGAGTTG	16	CAGCCATACAGAGTTG	ATCGACGGTCTCGCCTAcagTCATACggtTTCaggCCTACAtacGGAGTTGGCtacCAGCCATACAGAGTTG	56	72
F5	Q498R_N501Y	Q493R	F5-Z-2	ATCGAC	GGTCTC	G	CCTA	aggTCATACggtTTCaggCCTACAtacGGAGTTGGCtac	CAGCCATACAGAGTTG	16	CAGCCATACAGAGTTG	ATCGACGGTCTCGCCTAaggTCATACggtTTCaggCCTACAtacGGAGTTGGCtacCAGCCATACAGAGTTG	56	72
F5	N501Y	x	F5-Y-1	ATCGAC	GGTCTC	G	CCTA	cagTCATACggtTTCcagCCTACAtacGGAGTTGGCtac	CAGCCATACAGAGTTG	16	CAGCCATACAGAGTTG	ATCGACGGTCTCGCCTAcagTCATACggtTTCcagCCTACAtacGGAGTTGGCtacCAGCCATACAGAGTTG	56	72
F5	N501Y	Q493R	F5-Y-2	ATCGAC	GGTCTC	G	CCTA	aggTCATACggtTTCcagCCTACAtacGGAGTTGGCtac	CAGCCATACAGAGTTG	16	CAGCCATACAGAGTTG	ATCGACGGTCTCGCCTAaggTCATACggtTTCcagCCTACAtacGGAGTTGGCtacCAGCCATACAGAGTTG	56	72
F5	Q498R	x	F5-X-1	ATCGAC	GGTCTC	G	CCTA	cagTCATACggtTTCaggCCTACAaacGGAGTTGGCtac	CAGCCATACAGAGTTG	16	CAGCCATACAGAGTTG	ATCGACGGTCTCGCCTAcagTCATACggtTTCaggCCTACAaacGGAGTTGGCtacCAGCCATACAGAGTTG	56	72
F5	Q498R	Q493R	F5-X-2	ATCGAC	GGTCTC	G	CCTA	aggTCATACggtTTCaggCCTACAaacGGAGTTGGCtac	CAGCCATACAGAGTTG	16	CAGCCATACAGAGTTG	ATCGACGGTCTCGCCTAaggTCATACggtTTCaggCCTACAaacGGAGTTGGCtacCAGCCATACAGAGTTG	56	72
F5	x	x	F5-W-1	ATCGAC	GGTCTC	G	CCTA	cagTCATACggtTTCcagCCTACAaacGGAGTTGGCtac	CAGCCATACAGAGTTG	16	CAGCCATACAGAGTTG	ATCGACGGTCTCGCCTAcagTCATACggtTTCcagCCTACAaacGGAGTTGGCtacCAGCCATACAGAGTTG	56	72
F5	x	Q493R	F5-W-2	ATCGAC	GGTCTC	G	CCTA	aggTCATACggtTTCcagCCTACAaacGGAGTTGGCtac	CAGCCATACAGAGTTG	16	CAGCCATACAGAGTTG	ATCGACGGTCTCGCCTAaggTCATACggtTTCcagCCTACAaacGGAGTTGGCtacCAGCCATACAGAGTTG	56	72
R5	x	x	R5-WA124-1	ATCGAC	GGTCTC	G	TTAG		GACCACAAACCGTAGC	16	GACCACAAACCGTAGC	ATCGACGGTCTCGTTAGGACCACAAACCGTAGC	60	33

## Sheet: Library_M
Sequence	Fragment	Group	BsaI_Left	Optimum_Sequence	BsaI_Right	Sequence_Total	Length
NITNLCPFGEVFNATRFASVYAWNRKRISNCVADYSVL	1	All	GGTCTCGTATG	AATATTACAAACCTATGCCCATTTGGTGAAGTTTTCAATGCTACTAGATTTGCATCAGTCTACGCTTGGAATAGGAAACGCATAAGTAACTGTGTGGCCGATTATTCTGTATTG	ATAAGGAGACC	AATATTACAAACCTATGCCCATTTGGTGAAGTTTTCAATGCTACTAGATTTGCATCAGTCTACGCTTGGAATAGGAAACGCATAAGTAACTGTGTGGCCGATTATTCTGTATTGTAT	117
NITNLCPFGEVFNATRFASVYAWNRKRISNCVADYSVI	1	All	GGTCTCGTATG	AATATTACAAACCTATGCCCATTTGGTGAAGTTTTTAATGCTACTAGATTCGCATCAGTCTACGCTTGGAATAGAAAAAGGATTAGTAACTGTGTAGCCGATTATTCTGTGATA	ATAAGGAGACC	AATATTACAAACCTATGCCCATTTGGTGAAGTTTTTAATGCTACTAGATTCGCATCAGTCTACGCTTGGAATAGAAAAAGGATTAGTAACTGTGTAGCCGATTATTCTGTGATATAT	117
NITNLCPFGEVFNATRFASVYAWNRTRISNCVADYSVL	1	All	GGTCTCGTATG	AATATAACAAACCTATGCCCATTTGGTGAAGTTTTCAATGCAACCAGATTTGCCTCAGTCTACGCTTGGAATAGGACTAGAATTAGTAACTGTGTGGCTGATTATTCTGTATTG	ATAAGGAGACC	AATATAACAAACCTATGCCCATTTGGTGAAGTTTTCAATGCAACCAGATTTGCCTCAGTCTACGCTTGGAATAGGACTAGAATTAGTAACTGTGTGGCTGATTATTCTGTATTGTAT	117
NITNLCPFGEVFNATRFASVYAWNRTRISNCVADYSVI	1	All	GGTCTCGTATG	AATATTACAAACTTGTGCCCATTCGGTGAAGTATTTAATGCAACCAGATTTGCCTCAGTCTACGCTTGGAATAGGACTAGAATTAGTAACTGTGTTGCTGATTATTCTGTGATA	ATAAGGAGACC	AATATTACAAACTTGTGCCCATTCGGTGAAGTATTTAATGCAACCAGATTTGCCTCAGTCTACGCTTGGAATAGGACTAGAATTAGTAACTGTGTTGCTGATTATTCTGTGATATAT	117
NITNLCPFGEVFNATTFASVYAWNRKRISNCVADYSVL	1	All	GGTCTCGTATG	AATATAACAAACTTATGCCCATTCGGTGAAGTGTTTAATGCTACTACCTTTGCATCAGTCTACGCTTGGAATAGAAAAAGGATTAGTAACTGTGTTGCCGATTATTCTGTATTG	ATAAGGAGACC	AATATAACAAACTTATGCCCATTCGGTGAAGTGTTTAATGCTACTACCTTTGCATCAGTCTACGCTTGGAATAGAAAAAGGATTAGTAACTGTGTTGCCGATTATTCTGTATTGTAT	117
NITNLCPFGEVFNATTFASVYAWNRKRISNCVADYSVI	1	All	GGTCTCGTATG	AATATAACAAACCTATGCCCATTCGGTGAAGTTTTTAATGCCACTACCTTTGCATCAGTCTACGCTTGGAATAGGAAAAGAATTAGTAACTGTGTAGCTGATTATTCTGTGATC	ATAAGGAGACC	AATATAACAAACCTATGCCCATTCGGTGAAGTTTTTAATGCCACTACCTTTGCATCAGTCTACGCTTGGAATAGGAAAAGAATTAGTAACTGTGTAGCTGATTATTCTGTGATCTAT	117
NITNLCPFGEVFNATTFASVYAWNRTRISNCVADYSVL	1	All	GGTCTCGTATG	AATATTACAAACCTATGTCCATTCGGTGAAGTGTTTAATGCTACGACCTTTGCATCAGTCTACGCCTGGAATAGAACTAGGATAAGTAACTGCGTTGCTGATTATTCTGTATTG	ATAAGGAGACC	AATATTACAAACCTATGTCCATTCGGTGAAGTGTTTAATGCTACGACCTTTGCATCAGTCTACGCCTGGAATAGAACTAGGATAAGTAACTGCGTTGCTGATTATTCTGTATTGTAT	117
NITNLCPFGEVFNATTFASVYAWNRTRISNCVADYSVI	1	All	GGTCTCGTATG	AATATCACCAACTTGTGCCCATTCGGTGAAGTTTTTAATGCCACTACATTTGCATCAGTCTACGCTTGGAATAGAACGAGGATTAGTAACTGTGTGGCTGATTATTCTGTAATA	ATAAGGAGACC	AATATCACCAACTTGTGCCCATTCGGTGAAGTTTTTAATGCCACTACATTTGCATCAGTCTACGCTTGGAATAGAACGAGGATTAGTAACTGTGTGGCTGATTATTCTGTAATATAT	117
NITNLCPFDEVFNATRFASVYAWNRKRISNCVADYSVL	1	All	GGTCTCGTATG	AATATAACAAACCTATGCCCATTTGATGAAGTGTTTAATGCTACTAGATTCGCATCAGTCTACGCCTGGAATCGTAAAAGAATTAGTAACTGTGTTGCTGACTATTCTGTATTG	ATAAGGAGACC	AATATAACAAACCTATGCCCATTTGATGAAGTGTTTAATGCTACTAGATTCGCATCAGTCTACGCCTGGAATCGTAAAAGAATTAGTAACTGTGTTGCTGACTATTCTGTATTGTAT	117
NITNLCPFDEVFNATRFASVYAWNRKRISNCVADYSVI	1	All	GGTCTCGTATG	AATATTACAAACCTATGCCCATTTGATGAAGTATTTAATGCCACTAGATTCGCATCAGTCTACGCTTGGAATCGCAAAAGGATAAGTAACTGTGTTGCTGACTATTCTGTGATC	ATAAGGAGACC	AATATTACAAACCTATGCCCATTTGATGAAGTATTTAATGCCACTAGATTCGCATCAGTCTACGCTTGGAATCGCAAAAGGATAAGTAACTGTGTTGCTGACTATTCTGTGATCTAT	117
NITNLCPFDEVFNATRFASVYAWNRTRISNCVADYSVL	1	All	GGTCTCGTATG	AATATAACAAACCTATGTCCATTCGACGAAGTTTTTAATGCAACCAGATTTGCCTCAGTCTACGCTTGGAATAGGACTAGAATTAGTAACTGCGTGGCTGATTATTCTGTATTG	ATAAGGAGACC	AATATAACAAACCTATGTCCATTCGACGAAGTTTTTAATGCAACCAGATTTGCCTCAGTCTACGCTTGGAATAGGACTAGAATTAGTAACTGCGTGGCTGATTATTCTGTATTGTAT	117
NITNLCPFDEVFNATRFASVYAWNRTRISNCVADYSVI	1	All	GGTCTCGTATG	AATATAACAAACCTATGCCCATTCGACGAAGTTTTTAATGCAACCAGATTTGCCTCAGTCTACGCTTGGAATAGGACTAGAATTAGTAACTGTGTAGCTGATTATTCTGTGATC	ATAAGGAGACC	AATATAACAAACCTATGCCCATTCGACGAAGTTTTTAATGCAACCAGATTTGCCTCAGTCTACGCTTGGAATAGGACTAGAATTAGTAACTGTGTAGCTGATTATTCTGTGATCTAT	117
NITNLCPFDEVFNATTFASVYAWNRKRISNCVADYSVL	1	All	GGTCTCGTATG	AATATAACAAACTTATGTCCATTCGACGAAGTGTTTAATGCCACTACCTTTGCATCAGTCTACGCTTGGAATAGAAAAAGGATTAGTAACTGCGTTGCTGATTATTCTGTATTG	ATAAGGAGACC	AATATAACAAACTTATGTCCATTCGACGAAGTGTTTAATGCCACTACCTTTGCATCAGTCTACGCTTGGAATAGAAAAAGGATTAGTAACTGCGTTGCTGATTATTCTGTATTGTAT	117
NITNLCPFDEVFNATTFASVYAWNRKRISNCVADYSVI	1	All	GGTCTCGTATG	AATATAACAAACCTATGTCCATTCGACGAAGTATTTAATGCTACTACCTTTGCATCAGTCTACGCCTGGAATAGGAAAAGAATTAGTAACTGCGTTGCTGATTATTCTGTGATC	ATAAGGAGACC	AATATAACAAACCTATGTCCATTCGACGAAGTATTTAATGCTACTACCTTTGCATCAGTCTACGCCTGGAATAGGAAAAGAATTAGTAACTGCGTTGCTGATTATTCTGTGATCTAT	117
NITNLCPFDEVFNATTFASVYAWNRTRISNCVADYSVL	1	All	GGTCTCGTATG	AATATAACAAACTTATGTCCATTCGACGAAGTGTTTAATGCTACGACCTTTGCATCAGTCTACGCTTGGAATAGAACTAGGATTAGTAACTGCGTTGCCGATTATTCTGTATTG	ATAAGGAGACC	AATATAACAAACTTATGTCCATTCGACGAAGTGTTTAATGCTACGACCTTTGCATCAGTCTACGCTTGGAATAGAACTAGGATTAGTAACTGCGTTGCCGATTATTCTGTATTGTAT	117
NITNLCPFDEVFNATTFASVYAWNRTRISNCVADYSVI	1	All	GGTCTCGTATG	AATATAACCAACTTGTGTCCATTCGACGAAGTTTTTAATGCTACGACATTTGCATCAGTCTACGCTTGGAATAGAACTAGGATTAGTAACTGCGTGGCCGATTATTCTGTAATC	ATAAGGAGACC	AATATAACCAACTTGTGTCCATTCGACGAAGTTTTTAATGCTACGACATTTGCATCAGTCTACGCTTGGAATAGAACTAGGATTAGTAACTGCGTGGCCGATTATTCTGTAATCTAT	117
NITNLCPFHEVFNATRFASVYAWNRKRISNCVADYSVL	1	All	GGTCTCGTATG	AATATTACAAACCTATGTCCTTTCCATGAAGTGTTTAATGCCACTAGATTTGCATCAGTCTACGCTTGGAATAGGAAACGTATAAGTAACTGCGTTGCTGATTATTCTGTATTG	ATAAGGAGACC	AATATTACAAACCTATGTCCTTTCCATGAAGTGTTTAATGCCACTAGATTTGCATCAGTCTACGCTTGGAATAGGAAACGTATAAGTAACTGCGTTGCTGATTATTCTGTATTGTAT	117
NITNLCPFHEVFNATRFASVYAWNRKRISNCVADYSVI	1	All	GGTCTCGTATG	AATATTACAAACTTGTGTCCTTTCCATGAAGTATTTAATGCCACTAGATTTGCATCAGTCTACGCTTGGAATAGGAAAAGAATTAGTAACTGCGTTGCTGATTATTCTGTGATA	ATAAGGAGACC	AATATTACAAACTTGTGTCCTTTCCATGAAGTATTTAATGCCACTAGATTTGCATCAGTCTACGCTTGGAATAGGAAAAGAATTAGTAACTGCGTTGCTGATTATTCTGTGATATAT	117
NITNLCPFHEVFNATRFASVYAWNRTRISNCVADYSVL	1	All	GGTCTCGTATG	AATATAACAAACCTATGCCCTTTCCATGAAGTTTTTAATGCAACCAGATTTGCCTCAGTCTACGCTTGGAATAGGACTAGAATTAGTAACTGTGTGGCTGATTATTCTGTATTG	ATAAGGAGACC	AATATAACAAACCTATGCCCTTTCCATGAAGTTTTTAATGCAACCAGATTTGCCTCAGTCTACGCTTGGAATAGGACTAGAATTAGTAACTGTGTGGCTGATTATTCTGTATTGTAT	117
NITNLCPFHEVFNATRFASVYAWNRTRISNCVADYSVI	1	All	GGTCTCGTATG	AATATTACAAACCTATGCCCTTTCCATGAAGTTTTTAATGCAACCAGATTTGCCTCAGTCTACGCTTGGAATAGGACTAGAATTAGTAACTGTGTAGCTGATTATTCTGTGATA	ATAAGGAGACC	AATATTACAAACCTATGCCCTTTCCATGAAGTTTTTAATGCAACCAGATTTGCCTCAGTCTACGCTTGGAATAGGACTAGAATTAGTAACTGTGTAGCTGATTATTCTGTGATATAT	117
NITNLCPFHEVFNATTFASVYAWNRKRISNCVADYSVL	1	All	GGTCTCGTATG	AATATAACAAACTTATGCCCTTTCCATGAAGTGTTTAATGCTACTACCTTTGCATCAGTCTACGCTTGGAATAGAAAAAGGATTAGTAACTGTGTTGCCGATTATTCTGTATTG	ATAAGGAGACC	AATATAACAAACTTATGCCCTTTCCATGAAGTGTTTAATGCTACTACCTTTGCATCAGTCTACGCTTGGAATAGAAAAAGGATTAGTAACTGTGTTGCCGATTATTCTGTATTGTAT	117
NITNLCPFHEVFNATTFASVYAWNRKRISNCVADYSVI	1	All	GGTCTCGTATG	AATATTACAAACCTATGCCCTTTCCATGAAGTTTTTAATGCTACTACCTTTGCATCAGTCTACGCTTGGAATAGAAAACGTATTAGTAACTGTGTAGCCGATTATTCTGTGATA	ATAAGGAGACC	AATATTACAAACCTATGCCCTTTCCATGAAGTTTTTAATGCTACTACCTTTGCATCAGTCTACGCTTGGAATAGAAAACGTATTAGTAACTGTGTAGCCGATTATTCTGTGATATAT	117
NITNLCPFHEVFNATTFASVYAWNRTRISNCVADYSVL	1	All	GGTCTCGTATG	AATATAACAAACCTATGTCCTTTCCATGAAGTGTTTAATGCTACTACGTTTGCATCAGTCTACGCCTGGAATAGAACCAGGATTAGTAACTGCGTTGCTGATTATTCTGTATTG	ATAAGGAGACC	AATATAACAAACCTATGTCCTTTCCATGAAGTGTTTAATGCTACTACGTTTGCATCAGTCTACGCCTGGAATAGAACCAGGATTAGTAACTGCGTTGCTGATTATTCTGTATTGTAT	117
NITNLCPFHEVFNATTFASVYAWNRTRISNCVADYSVI	1	All	GGTCTCGTATG	AATATCACCAACTTGTGCCCTTTCCATGAAGTGTTTAATGCTACGACTTTTGCATCAGTCTACGCTTGGAATAGAACAAGGATTAGTAACTGTGTTGCCGATTATTCTGTAATA	ATAAGGAGACC	AATATCACCAACTTGTGCCCTTTCCATGAAGTGTTTAATGCTACGACTTTTGCATCAGTCTACGCTTGGAATAGAACAAGGATTAGTAACTGTGTTGCCGATTATTCTGTAATATAT	117
NVTNLCPFGEVFNATRFASVYAWNRKRISNCVADYSVL	1	All	GGTCTCGTATG	AATGTGACAAACCTATGCCCATTCGGTGAAGTTTTTAATGCCACTAGATTTGCATCAGTCTACGCTTGGAATAGGAAAAGAATTAGTAACTGTGTTGCTGATTATTCTGTATTG	ATAAGGAGACC	AATGTGACAAACCTATGCCCATTCGGTGAAGTTTTTAATGCCACTAGATTTGCATCAGTCTACGCTTGGAATAGGAAAAGAATTAGTAACTGTGTTGCTGATTATTCTGTATTGTAT	117
NVTNLCPFGEVFNATRFASVYAWNRKRISNCVADYSVI	1	All	GGTCTCGTATG	AATGTGACAAACCTATGCCCATTTGGTGAAGTTTTCAATGCTACTAGATTTGCATCAGTCTACGCTTGGAATAGGAAAAGAATTAGTAACTGTGTTGCCGATTATTCTGTAATA	ATAAGGAGACC	AATGTGACAAACCTATGCCCATTTGGTGAAGTTTTCAATGCTACTAGATTTGCATCAGTCTACGCTTGGAATAGGAAAAGAATTAGTAACTGTGTTGCCGATTATTCTGTAATATAT	117
NVTNLCPFGEVFNATRFASVYAWNRTRISNCVADYSVL	1	All	GGTCTCGTATG	AATGTGACAAACCTATGCCCATTTGGTGAAGTTTTCAATGCAACCAGATTTGCCTCAGTCTACGCTTGGAATAGGACTAGAATTAGTAACTGTGTTGCTGATTATTCTGTATTG	ATAAGGAGACC	AATGTGACAAACCTATGCCCATTTGGTGAAGTTTTCAATGCAACCAGATTTGCCTCAGTCTACGCTTGGAATAGGACTAGAATTAGTAACTGTGTTGCTGATTATTCTGTATTGTAT	117
NVTNLCPFGEVFNATRFASVYAWNRTRISNCVADYSVI	1	All	GGTCTCGTATG	AATGTTACAAACCTATGCCCATTTGGTGAAGTTTTCAATGCAACCAGATTTGCCTCAGTCTACGCTTGGAATAGGACTAGAATTAGTAACTGTGTGGCTGATTATTCTGTAATA	ATAAGGAGACC	AATGTTACAAACCTATGCCCATTTGGTGAAGTTTTCAATGCAACCAGATTTGCCTCAGTCTACGCTTGGAATAGGACTAGAATTAGTAACTGTGTGGCTGATTATTCTGTAATATAT	117
NVTNLCPFGEVFNATTFASVYAWNRKRISNCVADYSVL	1	All	GGTCTCGTATG	AATGTGACAAACCTATGCCCATTCGGTGAAGTTTTTAATGCTACTACCTTTGCATCAGTCTACGCCTGGAATAGAAAAAGGATTAGTAACTGTGTTGCTGATTATTCTGTATTG	ATAAGGAGACC	AATGTGACAAACCTATGCCCATTCGGTGAAGTTTTTAATGCTACTACCTTTGCATCAGTCTACGCCTGGAATAGAAAAAGGATTAGTAACTGTGTTGCTGATTATTCTGTATTGTAT	117
NVTNLCPFGEVFNATTFASVYAWNRKRISNCVADYSVI	1	All	GGTCTCGTATG	AATGTTACAAACCTATGTCCATTCGGTGAAGTTTTTAATGCTACTACCTTTGCATCAGTCTACGCTTGGAATAGAAAAAGGATAAGTAACTGCGTGGCCGATTATTCTGTAATT	ATAAGGAGACC	AATGTTACAAACCTATGTCCATTCGGTGAAGTTTTTAATGCTACTACCTTTGCATCAGTCTACGCTTGGAATAGAAAAAGGATAAGTAACTGCGTGGCCGATTATTCTGTAATTTAT	117
NVTNLCPFGEVFNATTFASVYAWNRTRISNCVADYSVL	1	All	GGTCTCGTATG	AATGTTACAAACCTATGTCCATTCGGTGAAGTGTTTAATGCTACGACCTTTGCATCAGTCTACGCCTGGAATAGGACTAGAATTAGTAACTGCGTTGCTGATTATTCTGTATTG	ATAAGGAGACC	AATGTTACAAACCTATGTCCATTCGGTGAAGTGTTTAATGCTACGACCTTTGCATCAGTCTACGCCTGGAATAGGACTAGAATTAGTAACTGCGTTGCTGATTATTCTGTATTGTAT	117
NVTNLCPFGEVFNATTFASVYAWNRTRISNCVADYSVI	1	All	GGTCTCGTATG	AATGTGACCAACTTGTGTCCATTCGGTGAAGTTTTTAATGCTACGACATTTGCATCAGTCTACGCCTGGAATAGGACTAGAATTAGTAACTGCGTTGCTGATTATTCTGTAATA	ATAAGGAGACC	AATGTGACCAACTTGTGTCCATTCGGTGAAGTTTTTAATGCTACGACATTTGCATCAGTCTACGCCTGGAATAGGACTAGAATTAGTAACTGCGTTGCTGATTATTCTGTAATATAT	117
NVTNLCPFDEVFNATRFASVYAWNRKRISNCVADYSVL	1	All	GGTCTCGTATG	AATGTTACAAACTTATGTCCATTCGATGAAGTGTTTAATGCTACTAGATTTGCATCAGTCTACGCTTGGAATCGCAAAAGGATTAGTAACTGCGTTGCCGACTATTCTGTATTG	ATAAGGAGACC	AATGTTACAAACTTATGTCCATTCGATGAAGTGTTTAATGCTACTAGATTTGCATCAGTCTACGCTTGGAATCGCAAAAGGATTAGTAACTGCGTTGCCGACTATTCTGTATTGTAT	117
NVTNLCPFDEVFNATRFASVYAWNRKRISNCVADYSVI	1	All	GGTCTCGTATG	AATGTTACAAACTTGTGCCCATTTGATGAAGTGTTCAATGCTACTAGATTTGCATCAGTCTACGCTTGGAATCGCAAACGTATAAGTAACTGTGTTGCCGACTATTCTGTAATT	ATAAGGAGACC	AATGTTACAAACTTGTGCCCATTTGATGAAGTGTTCAATGCTACTAGATTTGCATCAGTCTACGCTTGGAATCGCAAACGTATAAGTAACTGTGTTGCCGACTATTCTGTAATTTAT	117
NVTNLCPFDEVFNATRFASVYAWNRTRISNCVADYSVL	1	All	GGTCTCGTATG	AATGTTACAAACTTATGTCCATTTGACGAAGTGTTTAATGCAACCAGATTCGCCTCAGTCTACGCTTGGAATAGGACTAGAATTAGTAACTGCGTTGCTGATTATTCTGTATTG	ATAAGGAGACC	AATGTTACAAACTTATGTCCATTTGACGAAGTGTTTAATGCAACCAGATTCGCCTCAGTCTACGCTTGGAATAGGACTAGAATTAGTAACTGCGTTGCTGATTATTCTGTATTGTAT	117
NVTNLCPFDEVFNATRFASVYAWNRTRISNCVADYSVI	1	All	GGTCTCGTATG	AATGTTACAAACCTATGTCCATTTGACGAAGTTTTTAATGCAACCAGATTCGCCTCAGTCTACGCTTGGAATAGGACTAGAATTAGTAACTGCGTGGCTGATTATTCTGTAATA	ATAAGGAGACC	AATGTTACAAACCTATGTCCATTTGACGAAGTTTTTAATGCAACCAGATTCGCCTCAGTCTACGCTTGGAATAGGACTAGAATTAGTAACTGCGTGGCTGATTATTCTGTAATATAT	117
NVTNLCPFDEVFNATTFASVYAWNRKRISNCVADYSVL	1	All	GGTCTCGTATG	AATGTTACAAACTTATGTCCATTCGACGAAGTGTTTAATGCTACTACCTTTGCATCAGTCTACGCTTGGAATAGGAAAAGAATTAGTAACTGCGTTGCCGATTATTCTGTATTG	ATAAGGAGACC	AATGTTACAAACTTATGTCCATTCGACGAAGTGTTTAATGCTACTACCTTTGCATCAGTCTACGCTTGGAATAGGAAAAGAATTAGTAACTGCGTTGCCGATTATTCTGTATTGTAT	117
NVTNLCPFDEVFNATTFASVYAWNRKRISNCVADYSVI	1	All	GGTCTCGTATG	AATGTTACAAACTTGTGCCCATTCGATGAAGTGTTTAATGCCACTACCTTTGCATCAGTCTACGCTTGGAATCGTAAAAGAATTAGTAACTGTGTTGCTGACTATTCTGTAATA	ATAAGGAGACC	AATGTTACAAACTTGTGCCCATTCGATGAAGTGTTTAATGCCACTACCTTTGCATCAGTCTACGCTTGGAATCGTAAAAGAATTAGTAACTGTGTTGCTGACTATTCTGTAATATAT	117
NVTNLCPFDEVFNATTFASVYAWNRTRISNCVADYSVL	1	All	GGTCTCGTATG	AATGTTACAAACCTATGTCCATTCGACGAAGTGTTTAATGCCACTACCTTTGCATCAGTCTACGCTTGGAATAGAACGAGGATTAGTAACTGCGTTGCTGATTATTCTGTATTG	ATAAGGAGACC	AATGTTACAAACCTATGTCCATTCGACGAAGTGTTTAATGCCACTACCTTTGCATCAGTCTACGCTTGGAATAGAACGAGGATTAGTAACTGCGTTGCTGATTATTCTGTATTGTAT	117
NVTNLCPFDEVFNATTFASVYAWNRTRISNCVADYSVI	1	All	GGTCTCGTATG	AATGTGACCAACTTGTGTCCATTCGACGAAGTTTTTAATGCTACGACATTTGCATCAGTCTACGCTTGGAATAGAACTAGGATTAGTAACTGCGTTGCCGATTATTCTGTAATA	ATAAGGAGACC	AATGTGACCAACTTGTGTCCATTCGACGAAGTTTTTAATGCTACGACATTTGCATCAGTCTACGCTTGGAATAGAACTAGGATTAGTAACTGCGTTGCCGATTATTCTGTAATATAT	117
NVTNLCPFHEVFNATRFASVYAWNRKRISNCVADYSVL	1	All	GGTCTCGTATG	AATGTTACAAACTTATGCCCTTTCCATGAAGTGTTTAATGCCACTAGATTTGCATCAGTCTACGCTTGGAATAGAAAAAGGATTAGTAACTGTGTTGCTGATTATTCTGTATTG	ATAAGGAGACC	AATGTTACAAACTTATGCCCTTTCCATGAAGTGTTTAATGCCACTAGATTTGCATCAGTCTACGCTTGGAATAGAAAAAGGATTAGTAACTGTGTTGCTGATTATTCTGTATTGTAT	117
NVTNLCPFHEVFNATRFASVYAWNRKRISNCVADYSVI	1	All	GGTCTCGTATG	AATGTTACAAACCTATGTCCTTTCCATGAAGTTTTTAATGCTACTAGATTTGCATCAGTCTACGCCTGGAATAGGAAAAGAATTAGTAACTGCGTGGCTGATTATTCTGTAATA	ATAAGGAGACC	AATGTTACAAACCTATGTCCTTTCCATGAAGTTTTTAATGCTACTAGATTTGCATCAGTCTACGCCTGGAATAGGAAAAGAATTAGTAACTGCGTGGCTGATTATTCTGTAATATAT	117
NVTNLCPFHEVFNATRFASVYAWNRTRISNCVADYSVL	1	All	GGTCTCGTATG	AATGTTACAAACCTATGTCCTTTCCATGAAGTGTTTAATGCAACCAGATTTGCCTCAGTCTACGCTTGGAATAGGACTAGAATTAGTAACTGCGTTGCTGATTATTCTGTATTG	ATAAGGAGACC	AATGTTACAAACCTATGTCCTTTCCATGAAGTGTTTAATGCAACCAGATTTGCCTCAGTCTACGCTTGGAATAGGACTAGAATTAGTAACTGCGTTGCTGATTATTCTGTATTGTAT	117
NVTNLCPFHEVFNATRFASVYAWNRTRISNCVADYSVI	1	All	GGTCTCGTATG	AATGTTACAAACCTATGTCCTTTCCATGAAGTTTTTAATGCAACCAGATTTGCCTCAGTCTACGCTTGGAATAGGACTAGAATTAGTAACTGCGTGGCTGATTATTCTGTAATA	ATAAGGAGACC	AATGTTACAAACCTATGTCCTTTCCATGAAGTTTTTAATGCAACCAGATTTGCCTCAGTCTACGCTTGGAATAGGACTAGAATTAGTAACTGCGTGGCTGATTATTCTGTAATATAT	117
NVTNLCPFHEVFNATTFASVYAWNRKRISNCVADYSVL	1	All	GGTCTCGTATG	AATGTGACAAACCTATGTCCTTTCCATGAAGTTTTTAATGCTACCACTTTTGCATCAGTCTACGCTTGGAATAGGAAAAGAATTAGTAACTGCGTTGCCGATTATTCTGTATTG	ATAAGGAGACC	AATGTGACAAACCTATGTCCTTTCCATGAAGTTTTTAATGCTACCACTTTTGCATCAGTCTACGCTTGGAATAGGAAAAGAATTAGTAACTGCGTTGCCGATTATTCTGTATTGTAT	117
NVTNLCPFHEVFNATTFASVYAWNRKRISNCVADYSVI	1	All	GGTCTCGTATG	AATGTGACAAACCTATGCCCTTTCCATGAAGTTTTTAATGCTACCACTTTTGCATCAGTCTACGCTTGGAATAGAAAACGCATAAGTAACTGTGTTGCCGATTATTCTGTAATT	ATAAGGAGACC	AATGTGACAAACCTATGCCCTTTCCATGAAGTTTTTAATGCTACCACTTTTGCATCAGTCTACGCTTGGAATAGAAAACGCATAAGTAACTGTGTTGCCGATTATTCTGTAATTTAT	117
NVTNLCPFHEVFNATTFASVYAWNRTRISNCVADYSVL	1	All	GGTCTCGTATG	AATGTTACAAACCTATGTCCTTTCCATGAAGTTTTTAATGCCACTACCTTTGCATCAGTCTACGCTTGGAATAGGACGAGAATTAGTAACTGCGTGGCTGATTATTCTGTATTG	ATAAGGAGACC	AATGTTACAAACCTATGTCCTTTCCATGAAGTTTTTAATGCCACTACCTTTGCATCAGTCTACGCTTGGAATAGGACGAGAATTAGTAACTGCGTGGCTGATTATTCTGTATTGTAT	117
NVTNLCPFHEVFNATTFASVYAWNRTRISNCVADYSVI	1	All	GGTCTCGTATG	AATGTTACCAACTTGTGCCCTTTCCATGAAGTTTTTAATGCTACGACTTTTGCATCAGTCTACGCCTGGAATAGGACAAGAATTAGTAACTGTGTGGCTGATTATTCTGTAATA	ATAAGGAGACC	AATGTTACCAACTTGTGCCCTTTCCATGAAGTTTTTAATGCTACGACTTTTGCATCAGTCTACGCCTGGAATAGGACAAGAATTAGTAACTGTGTGGCTGATTATTCTGTAATATAT	117
SASFSTFKCYGVSPTKLNDLCFTNVYADSFVIRGDEVRQIAPGQTGKIADYNYKLPDDFT	2	Wuhan	GGTCTCGATAA	AGTGCATCCTTTTCTACTTTTAAGTGTTACGGTGTATCACCAACCAAGTTGAACGATCTTTGCTTTACAAATGTCTATGCCGACAGCTTTGTGATCAGAGGCGATGAAGTTAGGCAGATAGCTCCTGGACAAACTGGGAAAATTGCTGACTACAATTATAAATTACCGGATGATTTTACG	GGTTGGAGACC	AACAGTGCATCCTTTTCTACTTTTAAGTGTTACGGTGTATCACCAACCAAGTTGAACGATCTTTGCTTTACAAATGTCTATGCCGACAGCTTTGTGATCAGAGGCGATGAAGTTAGGCAGATAGCTCCTGGACAAACTGGGAAAATTGCTGACTACAATTATAAATTACCGGATGATTTTACGGGT	186
SAPFFTFKCYGVSPTKLNDLCFTNVYADSFVIRGDEVRQIAPGQTGKIADYNYKLPDDFT	2	Omicron	GGTCTCGATAA	TCAGCACCCTTTTTCACCTTTAAGTGTTATGGTGTTTCTCCAACGAAGCTAAACGACTTGTGCTTTACAAATGTCTACGCAGACTCCTTTGTGATCAGAGGCGATGAAGTAAGGCAGATAGCTCCAGGACAAACTGGGAAAATTGCTGACTACAATTATAAATTACCTGATGATTTTACT	GGTTGGAGACC	AACTCAGCACCCTTTTTCACCTTTAAGTGTTATGGTGTTTCTCCAACGAAGCTAAACGACTTGTGCTTTACAAATGTCTACGCAGACTCCTTTGTGATCAGAGGCGATGAAGTAAGGCAGATAGCTCCAGGACAAACTGGGAAAATTGCTGACTACAATTATAAATTACCTGATGATTTTACTGGT	186
SAPFFAFKCYGVSPTKLNDLCFTNVYADSFVIRGNEVRQIAPGQTGKIADYNYKLPDDFT	2	BA.2	GGTCTCGATAA	TCAGCACCATTTTTCGCTTTTAAGTGTTACGGTGTTTCTCCAACCAAGTTGAACGATCTTTGCTTTACAAACGTCTATGCAGACAGCTTTGTGATCAGAGGAAATGAAGTAAGGCAGATAGCGCCCGGTCAAACTGGGAAAATTGCTGACTACAATTATAAATTACCTGATGATTTTACG	GGTTGGAGACC	AACTCAGCACCATTTTTCGCTTTTAAGTGTTACGGTGTTTCTCCAACCAAGTTGAACGATCTTTGCTTTACAAACGTCTATGCAGACAGCTTTGTGATCAGAGGAAATGAAGTAAGGCAGATAGCGCCCGGTCAAACTGGGAAAATTGCTGACTACAATTATAAATTACCTGATGATTTTACGGGT	186
FASFSTFKCYGVSPTKLNDLCFTNVYADSFVIRGDEVRQIAPGQTGKIADYNYKLPDDFT	2	Wuhan	GGTCTCGATAA	TTTGCATCATTTTCTACTTTTAAGTGTTATGGTGTAAGTCCAACCAAGTTGAACGATCTATGCTTTACAAATGTCTACGCCGACAGCTTTGTGATCAGAGGTGATGAAGTTAGGCAGATAGCTCCTGGACAAACTGGGAAAATTGCTGACTACAATTATAAATTACCCGATGATTTTACG	GGTTGGAGACC	AACTTTGCATCATTTTCTACTTTTAAGTGTTATGGTGTAAGTCCAACCAAGTTGAACGATCTATGCTTTACAAATGTCTACGCCGACAGCTTTGTGATCAGAGGTGATGAAGTTAGGCAGATAGCTCCTGGACAAACTGGGAAAATTGCTGACTACAATTATAAATTACCCGATGATTTTACGGGT	186
FAPFFTFKCYGVSPTKLNDLCFTNVYADSFVIRGDEVRQIAPGQTGKIADYNYKLPDDFT	2	Omicron	GGTCTCGATAA	TTCGCACCCTTTTTCACCTTTAAGTGTTATGGTGTATCTCCAACGAAGCTAAACGACTTGTGCTTTACAAATGTCTACGCAGACTCCTTTGTGATCAGAGGCGATGAAGTTAGGCAGATAGCTCCAGGACAAACTGGGAAAATTGCTGACTACAATTATAAATTACCTGATGATTTTACT	GGTTGGAGACC	AACTTCGCACCCTTTTTCACCTTTAAGTGTTATGGTGTATCTCCAACGAAGCTAAACGACTTGTGCTTTACAAATGTCTACGCAGACTCCTTTGTGATCAGAGGCGATGAAGTTAGGCAGATAGCTCCAGGACAAACTGGGAAAATTGCTGACTACAATTATAAATTACCTGATGATTTTACTGGT	186
FAPFFAFKCYGVSPTKLNDLCFTNVYADSFVIRGNEVRQIAPGQTGKIADYNYKLPDDFT	2	BA.2	GGTCTCGATAA	TTCGCACCATTTTTCGCGTTTAAGTGTTACGGTGTTTCTCCAACCAAGCTAAACGACTTGTGCTTTACAAACGTCTATGCAGACTCATTTGTGATCCGTGGCAATGAAGTAAGACAGATAGCTCCCGGTCAAACTGGGAAAATTGCTGACTACAATTATAAATTACCTGATGATTTTACG	GGTTGGAGACC	AACTTCGCACCATTTTTCGCGTTTAAGTGTTACGGTGTTTCTCCAACCAAGCTAAACGACTTGTGCTTTACAAACGTCTATGCAGACTCATTTGTGATCCGTGGCAATGAAGTAAGACAGATAGCTCCCGGTCAAACTGGGAAAATTGCTGACTACAATTATAAATTACCTGATGATTTTACGGGT	186
LASFSTFKCYGVSPTKLNDLCFTNVYADSFVIRGDEVRQIAPGQTGKIADYNYKLPDDFT	2	Wuhan	GGTCTCGATAA	TTAGCATCATTTTCGACTTTTAAGTGTTACGGTGTATCTCCAACCAAGTTGAACGATCTTTGCTTTACAAATGTCTATGCCGACAGTTTTGTGATCAGAGGTGATGAAGTTAGGCAGATAGCTCCTGGACAAACGGGGAAAATTGCTGACTACAATTATAAACTACCCGATGATTTTACT	GGTTGGAGACC	AACTTAGCATCATTTTCGACTTTTAAGTGTTACGGTGTATCTCCAACCAAGTTGAACGATCTTTGCTTTACAAATGTCTATGCCGACAGTTTTGTGATCAGAGGTGATGAAGTTAGGCAGATAGCTCCTGGACAAACGGGGAAAATTGCTGACTACAATTATAAACTACCCGATGATTTTACTGGT	186
LAPFFTFKCYGVSPTKLNDLCFTNVYADSFVIRGDEVRQIAPGQTGKIADYNYKLPDDFT	2	Omicron	GGTCTCGATAA	TTAGCACCCTTTTTCACCTTTAAGTGTTACGGTGTATCTCCAACGAAGCTAAACGACTTGTGCTTTACAAATGTCTATGCAGACTCCTTTGTGATCAGAGGCGATGAAGTTAGGCAGATAGCTCCAGGACAAACTGGGAAAATTGCTGACTACAATTATAAACTCCCTGATGATTTTACT	GGTTGGAGACC	AACTTAGCACCCTTTTTCACCTTTAAGTGTTACGGTGTATCTCCAACGAAGCTAAACGACTTGTGCTTTACAAATGTCTATGCAGACTCCTTTGTGATCAGAGGCGATGAAGTTAGGCAGATAGCTCCAGGACAAACTGGGAAAATTGCTGACTACAATTATAAACTCCCTGATGATTTTACTGGT	186
LAPFFAFKCYGVSPTKLNDLCFTNVYADSFVIRGNEVRQIAPGQTGKIADYNYKLPDDFT	2	BA.2	GGTCTCGATAA	TTAGCACCATTTTTCGCTTTTAAGTGTTACGGTGTTTCTCCAACCAAGTTGAACGATCTTTGCTTTACAAACGTCTATGCAGACTCATTTGTGATTAGGGGCAATGAAGTAAGACAGATAGCGCCCGGTCAAACTGGGAAAATTGCTGACTACAATTATAAACTACCTGATGATTTTACG	GGTTGGAGACC	AACTTAGCACCATTTTTCGCTTTTAAGTGTTACGGTGTTTCTCCAACCAAGTTGAACGATCTTTGCTTTACAAACGTCTATGCAGACTCATTTGTGATTAGGGGCAATGAAGTAAGACAGATAGCGCCCGGTCAAACTGGGAAAATTGCTGACTACAATTATAAACTACCTGATGATTTTACGGGT	186
SASFSTFKCYGVSPTKLNDLCFTNVYADSFVIRGDEVSQIAPGQTGKIADYNYKLPDDFT	2	Wuhan	GGTCTCGATAA	AGTGCATCCTTCTCTACCTTTAAGTGTTATGGTGTCTCACCAACCAAGTTGAACGATCTATGCTTTACAAATGTATACGCCGACAGCTTTGTGATCAGAGGAGATGAAGTTTCGCAGATAGCTCCTGGTCAAACTGGCAAAATTGCTGACTACAATTATAAATTACCCGATGATTTTACT	GGTTGGAGACC	AACAGTGCATCCTTCTCTACCTTTAAGTGTTATGGTGTCTCACCAACCAAGTTGAACGATCTATGCTTTACAAATGTATACGCCGACAGCTTTGTGATCAGAGGAGATGAAGTTTCGCAGATAGCTCCTGGTCAAACTGGCAAAATTGCTGACTACAATTATAAATTACCCGATGATTTTACTGGT	186
SAPFFTFKCYGVSPTKLNDLCFTNVYADSFVIRGDEVSQIAPGQTGKIADYNYKLPDDFT	2	Omicron	GGTCTCGATAA	TCAGCACCCTTCTTCACCTTTAAGTGCTACGGTGTCTCCCCAACGAAGCTAAATGACTTGTGTTTCACAAATGTATACGCAGACAGCTTTGTTATCAGAGGAGATGAAGTTTCTCAGATAGCTCCAGGTCAAACTGGCAAAATTGCTGATTATAACTATAAATTACCTGATGATTTTACT	GGTTGGAGACC	AACTCAGCACCCTTCTTCACCTTTAAGTGCTACGGTGTCTCCCCAACGAAGCTAAATGACTTGTGTTTCACAAATGTATACGCAGACAGCTTTGTTATCAGAGGAGATGAAGTTTCTCAGATAGCTCCAGGTCAAACTGGCAAAATTGCTGATTATAACTATAAATTACCTGATGATTTTACTGGT	186
SAPFFAFKCYGVSPTKLNDLCFTNVYADSFVIRGNEVSQIAPGQTGKIADYNYKLPDDFT	2	BA.2	GGTCTCGATAA	TCAGCACCATTCTTCGCTTTTAAGTGCTATGGTGTCAGTCCAACCAAGTTGAACGATCTATGTTTTACAAACGTGTACGCAGACTCCTTTGTTATCAGAGGAAATGAAGTATCTCAGATAGCGCCCGGTCAAACTGGCAAAATTGCTGACTACAATTATAAATTACCTGATGATTTCACG	GGTTGGAGACC	AACTCAGCACCATTCTTCGCTTTTAAGTGCTATGGTGTCAGTCCAACCAAGTTGAACGATCTATGTTTTACAAACGTGTACGCAGACTCCTTTGTTATCAGAGGAAATGAAGTATCTCAGATAGCGCCCGGTCAAACTGGCAAAATTGCTGACTACAATTATAAATTACCTGATGATTTCACGGGT	186
FASFSTFKCYGVSPTKLNDLCFTNVYADSFVIRGDEVSQIAPGQTGKIADYNYKLPDDFT	2	Wuhan	GGTCTCGATAA	TTTGCATCCTTCTCTACCTTTAAGTGTTATGGTGTCTCACCAACCAAGTTGAACGATCTATGCTTTACAAATGTATACGCCGACAGCTTTGTGATCAGAGGAGATGAAGTTTCGCAGATAGCTCCTGGTCAAACTGGCAAAATTGCTGACTACAATTATAAATTACCCGATGATTTTACT	GGTTGGAGACC	AACTTTGCATCCTTCTCTACCTTTAAGTGTTATGGTGTCTCACCAACCAAGTTGAACGATCTATGCTTTACAAATGTATACGCCGACAGCTTTGTGATCAGAGGAGATGAAGTTTCGCAGATAGCTCCTGGTCAAACTGGCAAAATTGCTGACTACAATTATAAATTACCCGATGATTTTACTGGT	186
FAPFFTFKCYGVSPTKLNDLCFTNVYADSFVIRGDEVSQIAPGQTGKIADYNYKLPDDFT	2	Omicron	GGTCTCGATAA	TTCGCACCCTTCTTCACCTTTAAGTGTTATGGTGTCTCACCAACGAAGCTAAACGACTTGTGCTTTACAAATGTATACGCAGACAGCTTTGTGATCAGAGGAGATGAAGTTTCTCAGATAGCTCCAGGTCAAACTGGCAAAATTGCTGACTACAATTATAAATTACCTGATGATTTTACT	GGTTGGAGACC	AACTTCGCACCCTTCTTCACCTTTAAGTGTTATGGTGTCTCACCAACGAAGCTAAACGACTTGTGCTTTACAAATGTATACGCAGACAGCTTTGTGATCAGAGGAGATGAAGTTTCTCAGATAGCTCCAGGTCAAACTGGCAAAATTGCTGACTACAATTATAAATTACCTGATGATTTTACTGGT	186
FAPFFAFKCYGVSPTKLNDLCFTNVYADSFVIRGNEVSQIAPGQTGKIADYNYKLPDDFT	2	BA.2	GGTCTCGATAA	TTCGCACCATTCTTCGCGTTTAAGTGCTATGGTGTCTCACCAACCAAGCTAAACGATTTGTGCTTTACAAACGTGTACGCAGACTCCTTTGTTATCAGAGGAAATGAAGTATCTCAGATAGCTCCCGGTCAAACTGGCAAAATTGCTGACTACAATTATAAATTACCTGATGATTTTACG	GGTTGGAGACC	AACTTCGCACCATTCTTCGCGTTTAAGTGCTATGGTGTCTCACCAACCAAGCTAAACGATTTGTGCTTTACAAACGTGTACGCAGACTCCTTTGTTATCAGAGGAAATGAAGTATCTCAGATAGCTCCCGGTCAAACTGGCAAAATTGCTGACTACAATTATAAATTACCTGATGATTTTACGGGT	186
LASFSTFKCYGVSPTKLNDLCFTNVYADSFVIRGDEVSQIAPGQTGKIADYNYKLPDDFT	2	Wuhan	GGTCTCGATAA	TTAGCATCCTTCTCTACTTTTAAGTGTTATGGTGTCTCACCAACCAAGTTGAACGATCTTTGCTTTACAAATGTATACGCCGACAGCTTTGTGATCAGAGGAGATGAAGTTTCGCAGATAGCTCCTGGTCAAACTGGCAAAATTGCTGACTACAATTATAAACTACCCGATGATTTTACG	GGTTGGAGACC	AACTTAGCATCCTTCTCTACTTTTAAGTGTTATGGTGTCTCACCAACCAAGTTGAACGATCTTTGCTTTACAAATGTATACGCCGACAGCTTTGTGATCAGAGGAGATGAAGTTTCGCAGATAGCTCCTGGTCAAACTGGCAAAATTGCTGACTACAATTATAAACTACCCGATGATTTTACGGGT	186
LAPFFTFKCYGVSPTKLNDLCFTNVYADSFVIRGDEVSQIAPGQTGKIADYNYKLPDDFT	2	Omicron	GGTCTCGATAA	TTAGCACCCTTCTTTACCTTTAAGTGCTACGGTGTCTCACCAACGAAGCTAAATGACTTGTGTTTCACAAATGTATACGCAGACAGCTTTGTTATCAGAGGAGATGAAGTTTCTCAGATAGCTCCAGGTCAAACTGGCAAAATTGCTGATTATAACTATAAACTCCCTGATGATTTTACT	GGTTGGAGACC	AACTTAGCACCCTTCTTTACCTTTAAGTGCTACGGTGTCTCACCAACGAAGCTAAATGACTTGTGTTTCACAAATGTATACGCAGACAGCTTTGTTATCAGAGGAGATGAAGTTTCTCAGATAGCTCCAGGTCAAACTGGCAAAATTGCTGATTATAACTATAAACTCCCTGATGATTTTACTGGT	186
LAPFFAFKCYGVSPTKLNDLCFTNVYADSFVIRGNEVSQIAPGQTGKIADYNYKLPDDFT	2	BA.2	GGTCTCGATAA	TTAGCACCATTCTTCGCTTTTAAGTGCTATGGTGTCTCACCAACCAAGTTGAACGATCTTTGCTTTACAAACGTGTACGCAGACAGCTTTGTTATCAGAGGAAATGAAGTATCTCAGATAGCGCCCGGTCAAACTGGCAAAATTGCTGACTACAATTATAAACTACCTGATGATTTTACG	GGTTGGAGACC	AACTTAGCACCATTCTTCGCTTTTAAGTGCTATGGTGTCTCACCAACCAAGTTGAACGATCTTTGCTTTACAAACGTGTACGCAGACAGCTTTGTTATCAGAGGAAATGAAGTATCTCAGATAGCGCCCGGTCAAACTGGCAAAATTGCTGACTACAATTATAAACTACCTGATGATTTTACGGGT	186
SASFSTFKCYGVSPTKLNDLCFTNVYADSFVIKGDEVRQIAPGQTGKIADYNYKLPDDFT	2	Wuhan	GGTCTCGATAA	TCTGCGTCCTTTAGTACTTTTAAGTGTTACGGTGTTTCACCAACCAAGTTGAACGATCTGTGCTTTACAAATGTCTATGCCGACAGCTTTGTGATCAAAGGAGATGAAGTAAGGCAGATAGCTCCTGGTCAAACGGGCAAAATTGCTGACTACAATTATAAATTACCCGATGATTTTACT	GGTTGGAGACC	AACTCTGCGTCCTTTAGTACTTTTAAGTGTTACGGTGTTTCACCAACCAAGTTGAACGATCTGTGCTTTACAAATGTCTATGCCGACAGCTTTGTGATCAAAGGAGATGAAGTAAGGCAGATAGCTCCTGGTCAAACGGGCAAAATTGCTGACTACAATTATAAATTACCCGATGATTTTACTGGT	186
SAPFFTFKCYGVSPTKLNDLCFTNVYADSFVIKGDEVRQIAPGQTGKIADYNYKLPDDFT	2	Omicron	GGTCTCGATAA	TCAGCGCCCTTTTTCACGTTTAAGTGTTACGGTGTATCTCCAACCAAGTTGAACGATCTTTGCTTTACAAATGTCTATGCAGACTCCTTTGTGATTAAAGGCGATGAAGTTAGGCAGATAGCTCCAGGACAAACTGGGAAAATTGCTGACTACAATTATAAATTACCTGATGATTTTACT	GGTTGGAGACC	AACTCAGCGCCCTTTTTCACGTTTAAGTGTTACGGTGTATCTCCAACCAAGTTGAACGATCTTTGCTTTACAAATGTCTATGCAGACTCCTTTGTGATTAAAGGCGATGAAGTTAGGCAGATAGCTCCAGGACAAACTGGGAAAATTGCTGACTACAATTATAAATTACCTGATGATTTTACTGGT	186
SAPFFAFKCYGVSPTKLNDLCFTNVYADSFVIKGNEVRQIAPGQTGKIADYNYKLPDDFT	2	BA.2	GGTCTCGATAA	TCAGCGCCATTTTTCGCTTTTAAATGTTACGGTGTGTCTCCAACCAAGTTGAACGACCTGTGCTTTACAAACGTCTATGCAGATTCCTTTGTTATCAAGGGAAATGAAGTAAGACAGATAGCGCCCGGTCAAACTGGCAAAATTGCTGACTACAATTATAAATTACCTGATGATTTTACG	GGTTGGAGACC	AACTCAGCGCCATTTTTCGCTTTTAAATGTTACGGTGTGTCTCCAACCAAGTTGAACGACCTGTGCTTTACAAACGTCTATGCAGATTCCTTTGTTATCAAGGGAAATGAAGTAAGACAGATAGCGCCCGGTCAAACTGGCAAAATTGCTGACTACAATTATAAATTACCTGATGATTTTACGGGT	186
FASFSTFKCYGVSPTKLNDLCFTNVYADSFVIKGDEVRQIAPGQTGKIADYNYKLPDDFT	2	Wuhan	GGTCTCGATAA	TTTGCGTCCTTTAGTACTTTTAAGTGTTACGGTGTGTCTCCAACCAAGTTGAACGATCTGTGCTTTACAAATGTCTATGCCGACTCATTCGTAATCAAAGGAGATGAAGTTAGGCAGATAGCTCCTGGTCAAACGGGGAAAATTGCTGACTACAATTATAAATTACCCGATGATTTTACT	GGTTGGAGACC	AACTTTGCGTCCTTTAGTACTTTTAAGTGTTACGGTGTGTCTCCAACCAAGTTGAACGATCTGTGCTTTACAAATGTCTATGCCGACTCATTCGTAATCAAAGGAGATGAAGTTAGGCAGATAGCTCCTGGTCAAACGGGGAAAATTGCTGACTACAATTATAAATTACCCGATGATTTTACTGGT	186
FAPFFTFKCYGVSPTKLNDLCFTNVYADSFVIKGDEVRQIAPGQTGKIADYNYKLPDDFT	2	Omicron	GGTCTCGATAA	TTCGCGCCCTTTTTCACGTTTAAGTGTTATGGTGTTTCTCCAACCAAGTTGAACGATCTATGCTTTACAAATGTCTACGCAGACTCCTTTGTGATTAAAGGCGATGAAGTAAGACAGATAGCTCCAGGACAAACTGGGAAAATTGCTGACTACAATTATAAATTACCTGATGATTTTACT	GGTTGGAGACC	AACTTCGCGCCCTTTTTCACGTTTAAGTGTTATGGTGTTTCTCCAACCAAGTTGAACGATCTATGCTTTACAAATGTCTACGCAGACTCCTTTGTGATTAAAGGCGATGAAGTAAGACAGATAGCTCCAGGACAAACTGGGAAAATTGCTGACTACAATTATAAATTACCTGATGATTTTACTGGT	186
FAPFFAFKCYGVSPTKLNDLCFTNVYADSFVIKGNEVRQIAPGQTGKIADYNYKLPDDFT	2	BA.2	GGTCTCGATAA	TTCGCGCCATTTTTCGCGTTTAAGTGTTATGGTGTATCTCCAACCAAGCTAAACGACTTGTGCTTTACAAACGTCTACGCAGACTCATTTGTGATCAAAGGCAATGAAGTTAGACAGATAGCTCCCGGGCAAACTGGTAAGATTGCTGACTACAATTATAAATTACCTGATGATTTTACG	GGTTGGAGACC	AACTTCGCGCCATTTTTCGCGTTTAAGTGTTATGGTGTATCTCCAACCAAGCTAAACGACTTGTGCTTTACAAACGTCTACGCAGACTCATTTGTGATCAAAGGCAATGAAGTTAGACAGATAGCTCCCGGGCAAACTGGTAAGATTGCTGACTACAATTATAAATTACCTGATGATTTTACGGGT	186
LASFSTFKCYGVSPTKLNDLCFTNVYADSFVIKGDEVRQIAPGQTGKIADYNYKLPDDFT	2	Wuhan	GGTCTCGATAA	TTAGCGTCATTTTCTACATTTAAGTGTTACGGTGTTTCGCCAACCAAGTTGAACGATCTGTGCTTTACAAATGTCTATGCCGACAGCTTTGTGATCAAAGGAGATGAAGTAAGGCAGATAGCTCCTGGTCAAACTGGGAAAATTGCTGACTACAATTATAAACTACCCGATGATTTTACT	GGTTGGAGACC	AACTTAGCGTCATTTTCTACATTTAAGTGTTACGGTGTTTCGCCAACCAAGTTGAACGATCTGTGCTTTACAAATGTCTATGCCGACAGCTTTGTGATCAAAGGAGATGAAGTAAGGCAGATAGCTCCTGGTCAAACTGGGAAAATTGCTGACTACAATTATAAACTACCCGATGATTTTACTGGT	186
LAPFFTFKCYGVSPTKLNDLCFTNVYADSFVIKGDEVRQIAPGQTGKIADYNYKLPDDFT	2	Omicron	GGTCTCGATAA	TTAGCGCCATTTTTCACGTTTAAGTGTTACGGTGTTTCTCCAACCAAGTTGAACGATCTGTGCTTTACAAATGTCTATGCAGACTCCTTTGTGATTAAAGGCGATGAAGTAAGGCAGATAGCTCCCGGACAAACTGGGAAAATTGCTGACTACAATTATAAACTACCTGATGATTTTACT	GGTTGGAGACC	AACTTAGCGCCATTTTTCACGTTTAAGTGTTACGGTGTTTCTCCAACCAAGTTGAACGATCTGTGCTTTACAAATGTCTATGCAGACTCCTTTGTGATTAAAGGCGATGAAGTAAGGCAGATAGCTCCCGGACAAACTGGGAAAATTGCTGACTACAATTATAAACTACCTGATGATTTTACTGGT	186
LAPFFAFKCYGVSPTKLNDLCFTNVYADSFVIKGNEVRQIAPGQTGKIADYNYKLPDDFT	2	BA.2	GGTCTCGATAA	TTAGCGCCATTTTTCGCTTTTAAGTGCTATGGTGTATCTCCAACCAAGTTGAACGACCTGTGCTTTACAAACGTCTACGCAGACTCATTTGTGATCAAAGGCAATGAAGTTAGACAGATAGCGCCCGGTCAAACTGGGAAAATTGCTGACTACAATTATAAACTACCTGATGATTTTACG	GGTTGGAGACC	AACTTAGCGCCATTTTTCGCTTTTAAGTGCTATGGTGTATCTCCAACCAAGTTGAACGACCTGTGCTTTACAAACGTCTACGCAGACTCATTTGTGATCAAAGGCAATGAAGTTAGACAGATAGCGCCCGGTCAAACTGGGAAAATTGCTGACTACAATTATAAACTACCTGATGATTTTACGGGT	186
SASFSTFKCYGVSPTKLNDLCFTNVYADSFVIKGDEVSQIAPGQTGKIADYNYKLPDDFT	2	Wuhan	GGTCTCGATAA	AGTGCGTCCTTCTCTACTTTTAAGTGCTACGGTGTCTCACCAACCAAGTTGAATGACCTATGTTTCACAAATGTATACGCCGACAGCTTTGTTATCAAAGGAGATGAAGTGTCGCAGATAGCTCCTGGTCAAACTGGCAAAATTGCTGATTATAACTATAAATTACCCGATGATTTTACG	GGTTGGAGACC	AACAGTGCGTCCTTCTCTACTTTTAAGTGCTACGGTGTCTCACCAACCAAGTTGAATGACCTATGTTTCACAAATGTATACGCCGACAGCTTTGTTATCAAAGGAGATGAAGTGTCGCAGATAGCTCCTGGTCAAACTGGCAAAATTGCTGATTATAACTATAAATTACCCGATGATTTTACGGGT	186
SAPFFTFKCYGVSPTKLNDLCFTNVYADSFVIKGDEVSQIAPGQTGKIADYNYKLPDDFT	2	Omicron	GGTCTCGATAA	TCAGCGCCATTCTTTACGTTTAAGTGCTACGGTGTCTCCCCAACCAAGTTGAATGACCTATGTTTCACAAATGTATACGCAGACAGCTTTGTTATCAAAGGAGATGAAGTTTCTCAGATAGCTCCGGGTCAAACTGGCAAAATTGCTGATTATAACTATAAATTACCTGATGATTTTACT	GGTTGGAGACC	AACTCAGCGCCATTCTTTACGTTTAAGTGCTACGGTGTCTCCCCAACCAAGTTGAATGACCTATGTTTCACAAATGTATACGCAGACAGCTTTGTTATCAAAGGAGATGAAGTTTCTCAGATAGCTCCGGGTCAAACTGGCAAAATTGCTGATTATAACTATAAATTACCTGATGATTTTACTGGT	186
SAPFFAFKCYGVSPTKLNDLCFTNVYADSFVIKGNEVSQIAPGQTGKIADYNYKLPDDFT	2	BA.2	GGTCTCGATAA	TCAGCGCCATTCTTCGCTTTTAAGTGCTACGGTGTCTCCCCAACCAAGTTGAACGACCTATGTTTCACAAACGTGTATGCAGACAGCTTTGTTATCAAAGGAAATGAAGTATCTCAGATAGCGCCCGGTCAAACTGGCAAAATTGCTGATTACAATTATAAATTACCTGATGATTTTACG	GGTTGGAGACC	AACTCAGCGCCATTCTTCGCTTTTAAGTGCTACGGTGTCTCCCCAACCAAGTTGAACGACCTATGTTTCACAAACGTGTATGCAGACAGCTTTGTTATCAAAGGAAATGAAGTATCTCAGATAGCGCCCGGTCAAACTGGCAAAATTGCTGATTACAATTATAAATTACCTGATGATTTTACGGGT	186
FASFSTFKCYGVSPTKLNDLCFTNVYADSFVIKGDEVSQIAPGQTGKIADYNYKLPDDFT	2	Wuhan	GGTCTCGATAA	TTTGCGTCATTCTCTACCTTTAAGTGCTACGGTGTCAGTCCAACCAAGTTGAACGACCTATGTTTCACAAATGTATACGCCGACAGCTTTGTTATCAAAGGAGATGAAGTGTCCCAGATAGCTCCTGGTCAAACTGGCAAAATTGCTGATTATAACTATAAATTACCCGATGATTTTACT	GGTTGGAGACC	AACTTTGCGTCATTCTCTACCTTTAAGTGCTACGGTGTCAGTCCAACCAAGTTGAACGACCTATGTTTCACAAATGTATACGCCGACAGCTTTGTTATCAAAGGAGATGAAGTGTCCCAGATAGCTCCTGGTCAAACTGGCAAAATTGCTGATTATAACTATAAATTACCCGATGATTTTACTGGT	186
FAPFFTFKCYGVSPTKLNDLCFTNVYADSFVIKGDEVSQIAPGQTGKIADYNYKLPDDFT	2	Omicron	GGTCTCGATAA	TTTGCGCCATTCTTCACGTTTAAGTGCTACGGTGTCAGTCCAACCAAGTTGAATGACCTATGTTTCACAAATGTATACGCAGACTCCTTTGTTATTAAAGGCGATGAAGTGTCTCAGATAGCTCCGGGTCAAACTGGAAAAATTGCTGATTATAACTATAAATTACCTGATGATTTTACT	GGTTGGAGACC	AACTTTGCGCCATTCTTCACGTTTAAGTGCTACGGTGTCAGTCCAACCAAGTTGAATGACCTATGTTTCACAAATGTATACGCAGACTCCTTTGTTATTAAAGGCGATGAAGTGTCTCAGATAGCTCCGGGTCAAACTGGAAAAATTGCTGATTATAACTATAAATTACCTGATGATTTTACTGGT	186
FAPFFAFKCYGVSPTKLNDLCFTNVYADSFVIKGNEVSQIAPGQTGKIADYNYKLPDDFT	2	BA.2	GGTCTCGATAA	TTCGCGCCATTCTTCGCGTTTAAGTGTTACGGTGTCTCACCAACCAAGCTAAACGACTTGTGCTTTACAAATGTGTACGCAGACTCCTTTGTTATCAAGGGAAATGAAGTATCTCAGATAGCTCCCGGTCAAACTGGCAAAATTGCTGATTATAACTATAAATTACCTGATGATTTTACG	GGTTGGAGACC	AACTTCGCGCCATTCTTCGCGTTTAAGTGTTACGGTGTCTCACCAACCAAGCTAAACGACTTGTGCTTTACAAATGTGTACGCAGACTCCTTTGTTATCAAGGGAAATGAAGTATCTCAGATAGCTCCCGGTCAAACTGGCAAAATTGCTGATTATAACTATAAATTACCTGATGATTTTACGGGT	186
LASFSTFKCYGVSPTKLNDLCFTNVYADSFVIKGDEVSQIAPGQTGKIADYNYKLPDDFT	2	Wuhan	GGTCTCGATAA	TTAGCGTCATTCTCTACTTTTAAGTGCTACGGTGTCAGTCCAACCAAGTTGAACGACCTGTGTTTCACAAATGTATACGCCGACAGCTTTGTTATCAAAGGAGATGAAGTGTCGCAGATAGCTCCTGGTCAAACGGGCAAAATTGCTGATTATAACTATAAACTACCCGATGATTTTACT	GGTTGGAGACC	AACTTAGCGTCATTCTCTACTTTTAAGTGCTACGGTGTCAGTCCAACCAAGTTGAACGACCTGTGTTTCACAAATGTATACGCCGACAGCTTTGTTATCAAAGGAGATGAAGTGTCGCAGATAGCTCCTGGTCAAACGGGCAAAATTGCTGATTATAACTATAAACTACCCGATGATTTTACTGGT	186
LAPFFTFKCYGVSPTKLNDLCFTNVYADSFVIKGDEVSQIAPGQTGKIADYNYKLPDDFT	2	Omicron	GGTCTCGATAA	TTAGCGCCATTCTTTACGTTTAAGTGCTACGGTGTCTCACCAACCAAGTTGAATGACCTGTGTTTCACAAATGTATACGCAGACAGCTTTGTTATCAAAGGAGATGAAGTTTCTCAGATAGCTCCCGGTCAAACTGGCAAAATTGCTGATTATAACTATAAACTACCTGATGATTTTACT	GGTTGGAGACC	AACTTAGCGCCATTCTTTACGTTTAAGTGCTACGGTGTCTCACCAACCAAGTTGAATGACCTGTGTTTCACAAATGTATACGCAGACAGCTTTGTTATCAAAGGAGATGAAGTTTCTCAGATAGCTCCCGGTCAAACTGGCAAAATTGCTGATTATAACTATAAACTACCTGATGATTTTACTGGT	186
LAPFFAFKCYGVSPTKLNDLCFTNVYADSFVIKGNEVSQIAPGQTGKIADYNYKLPDDFT	2	BA.2	GGTCTCGATAA	TTAGCGCCATTCTTCGCTTTTAAATGCTACGGTGTCTCACCAACCAAGTTGAACGACCTGTGTTTCACAAACGTGTATGCAGACTCCTTTGTTATCAAGGGAAATGAAGTATCTCAGATAGCGCCCGGTCAAACTGGCAAAATTGCTGATTACAATTATAAACTACCTGATGATTTTACG	GGTTGGAGACC	AACTTAGCGCCATTCTTCGCTTTTAAATGCTACGGTGTCTCACCAACCAAGTTGAACGACCTGTGTTTCACAAACGTGTATGCAGACTCCTTTGTTATCAAGGGAAATGAAGTATCTCAGATAGCGCCCGGTCAAACTGGCAAAATTGCTGATTACAATTATAAACTACCTGATGATTTTACGGGT	186
SASFSTFKCYGVSPTKLNDLCFTNVYADSFVIRGDEVRQIAPGQTGNIADYNYKLPDDFT	2	Wuhan	GGTCTCGATAA	TCTGCATCCTTTTCGACTTTCAAGTGTTATGGTGTAAGTCCAACCAAATTGAACGATCTATGCTTTACAAACGTCTACGCCGACTCATTTGTGATTAGGGGCGATGAAGTTAGACAGATAGCTCCTGGTCAAACTGGAAATATCGCTGACTACAATTATAAATTACCGGATGATTTTACG	GGTTGGAGACC	AACTCTGCATCCTTTTCGACTTTCAAGTGTTATGGTGTAAGTCCAACCAAATTGAACGATCTATGCTTTACAAACGTCTACGCCGACTCATTTGTGATTAGGGGCGATGAAGTTAGACAGATAGCTCCTGGTCAAACTGGAAATATCGCTGACTACAATTATAAATTACCGGATGATTTTACGGGT	186
SAPFFTFKCYGVSPTKLNDLCFTNVYADSFVIRGDEVRQIAPGQTGNIADYNYKLPDDFT	2	Omicron	GGTCTCGATAA	TCAGCACCCTTTTTCACCTTCAAGTGTTATGGTGTATCTCCAACGAAACTAAACGACTTGTGCTTTACAAACGTCTACGCAGATTCCTTTGTGATTAGGGGCGATGAAGTTAGACAGATAGCTCCAGGTCAAACTGGAAATATCGCTGACTACAATTATAAATTACCTGATGATTTTACT	GGTTGGAGACC	AACTCAGCACCCTTTTTCACCTTCAAGTGTTATGGTGTATCTCCAACGAAACTAAACGACTTGTGCTTTACAAACGTCTACGCAGATTCCTTTGTGATTAGGGGCGATGAAGTTAGACAGATAGCTCCAGGTCAAACTGGAAATATCGCTGACTACAATTATAAATTACCTGATGATTTTACTGGT	186
SAPFFAFKCYGVSPTKLNDLCFTNVYADSFVIRGNEVRQIAPGQTGNIADYNYKLPDDFT	2	BA.2	GGTCTCGATAA	TCAGCACCATTTTTCGCTTTCAAGTGTTATGGTGTATCTCCAACCAAATTGAACGACCTATGCTTTACAAACGTCTACGCAGATAGTTTTGTGATTCGTGGAAATGAAGTTAGACAAATAGCGCCCGGTCAGACGGGCAATATCGCTGACTACAATTATAAATTACCTGATGATTTTACT	GGTTGGAGACC	AACTCAGCACCATTTTTCGCTTTCAAGTGTTATGGTGTATCTCCAACCAAATTGAACGACCTATGCTTTACAAACGTCTACGCAGATAGTTTTGTGATTCGTGGAAATGAAGTTAGACAAATAGCGCCCGGTCAGACGGGCAATATCGCTGACTACAATTATAAATTACCTGATGATTTTACTGGT	186
FASFSTFKCYGVSPTKLNDLCFTNVYADSFVIRGDEVRQIAPGQTGNIADYNYKLPDDFT	2	Wuhan	GGTCTCGATAA	TTTGCATCCTTTAGTACTTTCAAGTGTTATGGTGTTTCTCCAACCAAATTGAACGACCTATGCTTTACAAACGTCTACGCCGATTCATTTGTGATTAGGGGTGATGAAGTAAGACAGATAGCTCCTGGCCAAACTGGAAATATCGCTGACTACAATTATAAATTACCCGATGATTTTACG	GGTTGGAGACC	AACTTTGCATCCTTTAGTACTTTCAAGTGTTATGGTGTTTCTCCAACCAAATTGAACGACCTATGCTTTACAAACGTCTACGCCGATTCATTTGTGATTAGGGGTGATGAAGTAAGACAGATAGCTCCTGGCCAAACTGGAAATATCGCTGACTACAATTATAAATTACCCGATGATTTTACGGGT	186
FAPFFTFKCYGVSPTKLNDLCFTNVYADSFVIRGDEVRQIAPGQTGNIADYNYKLPDDFT	2	Omicron	GGTCTCGATAA	TTCGCACCCTTTTTCACCTTCAAGTGTTACGGTGTTTCTCCAACGAAACTAAACGACTTGTGCTTTACAAACGTCTATGCAGATTCATTTGTGATTCGTGGCGATGAAGTAAGACAGATAGCTCCAGGTCAAACTGGAAATATCGCTGACTACAATTATAAATTACCTGATGATTTTACT	GGTTGGAGACC	AACTTCGCACCCTTTTTCACCTTCAAGTGTTACGGTGTTTCTCCAACGAAACTAAACGACTTGTGCTTTACAAACGTCTATGCAGATTCATTTGTGATTCGTGGCGATGAAGTAAGACAGATAGCTCCAGGTCAAACTGGAAATATCGCTGACTACAATTATAAATTACCTGATGATTTTACTGGT	186
FAPFFAFKCYGVSPTKLNDLCFTNVYADSFVIRGNEVRQIAPGQTGNIADYNYKLPDDFT	2	BA.2	GGTCTCGATAA	TTCGCACCATTTTTCGCGTTCAAGTGTTACGGTGTTTCTCCAACCAAGCTAAACGACTTGTGCTTTACAAACGTCTACGCAGACTCATTTGTGATTCGTGGCAATGAAGTAAGACAGATAGCTCCCGGTCAAACTGGAAATATCGCTGATTATAACTATAAATTACCTGATGATTTTACG	GGTTGGAGACC	AACTTCGCACCATTTTTCGCGTTCAAGTGTTACGGTGTTTCTCCAACCAAGCTAAACGACTTGTGCTTTACAAACGTCTACGCAGACTCATTTGTGATTCGTGGCAATGAAGTAAGACAGATAGCTCCCGGTCAAACTGGAAATATCGCTGATTATAACTATAAATTACCTGATGATTTTACGGGT	186
LASFSTFKCYGVSPTKLNDLCFTNVYADSFVIRGDEVRQIAPGQTGNIADYNYKLPDDFT	2	Wuhan	GGTCTCGATAA	TTAGCATCCTTTTCTACTTTCAAGTGTTATGGTGTAAGTCCAACCAAATTGAACGACCTTTGCTTTACAAACGTCTACGCCGATTCATTTGTGATTAGGGGCGATGAAGTTAGACAGATAGCTCCTGGTCAAACTGGAAATATCGCTGACTACAATTATAAACTACCGGATGATTTTACG	GGTTGGAGACC	AACTTAGCATCCTTTTCTACTTTCAAGTGTTATGGTGTAAGTCCAACCAAATTGAACGACCTTTGCTTTACAAACGTCTACGCCGATTCATTTGTGATTAGGGGCGATGAAGTTAGACAGATAGCTCCTGGTCAAACTGGAAATATCGCTGACTACAATTATAAACTACCGGATGATTTTACGGGT	186
LAPFFTFKCYGVSPTKLNDLCFTNVYADSFVIRGDEVRQIAPGQTGNIADYNYKLPDDFT	2	Omicron	GGTCTCGATAA	TTAGCACCCTTTTTCACCTTCAAGTGTTATGGTGTTTCTCCAACGAAACTAAACGACTTGTGCTTTACAAACGTCTACGCAGATTCATTTGTGATTAGGGGCGATGAAGTAAGACAGATAGCTCCAGGTCAAACTGGAAATATCGCTGACTACAATTATAAACTTCCTGATGATTTTACT	GGTTGGAGACC	AACTTAGCACCCTTTTTCACCTTCAAGTGTTATGGTGTTTCTCCAACGAAACTAAACGACTTGTGCTTTACAAACGTCTACGCAGATTCATTTGTGATTAGGGGCGATGAAGTAAGACAGATAGCTCCAGGTCAAACTGGAAATATCGCTGACTACAATTATAAACTTCCTGATGATTTTACTGGT	186
LAPFFAFKCYGVSPTKLNDLCFTNVYADSFVIRGNEVRQIAPGQTGNIADYNYKLPDDFT	2	BA.2	GGTCTCGATAA	TTAGCACCATTTTTCGCTTTCAAGTGCTACGGTGTATCTCCAACCAAATTGAATGACCTTTGTTTTACAAACGTCTACGCAGACTCATTTGTGATTCGTGGCAATGAAGTTAGACAGATAGCGCCCGGTCAAACTGGAAATATCGCTGATTATAACTATAAACTACCTGATGATTTTACG	GGTTGGAGACC	AACTTAGCACCATTTTTCGCTTTCAAGTGCTACGGTGTATCTCCAACCAAATTGAATGACCTTTGTTTTACAAACGTCTACGCAGACTCATTTGTGATTCGTGGCAATGAAGTTAGACAGATAGCGCCCGGTCAAACTGGAAATATCGCTGATTATAACTATAAACTACCTGATGATTTTACGGGT	186
SASFSTFKCYGVSPTKLNDLCFTNVYADSFVIRGDEVSQIAPGQTGNIADYNYKLPDDFT	2	Wuhan	GGTCTCGATAA	TCTGCATCCTTCAGTACTTTCAAATGTTACGGTGTCTCACCAACCAAGTTGAACGATCTATGCTTTACAAACGTGTATGCCGACAGCTTTGTTATCAGAGGAGATGAAGTATCGCAGATAGCTCCTGGTCAAACTGGGAATATTGCTGACTACAATTATAAATTACCCGATGATTTTACG	GGTTGGAGACC	AACTCTGCATCCTTCAGTACTTTCAAATGTTACGGTGTCTCACCAACCAAGTTGAACGATCTATGCTTTACAAACGTGTATGCCGACAGCTTTGTTATCAGAGGAGATGAAGTATCGCAGATAGCTCCTGGTCAAACTGGGAATATTGCTGACTACAATTATAAATTACCCGATGATTTTACGGGT	186
SAPFFTFKCYGVSPTKLNDLCFTNVYADSFVIRGDEVSQIAPGQTGNIADYNYKLPDDFT	2	Omicron	GGTCTCGATAA	TCAGCACCCTTCTTCACCTTCAAATGCTACGGTGTCTCCCCAACGAAGCTAAACGACTTGTGTTTCACAAACGTGTATGCAGACAGTTTTGTTATTAGAGGAGATGAAGTATCTCAAATAGCTCCAGGTCAGACTGGCAATATCGCTGATTACAATTATAAATTACCTGATGATTTTACT	GGTTGGAGACC	AACTCAGCACCCTTCTTCACCTTCAAATGCTACGGTGTCTCCCCAACGAAGCTAAACGACTTGTGTTTCACAAACGTGTATGCAGACAGTTTTGTTATTAGAGGAGATGAAGTATCTCAAATAGCTCCAGGTCAGACTGGCAATATCGCTGATTACAATTATAAATTACCTGATGATTTTACTGGT	186
SAPFFAFKCYGVSPTKLNDLCFTNVYADSFVIRGNEVSQIAPGQTGNIADYNYKLPDDFT	2	BA.2	GGTCTCGATAA	TCAGCACCATTCTTCGCTTTCAAGTGTTACGGTGTCTCCCCAACCAAATTGAACGATCTATGCTTTACAAACGTGTATGCAGACAGCTTTGTTATTAGAGGAAATGAAGTATCTCAGATAGCGCCCGGTCAAACTGGCAATATCGCTGACTACAATTATAAATTACCTGATGATTTTACG	GGTTGGAGACC	AACTCAGCACCATTCTTCGCTTTCAAGTGTTACGGTGTCTCCCCAACCAAATTGAACGATCTATGCTTTACAAACGTGTATGCAGACAGCTTTGTTATTAGAGGAAATGAAGTATCTCAGATAGCGCCCGGTCAAACTGGCAATATCGCTGACTACAATTATAAATTACCTGATGATTTTACGGGT	186
FASFSTFKCYGVSPTKLNDLCFTNVYADSFVIRGDEVSQIAPGQTGNIADYNYKLPDDFT	2	Wuhan	GGTCTCGATAA	TTTGCATCCTTCTCTACATTCAAGTGTTACGGTGTCTCACCAACCAAATTGAACGATCTATGCTTTACAAACGTGTATGCCGACAGTTTTGTTATCAGAGGAGATGAAGTATCGCAAATAGCTCCTGGTCAGACTGGGAATATTGCTGACTACAATTATAAATTACCCGATGATTTTACT	GGTTGGAGACC	AACTTTGCATCCTTCTCTACATTCAAGTGTTACGGTGTCTCACCAACCAAATTGAACGATCTATGCTTTACAAACGTGTATGCCGACAGTTTTGTTATCAGAGGAGATGAAGTATCGCAAATAGCTCCTGGTCAGACTGGGAATATTGCTGACTACAATTATAAATTACCCGATGATTTTACTGGT	186
FAPFFTFKCYGVSPTKLNDLCFTNVYADSFVIRGDEVSQIAPGQTGNIADYNYKLPDDFT	2	Omicron	GGTCTCGATAA	TTTGCACCCTTCTTCACCTTCAAATGCTACGGTGTCTCCCCAACGAAGCTAAACGACTTGTGTTTCACAAACGTGTACGCAGACTCATTTGTTATTAGAGGAGATGAAGTATCTCAGATAGCTCCAGGTCAAACTGGCAATATCGCTGATTATAACTATAAATTACCTGATGATTTTACT	GGTTGGAGACC	AACTTTGCACCCTTCTTCACCTTCAAATGCTACGGTGTCTCCCCAACGAAGCTAAACGACTTGTGTTTCACAAACGTGTACGCAGACTCATTTGTTATTAGAGGAGATGAAGTATCTCAGATAGCTCCAGGTCAAACTGGCAATATCGCTGATTATAACTATAAATTACCTGATGATTTTACTGGT	186
FAPFFAFKCYGVSPTKLNDLCFTNVYADSFVIRGNEVSQIAPGQTGNIADYNYKLPDDFT	2	BA.2	GGTCTCGATAA	TTCGCACCATTCTTCGCGTTCAAGTGTTACGGTGTCTCACCAACCAAGCTAAACGATTTGTGCTTTACAAACGTGTATGCAGACTCCTTTGTTATTAGAGGAAATGAAGTATCTCAGATAGCTCCCGGTCAAACTGGCAATATCGCTGACTACAATTATAAATTACCTGATGATTTTACG	GGTTGGAGACC	AACTTCGCACCATTCTTCGCGTTCAAGTGTTACGGTGTCTCACCAACCAAGCTAAACGATTTGTGCTTTACAAACGTGTATGCAGACTCCTTTGTTATTAGAGGAAATGAAGTATCTCAGATAGCTCCCGGTCAAACTGGCAATATCGCTGACTACAATTATAAATTACCTGATGATTTTACGGGT	186
LASFSTFKCYGVSPTKLNDLCFTNVYADSFVIRGDEVSQIAPGQTGNIADYNYKLPDDFT	2	Wuhan	GGTCTCGATAA	TTAGCATCCTTCTCTACTTTCAAGTGTTACGGTGTCTCACCTACCAAATTGAACGATCTTTGCTTTACAAACGTGTATGCCGACAGTTTTGTTATCAGAGGAGATGAAGTATCGCAAATAGCTCCAGGTCAGACAGGGAATATTGCTGACTACAATTATAAACTACCCGATGATTTTACT	GGTTGGAGACC	AACTTAGCATCCTTCTCTACTTTCAAGTGTTACGGTGTCTCACCTACCAAATTGAACGATCTTTGCTTTACAAACGTGTATGCCGACAGTTTTGTTATCAGAGGAGATGAAGTATCGCAAATAGCTCCAGGTCAGACAGGGAATATTGCTGACTACAATTATAAACTACCCGATGATTTTACTGGT	186
LAPFFTFKCYGVSPTKLNDLCFTNVYADSFVIRGDEVSQIAPGQTGNIADYNYKLPDDFT	2	Omicron	GGTCTCGATAA	TTAGCACCCTTCTTTACCTTCAAGTGCTATGGTGTCTCCCCAACGAAACTAAACGACTTGTGTTTCACAAACGTGTACGCAGACTCATTTGTTATTAGAGGAGATGAAGTATCTCAGATAGCTCCAGGTCAAACTGGCAATATCGCTGATTACAATTATAAACTTCCTGATGATTTTACT	GGTTGGAGACC	AACTTAGCACCCTTCTTTACCTTCAAGTGCTATGGTGTCTCCCCAACGAAACTAAACGACTTGTGTTTCACAAACGTGTACGCAGACTCATTTGTTATTAGAGGAGATGAAGTATCTCAGATAGCTCCAGGTCAAACTGGCAATATCGCTGATTACAATTATAAACTTCCTGATGATTTTACTGGT	186
LAPFFAFKCYGVSPTKLNDLCFTNVYADSFVIRGNEVSQIAPGQTGNIADYNYKLPDDFT	2	BA.2	GGTCTCGATAA	TTAGCACCATTCTTCGCTTTCAAGTGTTACGGTGTCTCACCAACCAAATTGAACGATCTTTGCTTTACAAACGTGTATGCAGACTCCTTTGTTATTAGAGGAAATGAAGTATCTCAGATAGCGCCCGGTCAAACTGGCAATATCGCTGACTACAATTATAAACTACCTGATGATTTTACG	GGTTGGAGACC	AACTTAGCACCATTCTTCGCTTTCAAGTGTTACGGTGTCTCACCAACCAAATTGAACGATCTTTGCTTTACAAACGTGTATGCAGACTCCTTTGTTATTAGAGGAAATGAAGTATCTCAGATAGCGCCCGGTCAAACTGGCAATATCGCTGACTACAATTATAAACTACCTGATGATTTTACGGGT	186
SASFSTFKCYGVSPTKLNDLCFTNVYADSFVIKGDEVRQIAPGQTGNIADYNYKLPDDFT	2	Wuhan	GGTCTCGATAA	AGCGCGTCCTTTAGTACATTCAAGTGTTATGGTGTTTCTCCAACCAAGTTGAACGACCTATGCTTTACAAACGTCTACGCCGATTCATTTGTGATCAAAGGAGATGAAGTAAGACAGATAGCTCCTGGTCAAACTGGGAATATTGCTGACTACAATTATAAATTACCCGATGATTTTACT	GGTTGGAGACC	AACAGCGCGTCCTTTAGTACATTCAAGTGTTATGGTGTTTCTCCAACCAAGTTGAACGACCTATGCTTTACAAACGTCTACGCCGATTCATTTGTGATCAAAGGAGATGAAGTAAGACAGATAGCTCCTGGTCAAACTGGGAATATTGCTGACTACAATTATAAATTACCCGATGATTTTACTGGT	186
SAPFFTFKCYGVSPTKLNDLCFTNVYADSFVIKGDEVRQIAPGQTGNIADYNYKLPDDFT	2	Omicron	GGTCTCGATAA	TCAGCGCCATTTTTCACGTTCAAGTGCTACGGTGTATCTCCAACCAAGTTGAACGATCTTTGCTTTACAAATGTCTATGCAGACTCCTTTGTGATTAAAGGCGATGAAGTTAGGCAGATAGCTCCCGGACAAACTGGTAACATTGCTGACTACAATTATAAATTACCTGATGATTTTACT	GGTTGGAGACC	AACTCAGCGCCATTTTTCACGTTCAAGTGCTACGGTGTATCTCCAACCAAGTTGAACGATCTTTGCTTTACAAATGTCTATGCAGACTCCTTTGTGATTAAAGGCGATGAAGTTAGGCAGATAGCTCCCGGACAAACTGGTAACATTGCTGACTACAATTATAAATTACCTGATGATTTTACTGGT	186
SAPFFAFKCYGVSPTKLNDLCFTNVYADSFVIKGNEVRQIAPGQTGNIADYNYKLPDDFT	2	BA.2	GGTCTCGATAA	TCAGCGCCATTTTTCGCTTTCAAGTGTTACGGTGTATCTCCAACCAAATTGAACGATCTATGCTTTACAAACGTCTACGCAGACTCCTTTGTTATCAAGGGAAATGAAGTGAGACAGATAGCGCCCGGTCAAACTGGGAATATTGCTGACTACAATTATAAATTACCTGATGATTTTACG	GGTTGGAGACC	AACTCAGCGCCATTTTTCGCTTTCAAGTGTTACGGTGTATCTCCAACCAAATTGAACGATCTATGCTTTACAAACGTCTACGCAGACTCCTTTGTTATCAAGGGAAATGAAGTGAGACAGATAGCGCCCGGTCAAACTGGGAATATTGCTGACTACAATTATAAATTACCTGATGATTTTACGGGT	186
FASFSTFKCYGVSPTKLNDLCFTNVYADSFVIKGDEVRQIAPGQTGNIADYNYKLPDDFT	2	Wuhan	GGTCTCGATAA	TTTGCGTCCTTTAGTACTTTCAAGTGCTACGGTGTGTCTCCAACCAAGTTGAACGACCTGTGTTTCACAAACGTCTATGCCGATTCATTTGTTATCAAAGGAGATGAAGTAAGACAGATAGCTCCTGGTCAAACAGGGAATATTGCTGACTACAATTATAAATTACCCGATGATTTTACT	GGTTGGAGACC	AACTTTGCGTCCTTTAGTACTTTCAAGTGCTACGGTGTGTCTCCAACCAAGTTGAACGACCTGTGTTTCACAAACGTCTATGCCGATTCATTTGTTATCAAAGGAGATGAAGTAAGACAGATAGCTCCTGGTCAAACAGGGAATATTGCTGACTACAATTATAAATTACCCGATGATTTTACTGGT	186
FAPFFTFKCYGVSPTKLNDLCFTNVYADSFVIKGDEVRQIAPGQTGNIADYNYKLPDDFT	2	Omicron	GGTCTCGATAA	TTCGCGCCCTTTTTCACGTTCAAGTGCTATGGTGTTTCTCCAACCAAGTTGAACGATCTATGCTTTACAAATGTCTACGCAGACTCCTTTGTGATTAAAGGCGATGAAGTAAGACAGATAGCTCCAGGACAAACTGGTAACATTGCTGACTACAATTATAAATTACCTGATGATTTTACT	GGTTGGAGACC	AACTTCGCGCCCTTTTTCACGTTCAAGTGCTATGGTGTTTCTCCAACCAAGTTGAACGATCTATGCTTTACAAATGTCTACGCAGACTCCTTTGTGATTAAAGGCGATGAAGTAAGACAGATAGCTCCAGGACAAACTGGTAACATTGCTGACTACAATTATAAATTACCTGATGATTTTACTGGT	186
FAPFFAFKCYGVSPTKLNDLCFTNVYADSFVIKGNEVRQIAPGQTGNIADYNYKLPDDFT	2	BA.2	GGTCTCGATAA	TTCGCGCCATTTTTCGCGTTCAAGTGTTACGGTGTTTCTCCAACCAAGCTAAACGACTTGTGCTTTACAAACGTCTACGCAGACTCATTTGTGATCAAAGGCAATGAAGTAAGACAGATAGCTCCCGGTCAAACTGGAAATATTGCTGATTATAACTATAAATTACCTGATGATTTTACG	GGTTGGAGACC	AACTTCGCGCCATTTTTCGCGTTCAAGTGTTACGGTGTTTCTCCAACCAAGCTAAACGACTTGTGCTTTACAAACGTCTACGCAGACTCATTTGTGATCAAAGGCAATGAAGTAAGACAGATAGCTCCCGGTCAAACTGGAAATATTGCTGATTATAACTATAAATTACCTGATGATTTTACGGGT	186
LASFSTFKCYGVSPTKLNDLCFTNVYADSFVIKGDEVRQIAPGQTGNIADYNYKLPDDFT	2	Wuhan	GGTCTCGATAA	TTAGCGTCCTTTAGTACTTTCAAGTGTTACGGTGTTTCTCCAACCAAGTTGAACGACCTGTGCTTTACAAACGTCTATGCCGATTCATTTGTGATCAAAGGAGATGAAGTAAGACAGATAGCTCCTGGTCAAACTGGGAATATTGCTGACTACAATTATAAACTACCCGATGATTTTACG	GGTTGGAGACC	AACTTAGCGTCCTTTAGTACTTTCAAGTGTTACGGTGTTTCTCCAACCAAGTTGAACGACCTGTGCTTTACAAACGTCTATGCCGATTCATTTGTGATCAAAGGAGATGAAGTAAGACAGATAGCTCCTGGTCAAACTGGGAATATTGCTGACTACAATTATAAACTACCCGATGATTTTACGGGT	186
LAPFFTFKCYGVSPTKLNDLCFTNVYADSFVIKGDEVRQIAPGQTGNIADYNYKLPDDFT	2	Omicron	GGTCTCGATAA	TTAGCGCCATTTTTCACGTTCAAGTGCTATGGTGTTTCTCCAACCAAGTTGAACGATCTTTGCTTTACAAATGTCTACGCAGACTCCTTTGTGATTAAAGGCGATGAAGTAAGACAGATAGCTCCCGGACAAACTGGTAACATTGCTGACTACAATTATAAACTACCTGATGATTTTACT	GGTTGGAGACC	AACTTAGCGCCATTTTTCACGTTCAAGTGCTATGGTGTTTCTCCAACCAAGTTGAACGATCTTTGCTTTACAAATGTCTACGCAGACTCCTTTGTGATTAAAGGCGATGAAGTAAGACAGATAGCTCCCGGACAAACTGGTAACATTGCTGACTACAATTATAAACTACCTGATGATTTTACTGGT	186
LAPFFAFKCYGVSPTKLNDLCFTNVYADSFVIKGNEVRQIAPGQTGNIADYNYKLPDDFT	2	BA.2	GGTCTCGATAA	TTAGCGCCATTTTTCGCTTTCAAGTGTTATGGTGTATCTCCAACCAAGTTGAACGACCTGTGCTTTACAAACGTCTACGCAGATTCATTTGTGATCAAAGGCAACGAAGTTAGACAGATAGCGCCCGGTCAAACTGGAAATATTGCTGACTACAATTATAAACTACCTGATGATTTTACG	GGTTGGAGACC	AACTTAGCGCCATTTTTCGCTTTCAAGTGTTATGGTGTATCTCCAACCAAGTTGAACGACCTGTGCTTTACAAACGTCTACGCAGATTCATTTGTGATCAAAGGCAACGAAGTTAGACAGATAGCGCCCGGTCAAACTGGAAATATTGCTGACTACAATTATAAACTACCTGATGATTTTACGGGT	186
SASFSTFKCYGVSPTKLNDLCFTNVYADSFVIKGDEVSQIAPGQTGNIADYNYKLPDDFT	2	Wuhan	GGTCTCGATAA	TCGGCGTCCTTCTCTACTTTCAAGTGCTATGGTGTCAGTCCAACCAAGTTGAACGACCTATGTTTCACAAACGTGTACGCCGACTCATTTGTTATCAAAGGAGATGAAGTAAGCCAGATAGCTCCTGGTCAAACTGGGAATATTGCTGATTACAATTATAAATTACCCGATGATTTTACG	GGTTGGAGACC	AACTCGGCGTCCTTCTCTACTTTCAAGTGCTATGGTGTCAGTCCAACCAAGTTGAACGACCTATGTTTCACAAACGTGTACGCCGACTCATTTGTTATCAAAGGAGATGAAGTAAGCCAGATAGCTCCTGGTCAAACTGGGAATATTGCTGATTACAATTATAAATTACCCGATGATTTTACGGGT	186
SAPFFTFKCYGVSPTKLNDLCFTNVYADSFVIKGDEVSQIAPGQTGNIADYNYKLPDDFT	2	Omicron	GGTCTCGATAA	TCAGCGCCATTCTTTACGTTCAAGTGCTACGGTGTCTCCCCAACCAAGTTGAACGACCTATGTTTCACAAATGTATATGCAGACAGCTTTGTTATCAAAGGAGATGAAGTTTCTCAGATAGCTCCCGGTCAAACTGGCAACATTGCTGATTACAATTATAAATTACCTGATGATTTTACT	GGTTGGAGACC	AACTCAGCGCCATTCTTTACGTTCAAGTGCTACGGTGTCTCCCCAACCAAGTTGAACGACCTATGTTTCACAAATGTATATGCAGACAGCTTTGTTATCAAAGGAGATGAAGTTTCTCAGATAGCTCCCGGTCAAACTGGCAACATTGCTGATTACAATTATAAATTACCTGATGATTTTACTGGT	186
SAPFFAFKCYGVSPTKLNDLCFTNVYADSFVIKGNEVSQIAPGQTGNIADYNYKLPDDFT	2	BA.2	GGTCTCGATAA	TCAGCGCCATTCTTCGCTTTCAAGTGCTACGGTGTCTCCCCAACCAAGTTGAATGACCTATGTTTCACAAACGTGTACGCAGACAGTTTTGTTATCAAAGGAAATGAAGTATCTCAAATAGCGCCCGGTCAGACTGGGAATATTGCTGATTATAACTATAAATTACCTGATGATTTTACG	GGTTGGAGACC	AACTCAGCGCCATTCTTCGCTTTCAAGTGCTACGGTGTCTCCCCAACCAAGTTGAATGACCTATGTTTCACAAACGTGTACGCAGACAGTTTTGTTATCAAAGGAAATGAAGTATCTCAAATAGCGCCCGGTCAGACTGGGAATATTGCTGATTATAACTATAAATTACCTGATGATTTTACGGGT	186
FASFSTFKCYGVSPTKLNDLCFTNVYADSFVIKGDEVSQIAPGQTGNIADYNYKLPDDFT	2	Wuhan	GGTCTCGATAA	TTTGCGTCCTTCTCTACATTCAAGTGCTACGGTGTCAGTCCAACCAAGTTGAACGACCTATGTTTCACAAACGTGTATGCCGACTCATTTGTTATCAAAGGAGATGAAGTAAGCCAAATAGCTCCTGGTCAGACTGGGAATATTGCTGATTACAATTATAAATTACCCGATGATTTTACT	GGTTGGAGACC	AACTTTGCGTCCTTCTCTACATTCAAGTGCTACGGTGTCAGTCCAACCAAGTTGAACGACCTATGTTTCACAAACGTGTATGCCGACTCATTTGTTATCAAAGGAGATGAAGTAAGCCAAATAGCTCCTGGTCAGACTGGGAATATTGCTGATTACAATTATAAATTACCCGATGATTTTACTGGT	186
FAPFFTFKCYGVSPTKLNDLCFTNVYADSFVIKGDEVSQIAPGQTGNIADYNYKLPDDFT	2	Omicron	GGTCTCGATAA	TTTGCGCCATTCTTCACGTTCAAGTGCTACGGTGTCAGTCCAACCAAGTTGAACGACCTATGTTTCACAAATGTATACGCAGACTCCTTTGTTATTAAAGGCGATGAAGTGTCTCAGATAGCTCCCGGTCAAACTGGAAATATCGCTGATTATAACTATAAATTACCTGATGATTTTACT	GGTTGGAGACC	AACTTTGCGCCATTCTTCACGTTCAAGTGCTACGGTGTCAGTCCAACCAAGTTGAACGACCTATGTTTCACAAATGTATACGCAGACTCCTTTGTTATTAAAGGCGATGAAGTGTCTCAGATAGCTCCCGGTCAAACTGGAAATATCGCTGATTATAACTATAAATTACCTGATGATTTTACTGGT	186
FAPFFAFKCYGVSPTKLNDLCFTNVYADSFVIKGNEVSQIAPGQTGNIADYNYKLPDDFT	2	BA.2	GGTCTCGATAA	TTCGCGCCATTCTTCGCGTTCAAGTGTTACGGTGTCTCACCAACCAAACTAAACGACTTGTGCTTTACAAATGTGTACGCAGACTCCTTTGTTATCAAGGGAAATGAAGTATCTCAGATAGCTCCCGGTCAAACTGGGAATATTGCTGATTATAACTATAAATTACCTGATGATTTTACG	GGTTGGAGACC	AACTTCGCGCCATTCTTCGCGTTCAAGTGTTACGGTGTCTCACCAACCAAACTAAACGACTTGTGCTTTACAAATGTGTACGCAGACTCCTTTGTTATCAAGGGAAATGAAGTATCTCAGATAGCTCCCGGTCAAACTGGGAATATTGCTGATTATAACTATAAATTACCTGATGATTTTACGGGT	186
LASFSTFKCYGVSPTKLNDLCFTNVYADSFVIKGDEVSQIAPGQTGNIADYNYKLPDDFT	2	Wuhan	GGTCTCGATAA	TTAGCGTCCTTCTCTACTTTCAAGTGCTACGGTGTCAGTCCAACCAAGTTGAACGACCTGTGTTTCACAAACGTGTATGCCGACTCATTTGTTATCAAAGGAGATGAAGTAAGCCAGATAGCTCCTGGTCAAACTGGGAATATTGCTGATTACAATTATAAACTACCCGATGATTTTACG	GGTTGGAGACC	AACTTAGCGTCCTTCTCTACTTTCAAGTGCTACGGTGTCAGTCCAACCAAGTTGAACGACCTGTGTTTCACAAACGTGTATGCCGACTCATTTGTTATCAAAGGAGATGAAGTAAGCCAGATAGCTCCTGGTCAAACTGGGAATATTGCTGATTACAATTATAAACTACCCGATGATTTTACGGGT	186
LAPFFTFKCYGVSPTKLNDLCFTNVYADSFVIKGDEVSQIAPGQTGNIADYNYKLPDDFT	2	Omicron	GGTCTCGATAA	TTAGCGCCATTCTTTACGTTCAAGTGCTACGGTGTCTCACCAACCAAGTTGAATGACCTGTGTTTCACAAATGTATACGCAGACAGTTTTGTTATCAAAGGAGATGAAGTTTCTCAAATAGCTCCCGGTCAGACTGGCAACATTGCTGATTATAACTATAAACTACCTGATGATTTTACT	GGTTGGAGACC	AACTTAGCGCCATTCTTTACGTTCAAGTGCTACGGTGTCTCACCAACCAAGTTGAATGACCTGTGTTTCACAAATGTATACGCAGACAGTTTTGTTATCAAAGGAGATGAAGTTTCTCAAATAGCTCCCGGTCAGACTGGCAACATTGCTGATTATAACTATAAACTACCTGATGATTTTACTGGT	186
LAPFFAFKCYGVSPTKLNDLCFTNVYADSFVIKGNEVSQIAPGQTGNIADYNYKLPDDFT	2	BA.2	GGTCTCGATAA	TTAGCGCCATTCTTCGCTTTCAAGTGCTACGGTGTCTCACCAACCAAATTGAACGACCTGTGTTTCACAAATGTGTACGCAGACTCCTTTGTTATCAAGGGAAATGAAGTATCTCAGATAGCGCCCGGTCAAACTGGGAATATTGCTGATTATAACTATAAACTACCTGATGATTTTACG	GGTTGGAGACC	AACTTAGCGCCATTCTTCGCTTTCAAGTGCTACGGTGTCTCACCAACCAAATTGAACGACCTGTGTTTCACAAATGTGTACGCAGACTCCTTTGTTATCAAGGGAAATGAAGTATCTCAGATAGCGCCCGGTCAAACTGGGAATATTGCTGATTATAACTATAAACTACCTGATGATTTTACGGGT	186
VIAWNSNNLDSKVGGNYNYLYRLFRKSNLKPFERDIS	3	All	GGTCTCGGGTT	GTCATTGCTTGGAACTCAAATAATTTGGACAGTAAAGTTGGTGGAAACTACAACTATCTATATCGTCTTTTCAGAAAGTCGAATTTAAAACCTTTTGAAAGGGATATCTCT	ACGGGGAGACC	TGCGTCATTGCTTGGAACTCAAATAATTTGGACAGTAAAGTTGGTGGAAACTACAACTATCTATATCGTCTTTTCAGAAAGTCGAATTTAAAACCTTTTGAAAGGGATATCTCTACG	117
VIAWNSNKLDSKHGGNYNYLYRSLRKSKLKPFERDIS	3	All	GGTCTCGGGTT	GTTATTGCTTGGAACTCAAACAAGTTGGACAGTAAGCATGGTGGAAACTACAATTATCTATATCGATCCCTTAGAAAATCGAAATTAAAACCATTTGAACGTGATATCTCT	ACGGGGAGACC	TGCGTTATTGCTTGGAACTCAAACAAGTTGGACAGTAAGCATGGTGGAAACTACAATTATCTATATCGATCCCTTAGAAAATCGAAATTAAAACCATTTGAACGTGATATCTCTACG	117
VIAWNSNKLDSKHSGNYNYWYRFLRKSNLKPFERDIS	3	All	GGTCTCGGGTT	GTTATAGCTTGGAACTCAAACAAGTTGGACAGTAAACATTCCGGTAACTACAATTATTGGTATAGGTTCCTAAGAAAGAGCAATTTAAAACCATTTGAACGTGATATTTCT	ACGGGGAGACC	TGCGTTATAGCTTGGAACTCAAACAAGTTGGACAGTAAACATTCCGGTAACTACAATTATTGGTATAGGTTCCTAAGAAAGAGCAATTTAAAACCATTTGAACGTGATATTTCTACG	117
VIAWNSNKLDSKHSGNYDYLYRFLRKSNLKPFERDIS	3	All	GGTCTCGGGTT	GTTATTGCTTGGAACTCAAACAAGTTGGACAGTAAACATTCTGGTAATTATGATTACTTATATCGTTTCCTAAGAAAGTCGAATCTTAAACCATTTGAAAGGGATATCTCC	ACGGGGAGACC	TGCGTTATTGCTTGGAACTCAAACAAGTTGGACAGTAAACATTCTGGTAATTATGATTACTTATATCGTTTCCTAAGAAAGTCGAATCTTAAACCATTTGAAAGGGATATCTCCACG	117
VIAWNSNKLDSKHGGNYDYRYRFLRKSKLKPFERDIS	3	All	GGTCTCGGGTT	GTTATAGCTTGGAACTCAAATAAGTTGGACAGTAAGCATGGAGGTAATTATGATTACAGATATAGGTTCCTAAGAAAATCCAAATTAAAACCTTTTGAACGTGATATTTCT	ACGGGGAGACC	TGCGTTATAGCTTGGAACTCAAATAAGTTGGACAGTAAGCATGGAGGTAATTATGATTACAGATATAGGTTCCTAAGAAAATCCAAATTAAAACCTTTTGAACGTGATATTTCTACG	117
VIAWNSNNLDSKHSGNYNYWYRSFRKSNLKPFERDIS	3	All	GGTCTCGGGTT	GTTATAGCTTGGAACTCAAACAATTTGGACAGTAAGCATTCTGGTAACTACAATTATTGGTATAGGTCGTTTCGTAAATCCAATCTAAAACCATTCGAAAGAGATATTAGC	ACGGGGAGACC	TGCGTTATAGCTTGGAACTCAAACAATTTGGACAGTAAGCATTCTGGTAACTACAATTATTGGTATAGGTCGTTTCGTAAATCCAATCTAAAACCATTCGAAAGAGATATTAGCACG	117
VIAWNSNNLDSKVGGNYDYLYRFLRKSKLKPFERDIS	3	All	GGTCTCGGGTT	GTCATAGCTTGGAACAGTAACAATCTTGACTCAAAGGTTGGAGGTAATTATGATTACTTGTATAGATTCCTAAGAAAGTCCAAATTAAAACCATTTGAAAGGGATATTTCT	ACGGGGAGACC	TGCGTCATAGCTTGGAACAGTAACAATCTTGACTCAAAGGTTGGAGGTAATTATGATTACTTGTATAGATTCCTAAGAAAGTCCAAATTAAAACCATTTGAAAGGGATATTTCTACG	117
VIAWNSNNLDSKVGGNYNYRYRFFRKSNLKPFERDIS	3	All	GGTCTCGGGTT	GTTATCGCTTGGAACTCAAATAATCTAGACAGTAAAGTAGGTGGAAACTACAATTATAGATATAGGTTCTTTAGAAAGTCCAATTTAAAACCTTTTGAACGGGATATTTCT	ACGGGGAGACC	TGCGTTATCGCTTGGAACTCAAATAATCTAGACAGTAAAGTAGGTGGAAACTACAATTATAGATATAGGTTCTTTAGAAAGTCCAATTTAAAACCTTTTGAACGGGATATTTCTACG	117
VIAWNSNKLDSKVSGNYNYWYRFFRKSNLKPFERDIS	3	All	GGTCTCGGGTT	GTCATAGCTTGGAACTCAAATAAGTTGGACTCCAAAGTTAGCGGTAACTACAATTATTGGTATAGATTCTTTAGGAAGAGTAATTTAAAACCTTTTGAACGAGATATTTCT	ACGGGGAGACC	TGCGTCATAGCTTGGAACTCAAATAAGTTGGACTCCAAAGTTAGCGGTAACTACAATTATTGGTATAGATTCTTTAGGAAGAGTAATTTAAAACCTTTTGAACGAGATATTTCTACG	117
VIAWNSNNLDSKPSGNYDYRYRFFRKSNLKPFERDIS	3	All	GGTCTCGGGTT	GTTATTGCTTGGAACTCAAATAATTTGGACAGTAAGCCATCCGGTAACTACGATTATAGATATAGGTTCTTTAGAAAATCGAATTTAAAACCTTTTGAACGCGATATTTCT	ACGGGGAGACC	TGCGTTATTGCTTGGAACTCAAATAATTTGGACAGTAAGCCATCCGGTAACTACGATTATAGATATAGGTTCTTTAGAAAATCGAATTTAAAACCTTTTGAACGCGATATTTCTACG	117
VIAWNSNKLDSKVSGNYNYLYRSFRKSKLKPFERDIS	3	All	GGTCTCGGGTT	GTCATAGCTTGGAACTCAAATAAGTTGGACTCCAAAGTTAGCGGTAACTACAATTATCTATATCGATCTTTCCGTAAGAGTAAATTAAAACCATTTGAAAGGGATATTTCG	ACGGGGAGACC	TGCGTCATAGCTTGGAACTCAAATAAGTTGGACTCCAAAGTTAGCGGTAACTACAATTATCTATATCGATCTTTCCGTAAGAGTAAATTAAAACCATTTGAAAGGGATATTTCGACG	117
VIAWNSNNLDSKHGGNYNYLYRLLRKSNLKPFERDIS	3	All	GGTCTCGGGTT	GTTATTGCTTGGAACTCAAATAATTTGGACAGTAAGCATGGTGGAAACTACAATTACCTATATCGTCTTCTGAGAAAATCCAATTTAAAACCTTTTGAAAGGGATATCTCT	ACGGGGAGACC	TGCGTTATTGCTTGGAACTCAAATAATTTGGACAGTAAGCATGGTGGAAACTACAATTACCTATATCGTCTTCTGAGAAAATCCAATTTAAAACCTTTTGAAAGGGATATCTCTACG	117
VIAWNSNNLDSKPSGNYDYLYRFLRKSKLKPFERDIS	3	All	GGTCTCGGGTT	GTTATAGCTTGGAACAGTAACAATCTTGACTCAAAGCCATCCGGTAATTATGATTACTTGTATAGGTTCCTAAGAAAGAGCAAATTAAAACCTTTTGAACGTGATATTTCT	ACGGGGAGACC	TGCGTTATAGCTTGGAACAGTAACAATCTTGACTCAAAGCCATCCGGTAATTATGATTACTTGTATAGGTTCCTAAGAAAGAGCAAATTAAAACCTTTTGAACGTGATATTTCTACG	117
VIAWNSNKLDSKVGGNYDYWYRSFRKSKLKPFERDIS	3	All	GGTCTCGGGTT	GTCATAGCTTGGAACTCAAATAAGTTAGACTCCAAAGTTGGTGGAAATTATGATTACTGGTATAGATCTTTTAGAAAGAGTAAATTGAAACCATTCGAAAGGGATATTAGC	ACGGGGAGACC	TGCGTCATAGCTTGGAACTCAAATAAGTTAGACTCCAAAGTTGGTGGAAATTATGATTACTGGTATAGATCTTTTAGAAAGAGTAAATTGAAACCATTCGAAAGGGATATTAGCACG	117
VIAWNSNNLDSKPSGNYDYWYRLLRKSNLKPFERDIS	3	All	GGTCTCGGGTT	GTTATAGCTTGGAACTCAAACAATTTGGACAGTAAGCCATCCGGTAACTACGATTATTGGTATAGGCTTCTAAGAAAATCGAATTTAAAACCTTTTGAAAGAGATATTTCT	ACGGGGAGACC	TGCGTTATAGCTTGGAACTCAAACAATTTGGACAGTAAGCCATCCGGTAACTACGATTATTGGTATAGGCTTCTAAGAAAATCGAATTTAAAACCTTTTGAAAGAGATATTTCTACG	117
VIAWNSNKLDSKVGGNYDYLYRSLRKSKLKPFERDIS	3	All	GGTCTCGGGTT	GTTATCGCTTGGAACTCAAATAAGCTAGACAGTAAGGTCGGTGGCAATTATGATTACTTGTATAGGTCCCTTAGAAAAAGCAAATTAAAGCCTTTTGAAAGAGATATTTCT	ACGGGGAGACC	TGCGTTATCGCTTGGAACTCAAATAAGCTAGACAGTAAGGTCGGTGGCAATTATGATTACTTGTATAGGTCCCTTAGAAAAAGCAAATTAAAGCCTTTTGAAAGAGATATTTCTACG	117
VIAWNSNKLDSKHGGNYDYRYRFFRKSNLKPFERDIS	3	All	GGTCTCGGGTT	GTTATAGCTTGGAACTCAAACAAGTTGGACAGTAAACATGGAGGTAATTATGATTACAGATATAGATTCTTTAGGAAGTCGAATTTAAAACCATTTGAACGTGATATTTCT	ACGGGGAGACC	TGCGTTATAGCTTGGAACTCAAACAAGTTGGACAGTAAACATGGAGGTAATTATGATTACAGATATAGATTCTTTAGGAAGTCGAATTTAAAACCATTTGAACGTGATATTTCTACG	117
VIAWNSNKLDSKPGGNYDYLYRSFRKSNLKPFERDIS	3	All	GGTCTCGGGTT	GTTATTGCTTGGAACTCAAACAAGTTGGACTCCAAACCAGGTGGAAATTATGATTACTTATATAGAAGTTTCCGTAAGTCGAATCTAAAACCTTTTGAAAGGGATATCTCT	ACGGGGAGACC	TGCGTTATTGCTTGGAACTCAAACAAGTTGGACTCCAAACCAGGTGGAAATTATGATTACTTATATAGAAGTTTCCGTAAGTCGAATCTAAAACCTTTTGAAAGGGATATCTCTACG	117
VIAWNSNKLDSKVSGNYDYWYRFFRKSKLKPFERDIS	3	All	GGTCTCGGGTT	GTCATAGCTTGGAACTCAAATAAGTTGGACTCCAAAGTTTCTGGTAATTATGATTATTGGTACAGGTTCTTTAGAAAGAGTAAATTAAAACCTTTTGAACGAGATATTAGC	ACGGGGAGACC	TGCGTCATAGCTTGGAACTCAAATAAGTTGGACTCCAAAGTTTCTGGTAATTATGATTATTGGTACAGGTTCTTTAGAAAGAGTAAATTAAAACCTTTTGAACGAGATATTAGCACG	117
VIAWNSNKLDSKHGGNYDYRYRSFRKSNLKPFERDIS	3	All	GGTCTCGGGTT	GTTATAGCTTGGAACTCAAACAAGTTGGACAGTAAACATGGAGGTAATTATGATTACAGATATAGATCCTTCAGGAAGTCGAATTTAAAACCATTTGAACGTGATATTTCT	ACGGGGAGACC	TGCGTTATAGCTTGGAACTCAAACAAGTTGGACAGTAAACATGGAGGTAATTATGATTACAGATATAGATCCTTCAGGAAGTCGAATTTAAAACCATTTGAACGTGATATTTCTACG	117
VIAWNSNKLDSKVSGNYNYLYRFLRKSNLKPFERDIS	3	All	GGTCTCGGGTT	GTCATTGCTTGGAACTCAAATAAGTTGGACTCCAAAGTTAGCGGTAACTACAATTATCTATATCGATTCCTTAGAAAGAGTAATTTAAAACCTTTTGAAAGGGATATCTCT	ACGGGGAGACC	TGCGTCATTGCTTGGAACTCAAATAAGTTGGACTCCAAAGTTAGCGGTAACTACAATTATCTATATCGATTCCTTAGAAAGAGTAATTTAAAACCTTTTGAAAGGGATATCTCTACG	117
VIAWNSNNLDSKVGGNYNYWYRLLRKSNLKPFERDIS	3	All	GGTCTCGGGTT	GTCATAGCTTGGAACTCAAACAATTTGGACAGTAAAGTTGGTGGAAATTACAATTATTGGTATAGGCTTCTAAGAAAGTCGAATTTAAAACCATTTGAAAGAGATATTTCT	ACGGGGAGACC	TGCGTCATAGCTTGGAACTCAAACAATTTGGACAGTAAAGTTGGTGGAAATTACAATTATTGGTATAGGCTTCTAAGAAAGTCGAATTTAAAACCATTTGAAAGAGATATTTCTACG	117
VIAWNSNNLDSKHGGNYDYRYRLLRKSKLKPFERDIS	3	All	GGTCTCGGGTT	GTTATTGCTTGGAACTCAAACAATTTGGACAGTAAGCATGGAGGTAATTATGATTACAGGTATAGACTACTTAGAAAGTCGAAATTAAAACCATTTGAACGTGATATCTCT	ACGGGGAGACC	TGCGTTATTGCTTGGAACTCAAACAATTTGGACAGTAAGCATGGAGGTAATTATGATTACAGGTATAGACTACTTAGAAAGTCGAAATTAAAACCATTTGAACGTGATATCTCTACG	117
VIAWNSNKLDSKPGGNYDYRYRSFRKSKLKPFERDIS	3	All	GGTCTCGGGTT	GTTATAGCTTGGAACTCAAATAAGTTGGACAGTAAGCCAGGTGGCAATTATGATTACAGATATAGATCCTTCAGGAAATCGAAATTAAAACCTTTTGAACGCGATATTTCT	ACGGGGAGACC	TGCGTTATAGCTTGGAACTCAAATAAGTTGGACAGTAAGCCAGGTGGCAATTATGATTACAGATATAGATCCTTCAGGAAATCGAAATTAAAACCTTTTGAACGCGATATTTCTACG	117
VIAWNSNNLDSKPGGNYDYWYRLFRKSNLKPFERDIS	3	All	GGTCTCGGGTT	GTTATAGCTTGGAACTCAAACAATTTGGACAGTAAGCCAGGTGGAAATTACGATTATTGGTATAGACTATTCAGAAAATCGAATTTAAAACCTTTTGAAAGGGATATTTCT	ACGGGGAGACC	TGCGTTATAGCTTGGAACTCAAACAATTTGGACAGTAAGCCAGGTGGAAATTACGATTATTGGTATAGACTATTCAGAAAATCGAATTTAAAACCTTTTGAAAGGGATATTTCTACG	117
VIAWNSNKLDSKHSGNYNYLYRLFRKSNLKPFERDIS	3	All	GGTCTCGGGTT	GTTATTGCTTGGAACTCAAATAAGTTGGACAGTAAACATTCTGGTAACTACAATTATCTATATCGTCTTTTCAGAAAATCCAATTTAAAGCCTTTTGAAAGGGATATCAGC	ACGGGGAGACC	TGCGTTATTGCTTGGAACTCAAATAAGTTGGACAGTAAACATTCTGGTAACTACAATTATCTATATCGTCTTTTCAGAAAATCCAATTTAAAGCCTTTTGAAAGGGATATCAGCACG	117
VIAWNSNNLDSKHSGNYDYLYRLLRKSKLKPFERDIS	3	All	GGTCTCGGGTT	GTTATTGCTTGGAACTCAAACAATCTGGACAGTAAGCATTCTGGTAATTATGATTACTTGTATAGACTTCTAAGAAAGTCGAAATTAAAACCATTTGAAAGGGATATCTCC	ACGGGGAGACC	TGCGTTATTGCTTGGAACTCAAACAATCTGGACAGTAAGCATTCTGGTAATTATGATTACTTGTATAGACTTCTAAGAAAGTCGAAATTAAAACCATTTGAAAGGGATATCTCCACG	117
VIAWNSNNLDSKPSGNYDYRYRLFRKSNLKPFERDIS	3	All	GGTCTCGGGTT	GTTATCGCTTGGAACTCAAATAATTTGGACAGTAAGCCATCCGGTAACTACGATTATAGATATAGGCTATTCAGAAAATCGAATTTAAAACCTTTTGAACGTGATATTTCT	ACGGGGAGACC	TGCGTTATCGCTTGGAACTCAAATAATTTGGACAGTAAGCCATCCGGTAACTACGATTATAGATATAGGCTATTCAGAAAATCGAATTTAAAACCTTTTGAACGTGATATTTCTACG	117
VIAWNSNKLDSKVGGNYNYWYRFFRKSKLKPFERDIS	3	All	GGTCTCGGGTT	GTCATAGCTTGGAACTCAAATAAGTTAGACTCCAAAGTTGGTGGAAACTACAATTATTGGTATAGGTTCTTTAGAAAGAGTAAATTGAAACCTTTTGAACGTGATATTTCT	ACGGGGAGACC	TGCGTCATAGCTTGGAACTCAAATAAGTTAGACTCCAAAGTTGGTGGAAACTACAATTATTGGTATAGGTTCTTTAGAAAGAGTAAATTGAAACCTTTTGAACGTGATATTTCTACG	117
VIAWNSNKLDSKHGGNYDYWYRLFRKSNLKPFERDIS	3	All	GGTCTCGGGTT	GTTATAGCTTGGAACTCAAACAAGTTGGATAGTAAACATGGTGGAAATTATGACTACTGGTATAGACTATTCAGGAAGTCCAATTTAAAACCATTTGAAAGAGATATTTCT	ACGGGGAGACC	TGCGTTATAGCTTGGAACTCAAACAAGTTGGATAGTAAACATGGTGGAAATTATGACTACTGGTATAGACTATTCAGGAAGTCCAATTTAAAACCATTTGAAAGAGATATTTCTACG	117
VIAWNSNNLDSKVSGNYDYWYRLLRKSNLKPFERDIS	3	All	GGTCTCGGGTT	GTCATAGCTTGGAACTCAAACAATTTGGACAGTAAAGTTTCCGGTAACTACGATTATTGGTATAGACTTCTAAGAAAGTCGAATTTAAAACCATTTGAAAGGGATATTTCT	ACGGGGAGACC	TGCGTCATAGCTTGGAACTCAAACAATTTGGACAGTAAAGTTTCCGGTAACTACGATTATTGGTATAGACTTCTAAGAAAGTCGAATTTAAAACCATTTGAAAGGGATATTTCTACG	117
VIAWNSNNLDSKPGGNYDYLYRSLRKSNLKPFERDIS	3	All	GGTCTCGGGTT	GTTATAGCTTGGAACTCAAACAATTTGGACAGTAAGCCAGGTGGAAATTACGATTATCTATATCGTTCCCTTAGAAAATCGAATTTAAAACCTTTTGAAAGAGATATTTCT	ACGGGGAGACC	TGCGTTATAGCTTGGAACTCAAACAATTTGGACAGTAAGCCAGGTGGAAATTACGATTATCTATATCGTTCCCTTAGAAAATCGAATTTAAAACCTTTTGAAAGAGATATTTCTACG	117
VIAWNSNKLDSKPGGNYNYRYRSFRKSNLKPFERDIS	3	All	GGTCTCGGGTT	GTTATCGCTTGGAACTCAAACAAGTTGGACTCCAAACCAGGTGGAAATTACAATTATAGATATAGGAGTTTTCGCAAGAGCAATTTAAAACCTTTCGAACGTGATATTTCT	ACGGGGAGACC	TGCGTTATCGCTTGGAACTCAAACAAGTTGGACTCCAAACCAGGTGGAAATTACAATTATAGATATAGGAGTTTTCGCAAGAGCAATTTAAAACCTTTCGAACGTGATATTTCTACG	117
VIAWNSNKLDSKPGGNYNYRYRFLRKSKLKPFERDIS	3	All	GGTCTCGGGTT	GTTATCGCTTGGAACTCAAATAAGTTGGACAGTAAGCCAGGTGGAAACTACAATTATAGATATCGATTCCTAAGAAAATCCAAATTAAAACCTTTTGAAAGGGATATTTCT	ACGGGGAGACC	TGCGTTATCGCTTGGAACTCAAATAAGTTGGACAGTAAGCCAGGTGGAAACTACAATTATAGATATCGATTCCTAAGAAAATCCAAATTAAAACCTTTTGAAAGGGATATTTCTACG	117
VIAWNSNKLDSKPSGNYNYWYRLFRKSKLKPFERDIS	3	All	GGTCTCGGGTT	GTTATAGCTTGGAACTCAAATAAGTTGGACAGTAAGCCATCCGGTAACTACAATTATTGGTATAGACTATTCAGGAAAAGCAAATTAAAACCTTTTGAAAGAGATATTTCT	ACGGGGAGACC	TGCGTTATAGCTTGGAACTCAAATAAGTTGGACAGTAAGCCATCCGGTAACTACAATTATTGGTATAGACTATTCAGGAAAAGCAAATTAAAACCTTTTGAAAGAGATATTTCTACG	117
VIAWNSNNLDSKHGGNYNYRYRFLRKSNLKPFERDIS	3	All	GGTCTCGGGTT	GTTATAGCTTGGAACTCAAATAATTTGGACAGTAAGCATGGTGGAAACTACAACTATAGATATAGGTTCCTAAGAAAATCCAATCTTAAACCATTTGAACGTGATATTTCT	ACGGGGAGACC	TGCGTTATAGCTTGGAACTCAAATAATTTGGACAGTAAGCATGGTGGAAACTACAACTATAGATATAGGTTCCTAAGAAAATCCAATCTTAAACCATTTGAACGTGATATTTCTACG	117
VIAWNSNNLDSKPSGNYDYRYRFFRKSKLKPFERDIS	3	All	GGTCTCGGGTT	GTTATAGCTTGGAACTCAAACAATTTGGACAGTAAGCCATCCGGTAATTATGATTACAGATATAGATTCTTTAGGAAGTCGAAATTAAAACCTTTTGAACGCGATATTTCT	ACGGGGAGACC	TGCGTTATAGCTTGGAACTCAAACAATTTGGACAGTAAGCCATCCGGTAATTATGATTACAGATATAGATTCTTTAGGAAGTCGAAATTAAAACCTTTTGAACGCGATATTTCTACG	117
VIAWNSNNLDSKVSGNYNYWYRFFRKSNLKPFERDIS	3	All	GGTCTCGGGTT	GTCATAGCTTGGAACTCAAACAATCTTGACAGTAAAGTTTCCGGTAACTACAATTATTGGTATAGATTCTTTAGAAAGTCGAATTTAAAACCATTTGAAAGGGATATTTCT	ACGGGGAGACC	TGCGTCATAGCTTGGAACTCAAACAATCTTGACAGTAAAGTTTCCGGTAACTACAATTATTGGTATAGATTCTTTAGAAAGTCGAATTTAAAACCATTTGAAAGGGATATTTCTACG	117
VIAWNSNKLDSKVGGNYNYWYRFLRKSNLKPFERDIS	3	All	GGTCTCGGGTT	GTCATAGCTTGGAACTCAAACAAACTTGACTCCAAAGTTGGTGGAAACTACAATTATTGGTATAGATTCTTGAGAAAGAGTAATTTAAAGCCATTTGAAAGGGATATTTCT	ACGGGGAGACC	TGCGTCATAGCTTGGAACTCAAACAAACTTGACTCCAAAGTTGGTGGAAACTACAATTATTGGTATAGATTCTTGAGAAAGAGTAATTTAAAGCCATTTGAAAGGGATATTTCTACG	117
VIAWNSNNLDSKPSGNYDYLYRLLRKSKLKPFERDIS	3	All	GGTCTCGGGTT	GTTATTGCTTGGAACTCAAACAATCTGGACAGTAAGCCATCCGGTAATTATGATTACTTGTATAGACTTCTAAGAAAGTCGAAATTAAAACCTTTTGAAAGGGATATCTCT	ACGGGGAGACC	TGCGTTATTGCTTGGAACTCAAACAATCTGGACAGTAAGCCATCCGGTAATTATGATTACTTGTATAGACTTCTAAGAAAGTCGAAATTAAAACCTTTTGAAAGGGATATCTCTACG	117
VIAWNSNNLDSKHSGNYDYRYRLLRKSKLKPFERDIS	3	All	GGTCTCGGGTT	GTTATTGCTTGGAACTCAAACAATTTGGACAGTAAGCATTCCGGTAATTATGATTACAGGTATAGACTACTTAGAAAGTCGAAATTAAAACCATTTGAACGTGATATCTCT	ACGGGGAGACC	TGCGTTATTGCTTGGAACTCAAACAATTTGGACAGTAAGCATTCCGGTAATTATGATTACAGGTATAGACTACTTAGAAAGTCGAAATTAAAACCATTTGAACGTGATATCTCTACG	117
VIAWNSNNLDSKPGGNYNYRYRSLRKSNLKPFERDIS	3	All	GGTCTCGGGTT	GTTATCGCTTGGAACTCAAACAATCTTGACAGTAAGCCAGGTGGAAATTACAATTATAGATATAGGTCCTTGAGAAAAAGCAATTTAAAACCTTTTGAACGTGATATTTCT	ACGGGGAGACC	TGCGTTATCGCTTGGAACTCAAACAATCTTGACAGTAAGCCAGGTGGAAATTACAATTATAGATATAGGTCCTTGAGAAAAAGCAATTTAAAACCTTTTGAACGTGATATTTCTACG	117
VIAWNSNNLDSKVSGNYDYWYRLFRKSKLKPFERDIS	3	All	GGTCTCGGGTT	GTCATAGCTTGGAACAGTAACAATTTGGACAGCAAAGTTTCTGGTAATTATGATTATTGGTACAGACTATTCAGGAAGTCAAAGCTTAAACCATTTGAAAGAGATATTTCC	ACGGGGAGACC	TGCGTCATAGCTTGGAACAGTAACAATTTGGACAGCAAAGTTTCTGGTAATTATGATTATTGGTACAGACTATTCAGGAAGTCAAAGCTTAAACCATTTGAAAGAGATATTTCCACG	117
VIAWNSNKLDSKVSGNYNYLYRLLRKSKLKPFERDIS	3	All	GGTCTCGGGTT	GTTATTGCTTGGAACTCAAACAAGTTGGACTCCAAAGTCAGCGGGAATTACAATTATCTATATCGTCTTCTGAGAAAGAGTAAATTAAAACCATTTGAAAGGGATATCTCT	ACGGGGAGACC	TGCGTTATTGCTTGGAACTCAAACAAGTTGGACTCCAAAGTCAGCGGGAATTACAATTATCTATATCGTCTTCTGAGAAAGAGTAAATTAAAACCATTTGAAAGGGATATCTCTACG	117
VIAWNSNNLDSKPSGNYNYWYRSFRKSNLKPFERDIS	3	All	GGTCTCGGGTT	GTTATAGCTTGGAACTCAAACAATCTAGACAGTAAGCCATCCGGTAACTACAATTATTGGTATAGGTCTTTCAGAAAATCGAATTTAAAACCTTTTGAACGTGATATTAGC	ACGGGGAGACC	TGCGTTATAGCTTGGAACTCAAACAATCTAGACAGTAAGCCATCCGGTAACTACAATTATTGGTATAGGTCTTTCAGAAAATCGAATTTAAAACCTTTTGAACGTGATATTAGCACG	117
VIAWNSNKLDSKHSGNYDYLYRFFRKSNLKPFERDIS	3	All	GGTCTCGGGTT	GTTATAGCTTGGAACTCAAACAAGTTGGACAGTAAACATTCCGGTAATTATGATTACTTATATAGGTTCTTTCGTAAGAGCAATCTAAAACCATTTGAACGAGATATTTCT	ACGGGGAGACC	TGCGTTATAGCTTGGAACTCAAACAAGTTGGACAGTAAACATTCCGGTAATTATGATTACTTATATAGGTTCTTTCGTAAGAGCAATCTAAAACCATTTGAACGAGATATTTCTACG	117
VIAWNSNKLDSKHSGNYNYRYRSLRKSNLKPFERDIS	3	All	GGTCTCGGGTT	GTTATCGCTTGGAACTCAAATAAGTTGGACAGTAAACATTCTGGTAACTACAATTATAGATATAGGTCCCTAAGAAAGTCGAATTTAAAACCTTTTGAACGTGATATTAGC	ACGGGGAGACC	TGCGTTATCGCTTGGAACTCAAATAAGTTGGACAGTAAACATTCTGGTAACTACAATTATAGATATAGGTCCCTAAGAAAGTCGAATTTAAAACCTTTTGAACGTGATATTAGCACG	117
VIAWNSNKLDSKPGGNYNYRYRFFRKSNLKPFERDIS	3	All	GGTCTCGGGTT	GTTATTGCTTGGAACTCAAATAAGTTGGACTCCAAACCAGGTGGAAACTACAATTATAGATATAGGTTCTTTAGAAAGAGTAATTTAAAACCTTTTGAACGCGATATTTCT	ACGGGGAGACC	TGCGTTATTGCTTGGAACTCAAATAAGTTGGACTCCAAACCAGGTGGAAACTACAATTATAGATATAGGTTCTTTAGAAAGAGTAATTTAAAACCTTTTGAACGCGATATTTCTACG	117
VIAWNSNNLDSKVGGNYNYWYRLFRKSKLKPFERDIS	3	All	GGTCTCGGGTT	GTCATAGCTTGGAACTCAAACAATCTTGACTCCAAAGTTGGTGGAAATTACAATTATTGGTATAGACTATTCAGAAAGAGTAAGTTAAAACCATTTGAAAGGGATATTTCT	ACGGGGAGACC	TGCGTCATAGCTTGGAACTCAAACAATCTTGACTCCAAAGTTGGTGGAAATTACAATTATTGGTATAGACTATTCAGAAAGAGTAAGTTAAAACCATTTGAAAGGGATATTTCTACG	117
VIAWNSNKLDSKHSGNYDYWYRFFRKSNLKPFERDIS	3	All	GGTCTCGGGTT	GTTATAGCTTGGAACTCAAACAAGTTGGACAGTAAACATTCCGGTAATTATGATTATTGGTACAGATTCTTTAGAAAGAGCAATTTAAAACCATTTGAAAGGGATATTTCT	ACGGGGAGACC	TGCGTTATAGCTTGGAACTCAAACAAGTTGGACAGTAAACATTCCGGTAATTATGATTATTGGTACAGATTCTTTAGAAAGAGCAATTTAAAACCATTTGAAAGGGATATTTCTACG	117
VIAWNSNKLDSKVGGNYDYLYRSLRKSNLKPFERDIS	3	All	GGTCTCGGGTT	GTTATTGCTTGGAACTCAAACAAGCTAGACTCCAAAGTAGGTGGAAATTATGATTACTTGTATAGAAGTCTTAGAAAGTCGAATTTAAAACCATTTGAAAGGGATATCTCT	ACGGGGAGACC	TGCGTTATTGCTTGGAACTCAAACAAGCTAGACTCCAAAGTAGGTGGAAATTATGATTACTTGTATAGAAGTCTTAGAAAGTCGAATTTAAAACCATTTGAAAGGGATATCTCTACG	117
VIAWNSNKLDSKVSGNYDYLYRLFRKSKLKPFERDIS	3	All	GGTCTCGGGTT	GTTATTGCTTGGAACTCAAACAAGTTGGACTCCAAAGTCTCTGGTAATTATGATTACTTATATAGACTATTCAGGAAGAGTAAACTGAAACCATTTGAACGTGATATCTCG	ACGGGGAGACC	TGCGTTATTGCTTGGAACTCAAACAAGTTGGACTCCAAAGTCTCTGGTAATTATGATTACTTATATAGACTATTCAGGAAGAGTAAACTGAAACCATTTGAACGTGATATCTCGACG	117
VIAWNSNNLDSKPSGNYNYWYRLFRKSNLKPFERDIS	3	All	GGTCTCGGGTT	GTTATAGCTTGGAACTCAAACAATCTTGACAGTAAGCCATCCGGTAACTACAATTATTGGTATAGACTATTCAGAAAATCGAATTTAAAACCTTTTGAAAGGGATATTTCT	ACGGGGAGACC	TGCGTTATAGCTTGGAACTCAAACAATCTTGACAGTAAGCCATCCGGTAACTACAATTATTGGTATAGACTATTCAGAAAATCGAATTTAAAACCTTTTGAAAGGGATATTTCTACG	117
VIAWNSNNLDSKHSGNYDYWYRSFRKSKLKPFERDIS	3	All	GGTCTCGGGTT	GTTATAGCTTGGAACTCAAACAATTTGGACAGTAAGCATAGCGGTAATTATGATTATTGGTACAGATCCTTCAGAAAGTCGAAATTAAAACCATTTGAAAGGGATATTTCT	ACGGGGAGACC	TGCGTTATAGCTTGGAACTCAAACAATTTGGACAGTAAGCATAGCGGTAATTATGATTATTGGTACAGATCCTTCAGAAAGTCGAAATTAAAACCATTTGAAAGGGATATTTCTACG	117
VIAWNSNNLDSKVSGNYNYLYRSFRKSKLKPFERDIS	3	All	GGTCTCGGGTT	GTCATAGCTTGGAATTCAAACAATCTTGACTCCAAAGTTTCTGGTAACTACAATTATTTGTATAGGAGCTTTAGAAAGAGTAAGTTAAAACCATTCGAACGTGATATTTCG	ACGGGGAGACC	TGCGTCATAGCTTGGAATTCAAACAATCTTGACTCCAAAGTTTCTGGTAACTACAATTATTTGTATAGGAGCTTTAGAAAGAGTAAGTTAAAACCATTCGAACGTGATATTTCGACG	117
VIAWNSNNLDSKPSGNYDYLYRSFRKSKLKPFERDIS	3	All	GGTCTCGGGTT	GTTATTGCTTGGAACAGTAACAATTTGGACTCAAAGCCATCCGGTAATTATGATTACTTATATAGATCTTTTCGCAAGAGCAAACTAAAACCTTTCGAACGGGATATCTCG	ACGGGGAGACC	TGCGTTATTGCTTGGAACAGTAACAATTTGGACTCAAAGCCATCCGGTAATTATGATTACTTATATAGATCTTTTCGCAAGAGCAAACTAAAACCTTTCGAACGGGATATCTCGACG	117
VIAWNSNKLDSKHGGNYDYWYRSFRKSKLKPFERDIS	3	All	GGTCTCGGGTT	GTTATAGCTTGGAACTCAAATAAGTTGGACAGTAAGCATGGTGGCAATTATGACTACTGGTATAGGTCTTTTAGAAAATCCAAATTAAAACCATTCGAAAGAGATATTAGC	ACGGGGAGACC	TGCGTTATAGCTTGGAACTCAAATAAGTTGGACAGTAAGCATGGTGGCAATTATGACTACTGGTATAGGTCTTTTAGAAAATCCAAATTAAAACCATTCGAAAGAGATATTAGCACG	117
VIAWNSNNLDSKPGGNYNYWYRFLRKSKLKPFERDIS	3	All	GGTCTCGGGTT	GTTATAGCTTGGAACTCAAACAATCTAGACAGTAAGCCAGGTGGAAACTACAATTATTGGTATCGTTTCTTGAGAAAGTCGAAATTAAAACCTTTTGAAAGGGATATTTCT	ACGGGGAGACC	TGCGTTATAGCTTGGAACTCAAACAATCTAGACAGTAAGCCAGGTGGAAACTACAATTATTGGTATCGTTTCTTGAGAAAGTCGAAATTAAAACCTTTTGAAAGGGATATTTCTACG	117
VIAWNSNNLDSKVGGNYDYRYRSLRKSKLKPFERDIS	3	All	GGTCTCGGGTT	GTCATAGCTTGGAACTCAAACAATTTGGACAGTAAAGTTGGTGGCAATTATGATTACAGATATAGATCCCTAAGGAAGTCGAAATTAAAACCATTTGAACGTGATATTTCT	ACGGGGAGACC	TGCGTCATAGCTTGGAACTCAAACAATTTGGACAGTAAAGTTGGTGGCAATTATGATTACAGATATAGATCCCTAAGGAAGTCGAAATTAAAACCATTTGAACGTGATATTTCTACG	117
VIAWNSNKLDSKVSGNYNYLYRFFRKSKLKPFERDIS	3	All	GGTCTCGGGTT	GTTATAGCTTGGAACTCAAACAAGTTGGACTCCAAAGTCAGCGGGAATTACAATTATCTATATCGATTCTTTAGAAAGAGTAAATTAAAACCATTTGAAAGGGATATTTCT	ACGGGGAGACC	TGCGTTATAGCTTGGAACTCAAACAAGTTGGACTCCAAAGTCAGCGGGAATTACAATTATCTATATCGATTCTTTAGAAAGAGTAAATTAAAACCATTTGAAAGGGATATTTCTACG	117
VIAWNSNNLDSKVGGNYDYLYRFFRKSKLKPFERDIS	3	All	GGTCTCGGGTT	GTCATTGCTTGGAACTCAAACAATTTGGACAGTAAAGTTGGAGGTAATTATGATTACTTATATAGATTCTTTAGAAAGAGCAAACTAAAACCATTTGAAAGGGATATCTCT	ACGGGGAGACC	TGCGTCATTGCTTGGAACTCAAACAATTTGGACAGTAAAGTTGGAGGTAATTATGATTACTTATATAGATTCTTTAGAAAGAGCAAACTAAAACCATTTGAAAGGGATATCTCTACG	117
VIAWNSNKLDSKVGGNYNYWYRSFRKSNLKPFERDIS	3	All	GGTCTCGGGTT	GTCATAGCTTGGAATTCAAACAAATTGGACTCCAAAGTTGGTGGAAACTACAATTATTGGTATAGGTCGTTTAGAAAGAGTAATTTAAAGCCATTCGAACGTGATATTTCT	ACGGGGAGACC	TGCGTCATAGCTTGGAATTCAAACAAATTGGACTCCAAAGTTGGTGGAAACTACAATTATTGGTATAGGTCGTTTAGAAAGAGTAATTTAAAGCCATTCGAACGTGATATTTCTACG	117
VIAWNSNNLDSKHSGNYNYLYRFFRKSNLKPFERDIS	3	All	GGTCTCGGGTT	GTTATAGCTTGGAACTCAAACAATCTTGACAGTAAACATTCTGGTAACTACAATTATTTGTATCGATTCTTTAGAAAGAGCAATTTAAAACCATTTGAAAGGGATATTTCC	ACGGGGAGACC	TGCGTTATAGCTTGGAACTCAAACAATCTTGACAGTAAACATTCTGGTAACTACAATTATTTGTATCGATTCTTTAGAAAGAGCAATTTAAAACCATTTGAAAGGGATATTTCCACG	117
VIAWNSNNLDSKHSGNYDYWYRLFRKSNLKPFERDIS	3	All	GGTCTCGGGTT	GTTATAGCTTGGAACTCAAACAATTTGGACAGTAAGCATTCTGGTAACTACGATTATTGGTATAGACTATTCAGAAAATCGAATTTAAAACCATTTGAAAGGGATATTTCC	ACGGGGAGACC	TGCGTTATAGCTTGGAACTCAAACAATTTGGACAGTAAGCATTCTGGTAACTACGATTATTGGTATAGACTATTCAGAAAATCGAATTTAAAACCATTTGAAAGGGATATTTCCACG	117
VIAWNSNKLDSKHSGNYNYLYRSLRKSKLKPFERDIS	3	All	GGTCTCGGGTT	GTTATTGCTTGGAACTCAAACAAGTTGGACAGTAAGCATAGCGGTAACTACAATTATCTATATCGATCCCTTAGAAAATCGAAATTAAAACCATTTGAACGTGATATCTCT	ACGGGGAGACC	TGCGTTATTGCTTGGAACTCAAACAAGTTGGACAGTAAGCATAGCGGTAACTACAATTATCTATATCGATCCCTTAGAAAATCGAAATTAAAACCATTTGAACGTGATATCTCTACG	117
VIAWNSNNLDSKPGGNYNYRYRFFRKSKLKPFERDIS	3	All	GGTCTCGGGTT	GTTATCGCTTGGAACTCAAATAATCTAGACAGTAAGCCAGGTGGAAACTACAATTATAGATATAGGTTCTTTAGAAAGTCGAAATTAAAACCTTTTGAACGTGATATTTCT	ACGGGGAGACC	TGCGTTATCGCTTGGAACTCAAATAATCTAGACAGTAAGCCAGGTGGAAACTACAATTATAGATATAGGTTCTTTAGAAAGTCGAAATTAAAACCTTTTGAACGTGATATTTCTACG	117
VIAWNSNNLDSKVGGNYNYRYRLFRKSKLKPFERDIS	3	All	GGTCTCGGGTT	GTCATAGCTTGGAACAGTAACAATCTTGACTCAAAAGTTGGTGGAAATTACAATTATAGATATAGGCTATTCAGAAAGTCGAAGTTAAAACCATTTGAACGTGATATTTCT	ACGGGGAGACC	TGCGTCATAGCTTGGAACAGTAACAATCTTGACTCAAAAGTTGGTGGAAATTACAATTATAGATATAGGCTATTCAGAAAGTCGAAGTTAAAACCATTTGAACGTGATATTTCTACG	117
VIAWNSNNLDSKPGGNYNYLYRFFRKSKLKPFERDIS	3	All	GGTCTCGGGTT	GTTATTGCTTGGAATAGTAACAATCTTGACTCAAAGCCAGGTGGAAACTACAATTATTTGTATCGATTCTTTAGAAAGTCCAAATTAAAACCTTTTGAAAGGGATATCTCT	ACGGGGAGACC	TGCGTTATTGCTTGGAATAGTAACAATCTTGACTCAAAGCCAGGTGGAAACTACAATTATTTGTATCGATTCTTTAGAAAGTCCAAATTAAAACCTTTTGAAAGGGATATCTCTACG	117
VIAWNSNKLDSKHSGNYNYRYRFLRKSKLKPFERDIS	3	All	GGTCTCGGGTT	GTTATCGCTTGGAACTCAAACAAGTTGGACAGTAAGCATTCTGGTAACTACAATTATAGATATAGGTTCCTAAGAAAATCCAAATTAAAACCATTTGAACGTGATATTAGC	ACGGGGAGACC	TGCGTTATCGCTTGGAACTCAAACAAGTTGGACAGTAAGCATTCTGGTAACTACAATTATAGATATAGGTTCCTAAGAAAATCCAAATTAAAACCATTTGAACGTGATATTAGCACG	117
VIAWNSNKLDSKVGGNYNYRYRSFRKSKLKPFERDIS	3	All	GGTCTCGGGTT	GTCATCGCTTGGAACTCAAACAAGTTAGACTCCAAAGTTGGTGGAAATTACAATTATAGATATAGGAGTTTCCGTAAGAGCAAATTGAAACCATTTGAACGCGATATTTCT	ACGGGGAGACC	TGCGTCATCGCTTGGAACTCAAACAAGTTAGACTCCAAAGTTGGTGGAAATTACAATTATAGATATAGGAGTTTCCGTAAGAGCAAATTGAAACCATTTGAACGCGATATTTCTACG	117
VIAWNSNKLDSKHGGNYDYLYRFLRKSKLKPFERDIS	3	All	GGTCTCGGGTT	GTTATTGCTTGGAACTCAAACAAGTTGGACAGTAAGCATGGAGGTAATTATGATTACTTATATAGGTTCCTAAGAAAATCCAAACTTAAACCATTTGAACGTGATATCTCT	ACGGGGAGACC	TGCGTTATTGCTTGGAACTCAAACAAGTTGGACAGTAAGCATGGAGGTAATTATGATTACTTATATAGGTTCCTAAGAAAATCCAAACTTAAACCATTTGAACGTGATATCTCTACG	117
VIAWNSNKLDSKVGGNYNYRYRLFRKSNLKPFERDIS	3	All	GGTCTCGGGTT	GTCATCGCTTGGAACTCAAATAAGCTAGACTCCAAAGTTGGTGGAAACTACAATTATAGATATAGGTTGTTCAGAAAGAGTAATTTAAAACCTTTTGAACGTGATATTTCT	ACGGGGAGACC	TGCGTCATCGCTTGGAACTCAAATAAGCTAGACTCCAAAGTTGGTGGAAACTACAATTATAGATATAGGTTGTTCAGAAAGAGTAATTTAAAACCTTTTGAACGTGATATTTCTACG	117
VIAWNSNNLDSKPSGNYDYWYRFLRKSNLKPFERDIS	3	All	GGTCTCGGGTT	GTTATAGCTTGGAACTCAAACAATTTGGACAGTAAGCCATCCGGTAACTACGATTATTGGTATAGGTTCCTAAGAAAATCGAATTTAAAACCTTTTGAAAGAGATATTTCT	ACGGGGAGACC	TGCGTTATAGCTTGGAACTCAAACAATTTGGACAGTAAGCCATCCGGTAACTACGATTATTGGTATAGGTTCCTAAGAAAATCGAATTTAAAACCTTTTGAAAGAGATATTTCTACG	117
VIAWNSNNLDSKPSGNYNYWYRFFRKSNLKPFERDIS	3	All	GGTCTCGGGTT	GTTATAGCTTGGAACTCAAACAATCTTGACAGTAAGCCATCCGGTAACTACAATTATTGGTATAGATTCTTTAGGAAATCGAATTTAAAACCTTTTGAACGAGATATTTCT	ACGGGGAGACC	TGCGTTATAGCTTGGAACTCAAACAATCTTGACAGTAAGCCATCCGGTAACTACAATTATTGGTATAGATTCTTTAGGAAATCGAATTTAAAACCTTTTGAACGAGATATTTCTACG	117
VIAWNSNKLDSKVGGNYDYRYRLFRKSNLKPFERDIS	3	All	GGTCTCGGGTT	GTTATTGCTTGGAACTCAAACAAGCTAGACTCCAAAGTAGGTGGAAATTATGATTACAGGTATAGATTGTTCAGAAAGTCGAATTTAAAACCATTTGAACGTGATATCTCT	ACGGGGAGACC	TGCGTTATTGCTTGGAACTCAAACAAGCTAGACTCCAAAGTAGGTGGAAATTATGATTACAGGTATAGATTGTTCAGAAAGTCGAATTTAAAACCATTTGAACGTGATATCTCTACG	117
VIAWNSNKLDSKPSGNYDYRYRLFRKSKLKPFERDIS	3	All	GGTCTCGGGTT	GTTATTGCTTGGAACTCAAATAAGTTGGACAGTAAGCCATCCGGTAATTATGATTACAGGTATAGACTATTCAGAAAATCGAAATTAAAACCTTTTGAACGTGATATCTCT	ACGGGGAGACC	TGCGTTATTGCTTGGAACTCAAATAAGTTGGACAGTAAGCCATCCGGTAATTATGATTACAGGTATAGACTATTCAGAAAATCGAAATTAAAACCTTTTGAACGTGATATCTCTACG	117
VIAWNSNNLDSKHSGNYNYLYRFFRKSKLKPFERDIS	3	All	GGTCTCGGGTT	GTTATTGCTTGGAATAGTAACAATCTTGACTCAAAGCATTCCGGTAACTACAATTATTTATATCGATTCTTTAGAAAGAGCAAATTGAAACCATTTGAACGTGATATCTCT	ACGGGGAGACC	TGCGTTATTGCTTGGAATAGTAACAATCTTGACTCAAAGCATTCCGGTAACTACAATTATTTATATCGATTCTTTAGAAAGAGCAAATTGAAACCATTTGAACGTGATATCTCTACG	117
VIAWNSNKLDSKHSGNYDYRYRFFRKSNLKPFERDIS	3	All	GGTCTCGGGTT	GTTATAGCTTGGAACTCAAACAAGTTGGACAGTAAACATTCTGGTAATTATGATTACAGATATAGATTCTTTAGGAAGTCGAATTTAAAACCATTTGAACGCGATATTTCC	ACGGGGAGACC	TGCGTTATAGCTTGGAACTCAAACAAGTTGGACAGTAAACATTCTGGTAATTATGATTACAGATATAGATTCTTTAGGAAGTCGAATTTAAAACCATTTGAACGCGATATTTCCACG	117
VIAWNSNNLDSKPSGNYDYRYRLFRKSKLKPFERDIS	3	All	GGTCTCGGGTT	GTTATTGCTTGGAACAGTAACAATTTGGACTCAAAGCCATCCGGTAATTATGATTACAGGTATAGACTATTCAGAAAGTCGAAATTAAAACCTTTTGAACGTGATATCTCT	ACGGGGAGACC	TGCGTTATTGCTTGGAACAGTAACAATTTGGACTCAAAGCCATCCGGTAATTATGATTACAGGTATAGACTATTCAGAAAGTCGAAATTAAAACCTTTTGAACGTGATATCTCTACG	117
VIAWNSNNLDSKVSGNYDYLYRFLRKSNLKPFERDIS	3	All	GGTCTCGGGTT	GTCATTGCTTGGAACTCAAATAATTTGGACAGTAAAGTTAGCGGTAACTACGATTATCTATATCGTTTCCTTAGAAAGTCGAATTTAAAACCTTTTGAAAGGGATATCTCT	ACGGGGAGACC	TGCGTCATTGCTTGGAACTCAAATAATTTGGACAGTAAAGTTAGCGGTAACTACGATTATCTATATCGTTTCCTTAGAAAGTCGAATTTAAAACCTTTTGAAAGGGATATCTCTACG	117
VIAWNSNNLDSKHSGNYNYLYRLFRKSKLKPFERDIS	3	All	GGTCTCGGGTT	GTTATTGCTTGGAATAGTAACAATTTGGACTCAAAGCATTCTGGTAACTACAATTATCTATATCGGCTTTTCAGAAAGTCGAAATTAAAACCATTTGAAAGGGATATCTCC	ACGGGGAGACC	TGCGTTATTGCTTGGAATAGTAACAATTTGGACTCAAAGCATTCTGGTAACTACAATTATCTATATCGGCTTTTCAGAAAGTCGAAATTAAAACCATTTGAAAGGGATATCTCCACG	117
VIAWNSNNLDSKVSGNYNYRYRLLRKSKLKPFERDIS	3	All	GGTCTCGGGTT	GTTATAGCTTGGAACTCAAATAATTTGGACAGTAAAGTCTCTGGTAACTACAATTACAGATATAGGCTACTTAGAAAGAGCAAGTTAAAACCTTTTGAACGTGATATTTCC	ACGGGGAGACC	TGCGTTATAGCTTGGAACTCAAATAATTTGGACAGTAAAGTCTCTGGTAACTACAATTACAGATATAGGCTACTTAGAAAGAGCAAGTTAAAACCTTTTGAACGTGATATTTCCACG	117
VIAWNSNKLDSKVSGNYDYRYRLLRKSNLKPFERDIS	3	All	GGTCTCGGGTT	GTCATAGCTTGGAACTCAAACAAGTTGGACTCCAAAGTTAGTGGTAATTATGATTACAGGTATAGACTACTTAGAAAGAGCAATTTAAAACCATTTGAACGTGATATTTCT	ACGGGGAGACC	TGCGTCATAGCTTGGAACTCAAACAAGTTGGACTCCAAAGTTAGTGGTAATTATGATTACAGGTATAGACTACTTAGAAAGAGCAATTTAAAACCATTTGAACGTGATATTTCTACG	117
VIAWNSNNLDSKVGGNYDYWYRFFRKSNLKPFERDIS	3	All	GGTCTCGGGTT	GTCATAGCTTGGAACTCAAACAATTTGGACAGTAAAGTTGGAGGTAACTACGATTATTGGTATAGGTTCTTTAGAAAGTCGAATTTAAAACCATTTGAACGAGATATTTCT	ACGGGGAGACC	TGCGTCATAGCTTGGAACTCAAACAATTTGGACAGTAAAGTTGGAGGTAACTACGATTATTGGTATAGGTTCTTTAGAAAGTCGAATTTAAAACCATTTGAACGAGATATTTCTACG	117
VIAWNSNKLDSKHSGNYNYWYRFFRKSNLKPFERDIS	3	All	GGTCTCGGGTT	GTTATAGCTTGGAACTCAAATAAGTTGGACAGTAAACATTCCGGTAACTACAATTATTGGTATAGATTCTTTAGGAAGAGCAATTTAAAACCTTTTGAACGAGATATTTCT	ACGGGGAGACC	TGCGTTATAGCTTGGAACTCAAATAAGTTGGACAGTAAACATTCCGGTAACTACAATTATTGGTATAGATTCTTTAGGAAGAGCAATTTAAAACCTTTTGAACGAGATATTTCTACG	117
VIAWNSNNLDSKVSGNYDYLYRLFRKSKLKPFERDIS	3	All	GGTCTCGGGTT	GTCATTGCTTGGAACAGTAACAATCTGGACAGCAAAGTTTCTGGTAATTATGATTACTTGTATAGATTATTCAGGAAGTCAAAGCTTAAACCATTTGAACGCGATATCTCC	ACGGGGAGACC	TGCGTCATTGCTTGGAACAGTAACAATCTGGACAGCAAAGTTTCTGGTAATTATGATTACTTGTATAGATTATTCAGGAAGTCAAAGCTTAAACCATTTGAACGCGATATCTCCACG	117
VIAWNSNNLDSKPGGNYNYRYRSFRKSNLKPFERDIS	3	All	GGTCTCGGGTT	GTTATAGCTTGGAATTCAAACAATTTGGACAGTAAGCCAGGTGGAAATTACAACTATAGATATAGGTCCTTTAGAAAATCGAATTTAAAACCTTTCGAACGTGATATTTCT	ACGGGGAGACC	TGCGTTATAGCTTGGAATTCAAACAATTTGGACAGTAAGCCAGGTGGAAATTACAACTATAGATATAGGTCCTTTAGAAAATCGAATTTAAAACCTTTCGAACGTGATATTTCTACG	117
VIAWNSNNLDSKPGGNYDYWYRSFRKSKLKPFERDIS	3	All	GGTCTCGGGTT	GTTATAGCTTGGAACTCAAACAATTTGGATAGTAAGCCAGGTGGCAATTATGACTACTGGTATAGGTCCTTCAGAAAGTCGAAATTAAAACCTTTTGAACGCGATATTTCT	ACGGGGAGACC	TGCGTTATAGCTTGGAACTCAAACAATTTGGATAGTAAGCCAGGTGGCAATTATGACTACTGGTATAGGTCCTTCAGAAAGTCGAAATTAAAACCTTTTGAACGCGATATTTCTACG	117
VIAWNSNKLDSKPGGNYNYWYRFLRKSKLKPFERDIS	3	All	GGTCTCGGGTT	GTTATAGCTTGGAACTCAAATAAGTTGGACAGTAAGCCAGGTGGAAACTACAATTATTGGTATAGGTTCCTAAGAAAATCCAAATTAAAACCTTTTGAAAGAGATATTTCT	ACGGGGAGACC	TGCGTTATAGCTTGGAACTCAAATAAGTTGGACAGTAAGCCAGGTGGAAACTACAATTATTGGTATAGGTTCCTAAGAAAATCCAAATTAAAACCTTTTGAAAGAGATATTTCTACG	117
VIAWNSNNLDSKVGGNYDYRYRLFRKSKLKPFERDIS	3	All	GGTCTCGGGTT	GTCATTGCTTGGAACTCAAACAATTTGGACAGCAAAGTTGGAGGTAATTATGATTACAGGTATAGACTATTCAGAAAGAGTAAGTTAAAACCATTTGAACGTGATATCTCT	ACGGGGAGACC	TGCGTCATTGCTTGGAACTCAAACAATTTGGACAGCAAAGTTGGAGGTAATTATGATTACAGGTATAGACTATTCAGAAAGAGTAAGTTAAAACCATTTGAACGTGATATCTCTACG	117
VIAWNSNKLDSKVGGNYNYLYRSLRKSKLKPFERDIS	3	All	GGTCTCGGGTT	GTCATCGCTTGGAACTCAAACAAGCTAGACTCCAAAGTTGGTGGAAACTACAATTATTTGTATAGAAGTCTTAGAAAGAGCAAATTAAAACCATTTGAAAGGGATATTTCT	ACGGGGAGACC	TGCGTCATCGCTTGGAACTCAAACAAGCTAGACTCCAAAGTTGGTGGAAACTACAATTATTTGTATAGAAGTCTTAGAAAGAGCAAATTAAAACCATTTGAAAGGGATATTTCTACG	117
VIAWNSNNLDSKHGGNYDYWYRLFRKSKLKPFERDIS	3	All	GGTCTCGGGTT	GTTATAGCTTGGAACAGTAACAATTTGGACTCAAAGCATGGTGGCAATTATGACTACTGGTATAGGCTATTCAGAAAGTCGAAATTAAAACCATTTGAAAGAGATATTTCT	ACGGGGAGACC	TGCGTTATAGCTTGGAACAGTAACAATTTGGACTCAAAGCATGGTGGCAATTATGACTACTGGTATAGGCTATTCAGAAAGTCGAAATTAAAACCATTTGAAAGAGATATTTCTACG	117
VIAWNSNNLDSKPSGNYDYWYRLFRKSNLKPFERDIS	3	All	GGTCTCGGGTT	GTTATAGCTTGGAACTCAAACAATTTGGACAGTAAGCCATCCGGTAACTACGATTATTGGTATAGACTATTCAGAAAATCGAATTTAAAACCTTTTGAAAGGGATATTTCT	ACGGGGAGACC	TGCGTTATAGCTTGGAACTCAAACAATTTGGACAGTAAGCCATCCGGTAACTACGATTATTGGTATAGACTATTCAGAAAATCGAATTTAAAACCTTTTGAAAGGGATATTTCTACG	117
VIAWNSNNLDSKVSGNYNYWYRFLRKSKLKPFERDIS	3	All	GGTCTCGGGTT	GTCATAGCTTGGAACTCAAACAATCTTGACAGTAAAGTTTCTGGTAACTACAATTATTGGTATAGATTCCTAAGAAAGAGCAAGTTAAAACCATTTGAAAGGGATATTTCC	ACGGGGAGACC	TGCGTCATAGCTTGGAACTCAAACAATCTTGACAGTAAAGTTTCTGGTAACTACAATTATTGGTATAGATTCCTAAGAAAGAGCAAGTTAAAACCATTTGAAAGGGATATTTCCACG	117
VIAWNSNNLDSKVSGNYDYWYRSFRKSKLKPFERDIS	3	All	GGTCTCGGGTT	GTCATAGCTTGGAACTCAAACAATTTGGACAGTAAAGTTTCCGGTAATTATGATTATTGGTACAGGTCGTTCCGTAAGAGCAAGTTAAAACCATTTGAAAGAGATATTTCT	ACGGGGAGACC	TGCGTCATAGCTTGGAACTCAAACAATTTGGACAGTAAAGTTTCCGGTAATTATGATTATTGGTACAGGTCGTTCCGTAAGAGCAAGTTAAAACCATTTGAAAGAGATATTTCTACG	117
VIAWNSNNLDSKVGGNYNYWYRLLRKSKLKPFERDIS	3	All	GGTCTCGGGTT	GTCATAGCTTGGAACTCAAACAATTTGGACAGTAAAGTTGGTGGAAATTACAATTATTGGTATAGACTTCTAAGAAAGAGCAAGTTAAAACCATTTGAAAGGGATATTTCT	ACGGGGAGACC	TGCGTCATAGCTTGGAACTCAAACAATTTGGACAGTAAAGTTGGTGGAAATTACAATTATTGGTATAGACTTCTAAGAAAGAGCAAGTTAAAACCATTTGAAAGGGATATTTCTACG	117
VIAWNSNKLDSKHGGNYDYLYRSLRKSNLKPFERDIS	3	All	GGTCTCGGGTT	GTTATAGCTTGGAACTCAAACAAGTTGGACAGTAAACATGGAGGTAATTATGATTACTTATATAGGTCCCTAAGAAAGTCGAATCTTAAACCATTTGAAAGAGATATTTCT	ACGGGGAGACC	TGCGTTATAGCTTGGAACTCAAACAAGTTGGACAGTAAACATGGAGGTAATTATGATTACTTATATAGGTCCCTAAGAAAGTCGAATCTTAAACCATTTGAAAGAGATATTTCTACG	117
VIAWNSNKLDSKVGGNYNYRYRSFRKSNLKPFERDIS	3	All	GGTCTCGGGTT	GTTATCGCTTGGAACTCAAATAAGTTGGACTCCAAAGTAGGTGGAAACTACAATTATAGATATAGGAGTTTTCGCAAGTCGAATTTAAAACCTTTCGAACGTGATATTTCT	ACGGGGAGACC	TGCGTTATCGCTTGGAACTCAAATAAGTTGGACTCCAAAGTAGGTGGAAACTACAATTATAGATATAGGAGTTTTCGCAAGTCGAATTTAAAACCTTTCGAACGTGATATTTCTACG	117
VIAWNSNKLDSKHGGNYNYLYRLLRKSKLKPFERDIS	3	All	GGTCTCGGGTT	GTTATTGCTTGGAACTCAAATAAGTTGGACAGTAAGCATGGTGGAAACTACAATTATCTATATCGTCTTCTGAGAAAATCCAAATTAAAACCTTTTGAAAGGGATATCTCT	ACGGGGAGACC	TGCGTTATTGCTTGGAACTCAAATAAGTTGGACAGTAAGCATGGTGGAAACTACAATTATCTATATCGTCTTCTGAGAAAATCCAAATTAAAACCTTTTGAAAGGGATATCTCTACG	117
VIAWNSNNLDSKHGGNYNYWYRLFRKSKLKPFERDIS	3	All	GGTCTCGGGTT	GTTATAGCTTGGAACAGTAACAATCTTGACTCAAAGCATGGTGGAAACTACAATTATTGGTATAGACTATTCAGAAAGTCCAAATTAAAACCATTTGAAAGGGATATTTCT	ACGGGGAGACC	TGCGTTATAGCTTGGAACAGTAACAATCTTGACTCAAAGCATGGTGGAAACTACAATTATTGGTATAGACTATTCAGAAAGTCCAAATTAAAACCATTTGAAAGGGATATTTCTACG	117
VIAWNSNKLDSKPGGNYNYLYRLFRKSKLKPFERDIS	3	All	GGTCTCGGGTT	GTTATTGCTTGGAATAGCAACAAGTTGGACTCAAAGCCAGGTGGAAACTACAATTATCTATATCGTCTTTTCAGAAAATCCAAATTAAAACCTTTTGAAAGGGATATCTCT	ACGGGGAGACC	TGCGTTATTGCTTGGAATAGCAACAAGTTGGACTCAAAGCCAGGTGGAAACTACAATTATCTATATCGTCTTTTCAGAAAATCCAAATTAAAACCTTTTGAAAGGGATATCTCTACG	117
VIAWNSNKLDSKHGGNYDYRYRSLRKSNLKPFERDIS	3	All	GGTCTCGGGTT	GTTATAGCTTGGAACTCAAACAAGTTGGACAGTAAACATGGAGGTAATTATGATTACAGATATAGATCCCTAAGGAAGTCGAATTTAAAACCATTTGAACGTGATATTTCT	ACGGGGAGACC	TGCGTTATAGCTTGGAACTCAAACAAGTTGGACAGTAAACATGGAGGTAATTATGATTACAGATATAGATCCCTAAGGAAGTCGAATTTAAAACCATTTGAACGTGATATTTCTACG	117
VIAWNSNKLDSKPSGNYDYRYRLFRKSNLKPFERDIS	3	All	GGTCTCGGGTT	GTTATTGCTTGGAACTCAAACAAGTTGGACTCCAAACCAAGTGGTAATTATGATTACAGGTATAGACTATTCAGAAAGTCGAATTTAAAACCTTTTGAACGTGATATCTCT	ACGGGGAGACC	TGCGTTATTGCTTGGAACTCAAACAAGTTGGACTCCAAACCAAGTGGTAATTATGATTACAGGTATAGACTATTCAGAAAGTCGAATTTAAAACCTTTTGAACGTGATATCTCTACG	117
VIAWNSNKLDSKVSGNYNYLYRSLRKSKLKPFERDIS	3	All	GGTCTCGGGTT	GTCATAGCTTGGAACTCAAACAAGTTGGACTCCAAAGTTTCGGGGAATTACAATTATCTATATCGTAGTCTTAGAAAGAGCAAATTAAAACCATTTGAAAGGGATATTTCT	ACGGGGAGACC	TGCGTCATAGCTTGGAACTCAAACAAGTTGGACTCCAAAGTTTCGGGGAATTACAATTATCTATATCGTAGTCTTAGAAAGAGCAAATTAAAACCATTTGAAAGGGATATTTCTACG	117
VIAWNSNNLDSKVSGNYDYRYRLFRKSNLKPFERDIS	3	All	GGTCTCGGGTT	GTCATCGCTTGGAACTCAAATAATTTGGACAGTAAAGTTTCTGGTAACTACGATTATAGATATAGGCTATTTAGAAAGAGCAATTTAAAACCATTCGAACGTGATATTTCC	ACGGGGAGACC	TGCGTCATCGCTTGGAACTCAAATAATTTGGACAGTAAAGTTTCTGGTAACTACGATTATAGATATAGGCTATTTAGAAAGAGCAATTTAAAACCATTCGAACGTGATATTTCCACG	117
VIAWNSNNLDSKPGGNYDYWYRSLRKSKLKPFERDIS	3	All	GGTCTCGGGTT	GTTATAGCTTGGAACTCAAACAATTTGGATAGTAAGCCAGGTGGCAATTATGACTACTGGTATCGTTCCCTAAGAAAGTCGAAATTAAAACCTTTTGAAAGGGATATTTCT	ACGGGGAGACC	TGCGTTATAGCTTGGAACTCAAACAATTTGGATAGTAAGCCAGGTGGCAATTATGACTACTGGTATCGTTCCCTAAGAAAGTCGAAATTAAAACCTTTTGAAAGGGATATTTCTACG	117
VIAWNSNNLDSKHSGNYDYLYRSFRKSNLKPFERDIS	3	All	GGTCTCGGGTT	GTTATAGCTTGGAACTCAAATAATTTGGACAGTAAGCATTCTGGTAACTACGATTATCTATATCGATCCTTTAGAAAATCGAATTTAAAACCTTTCGAACGTGATATTAGC	ACGGGGAGACC	TGCGTTATAGCTTGGAACTCAAATAATTTGGACAGTAAGCATTCTGGTAACTACGATTATCTATATCGATCCTTTAGAAAATCGAATTTAAAACCTTTCGAACGTGATATTAGCACG	117
VIAWNSNKLDSKVSGNYNYRYRFFRKSKLKPFERDIS	3	All	GGTCTCGGGTT	GTTATCGCTTGGAACTCAAACAAGTTGGACTCCAAAGTCAGCGGGAATTACAATTATAGATATAGGTTCTTTAGAAAGAGTAAATTAAAACCATTTGAACGTGATATTTCT	ACGGGGAGACC	TGCGTTATCGCTTGGAACTCAAACAAGTTGGACTCCAAAGTCAGCGGGAATTACAATTATAGATATAGGTTCTTTAGAAAGAGTAAATTAAAACCATTTGAACGTGATATTTCTACG	117
VIAWNSNNLDSKPGGNYDYLYRSLRKSKLKPFERDIS	3	All	GGTCTCGGGTT	GTTATTGCTTGGAACAGTAACAATCTTGACTCAAAGCCAGGAGGTAATTATGATTACTTGTATCGTTCCCTAAGAAAGTCGAAATTAAAACCTTTTGAAAGGGATATCTCT	ACGGGGAGACC	TGCGTTATTGCTTGGAACAGTAACAATCTTGACTCAAAGCCAGGAGGTAATTATGATTACTTGTATCGTTCCCTAAGAAAGTCGAAATTAAAACCTTTTGAAAGGGATATCTCTACG	117
VIAWNSNKLDSKHSGNYDYRYRLLRKSKLKPFERDIS	3	All	GGTCTCGGGTT	GTTATTGCTTGGAACTCAAATAAGTTGGACAGTAAGCATAGCGGTAATTATGATTACAGGTATAGACTACTTAGAAAATCCAAATTAAAACCTTTTGAACGTGATATCTCT	ACGGGGAGACC	TGCGTTATTGCTTGGAACTCAAATAAGTTGGACAGTAAGCATAGCGGTAATTATGATTACAGGTATAGACTACTTAGAAAATCCAAATTAAAACCTTTTGAACGTGATATCTCTACG	117
VIAWNSNKLDSKHSGNYDYLYRLFRKSKLKPFERDIS	3	All	GGTCTCGGGTT	GTTATTGCTTGGAACTCAAACAAGTTGGACAGTAAGCATTCTGGTAATTATGATTACTTATATAGACTATTCAGGAAATCCAAACTTAAACCATTTGAACGTGATATCTCG	ACGGGGAGACC	TGCGTTATTGCTTGGAACTCAAACAAGTTGGACAGTAAGCATTCTGGTAATTATGATTACTTATATAGACTATTCAGGAAATCCAAACTTAAACCATTTGAACGTGATATCTCGACG	117
VIAWNSNKLDSKHSGNYDYRYRSLRKSKLKPFERDIS	3	All	GGTCTCGGGTT	GTTATAGCTTGGAACTCAAATAAGTTGGACAGTAAGCATAGCGGTAATTATGATTACAGATATAGATCCCTAAGGAAATCGAAATTAAAACCTTTTGAACGTGATATTTCT	ACGGGGAGACC	TGCGTTATAGCTTGGAACTCAAATAAGTTGGACAGTAAGCATAGCGGTAATTATGATTACAGATATAGATCCCTAAGGAAATCGAAATTAAAACCTTTTGAACGTGATATTTCTACG	117
VIAWNSNKLDSKHGGNYNYRYRFLRKSKLKPFERDIS	3	All	GGTCTCGGGTT	GTTATCGCTTGGAACTCAAACAAGTTGGACAGTAAGCATGGTGGAAACTACAATTATAGATATCGATTCCTAAGAAAATCCAAATTAAAACCATTTGAAAGGGATATTTCT	ACGGGGAGACC	TGCGTTATCGCTTGGAACTCAAACAAGTTGGACAGTAAGCATGGTGGAAACTACAATTATAGATATCGATTCCTAAGAAAATCCAAATTAAAACCATTTGAAAGGGATATTTCTACG	117
VIAWNSNNLDSKVGGNYNYLYRSLRKSNLKPFERDIS	3	All	GGTCTCGGGTT	GTCATTGCTTGGAACTCAAATAATTTGGACAGTAAGGTTGGTGGAAACTACAATTACCTATATCGATCCCTTAGAAAATCGAATTTAAAGCCTTTTGAACGTGATATCTCT	ACGGGGAGACC	TGCGTCATTGCTTGGAACTCAAATAATTTGGACAGTAAGGTTGGTGGAAACTACAATTACCTATATCGATCCCTTAGAAAATCGAATTTAAAGCCTTTTGAACGTGATATCTCTACG	117
VIAWNSNKLDSKPGGNYDYWYRLLRKSNLKPFERDIS	3	All	GGTCTCGGGTT	GTTATAGCTTGGAACTCAAACAAGTTGGACTCCAAACCAGGTGGAAATTATGATTACTGGTATAGACTTCTAAGGAAGAGCAATTTAAAACCTTTTGAAAGAGATATTTCT	ACGGGGAGACC	TGCGTTATAGCTTGGAACTCAAACAAGTTGGACTCCAAACCAGGTGGAAATTATGATTACTGGTATAGACTTCTAAGGAAGAGCAATTTAAAACCTTTTGAAAGAGATATTTCTACG	117
VIAWNSNNLDSKVSGNYDYLYRFLRKSKLKPFERDIS	3	All	GGTCTCGGGTT	GTTATAGCTTGGAACAGTAACAATTTAGACTCCAAAGTATCTGGTAATTATGATTACTTGTATAGGTTCCTAAGAAAGTCAAAGCTTAAACCATTTGAAAGAGATATTAGC	ACGGGGAGACC	TGCGTTATAGCTTGGAACAGTAACAATTTAGACTCCAAAGTATCTGGTAATTATGATTACTTGTATAGGTTCCTAAGAAAGTCAAAGCTTAAACCATTTGAAAGAGATATTAGCACG	117
VIAWNSNKLDSKPSGNYNYWYRFLRKSKLKPFERDIS	3	All	GGTCTCGGGTT	GTTATAGCTTGGAACTCAAATAAGTTGGACAGTAAGCCATCCGGTAACTACAATTATTGGTATAGATTCCTAAGAAAAAGCAAATTAAAACCTTTTGAAAGGGATATTTCT	ACGGGGAGACC	TGCGTTATAGCTTGGAACTCAAATAAGTTGGACAGTAAGCCATCCGGTAACTACAATTATTGGTATAGATTCCTAAGAAAAAGCAAATTAAAACCTTTTGAAAGGGATATTTCTACG	117
VIAWNSNKLDSKPSGNYNYLYRLLRKSNLKPFERDIS	3	All	GGTCTCGGGTT	GTTATAGCTTGGAACTCAAATAAGTTGGACTCCAAACCAAGTGGTAACTACAATTATCTATATCGTCTTCTGAGAAAGTCTAATTTAAAACCTTTTGAAAGGGATATTAGC	ACGGGGAGACC	TGCGTTATAGCTTGGAACTCAAATAAGTTGGACTCCAAACCAAGTGGTAACTACAATTATCTATATCGTCTTCTGAGAAAGTCTAATTTAAAACCTTTTGAAAGGGATATTAGCACG	117
VIAWNSNKLDSKVSGNYNYRYRLFRKSKLKPFERDIS	3	All	GGTCTCGGGTT	GTCATAGCTTGGAACTCAAATAAGTTGGACTCCAAAGTTTCTGGTAACTACAATTATAGATATAGGCTATTCCGAAAGAGTAAATTAAAACCTTTTGAACGTGATATTAGC	ACGGGGAGACC	TGCGTCATAGCTTGGAACTCAAATAAGTTGGACTCCAAAGTTTCTGGTAACTACAATTATAGATATAGGCTATTCCGAAAGAGTAAATTAAAACCTTTTGAACGTGATATTAGCACG	117
VIAWNSNNLDSKHGGNYNYWYRFFRKSNLKPFERDIS	3	All	GGTCTCGGGTT	GTTATAGCTTGGAACTCAAACAATCTAGACAGTAAGCATGGTGGAAATTACAATTATTGGTATAGGTTCTTTAGAAAATCCAATTTAAAACCATTTGAAAGAGATATTTCT	ACGGGGAGACC	TGCGTTATAGCTTGGAACTCAAACAATCTAGACAGTAAGCATGGTGGAAATTACAATTATTGGTATAGGTTCTTTAGAAAATCCAATTTAAAACCATTTGAAAGAGATATTTCTACG	117
VIAWNSNNLDSKVGGNYNYLYRFLRKSNLKPFERDIS	3	All	GGTCTCGGGTT	GTTATAGCTTGGAACTCAAACAATCTGGACAGTAAAGTAGGTGGAAATTACAATTATCTATATCGTTTCTTGAGAAAGTCGAATTTAAAACCATTTGAAAGGGATATTTCT	ACGGGGAGACC	TGCGTTATAGCTTGGAACTCAAACAATCTGGACAGTAAAGTAGGTGGAAATTACAATTATCTATATCGTTTCTTGAGAAAGTCGAATTTAAAACCATTTGAAAGGGATATTTCTACG	117
VIAWNSNNLDSKVSGNYDYLYRFFRKSKLKPFERDIS	3	All	GGTCTCGGGTT	GTTATCGCTTGGAACAGTAACAATTTGGACAGCAAAGTCTCTGGTAATTATGATTACTTATATAGATTCTTTAGGAAGTCAAAGCTAAAACCATTTGAACGAGATATTTCC	ACGGGGAGACC	TGCGTTATCGCTTGGAACAGTAACAATTTGGACAGCAAAGTCTCTGGTAATTATGATTACTTATATAGATTCTTTAGGAAGTCAAAGCTAAAACCATTTGAACGAGATATTTCCACG	117
VIAWNSNNLDSKVGGNYNYWYRSLRKSKLKPFERDIS	3	All	GGTCTCGGGTT	GTTATAGCTTGGAACTCAAACAATCTTGACAGTAAGGTAGGTGGAAACTACAATTATTGGTATAGGTCCCTAAGAAAGTCGAAATTAAAACCATTTGAAAGAGATATTTCT	ACGGGGAGACC	TGCGTTATAGCTTGGAACTCAAACAATCTTGACAGTAAGGTAGGTGGAAACTACAATTATTGGTATAGGTCCCTAAGAAAGTCGAAATTAAAACCATTTGAAAGAGATATTTCTACG	117
VIAWNSNNLDSKPSGNYNYLYRFFRKSKLKPFERDIS	3	All	GGTCTCGGGTT	GTTATAGCTTGGAATAGTAACAATCTTGACTCAAAGCCATCCGGTAACTACAATTATTTGTATCGATTCTTTAGAAAGTCGAAATTAAAACCTTTTGAAAGGGATATTTCT	ACGGGGAGACC	TGCGTTATAGCTTGGAATAGTAACAATCTTGACTCAAAGCCATCCGGTAACTACAATTATTTGTATCGATTCTTTAGAAAGTCGAAATTAAAACCTTTTGAAAGGGATATTTCTACG	117
VIAWNSNKLDSKPGGNYNYLYRFLRKSKLKPFERDIS	3	All	GGTCTCGGGTT	GTTATAGCTTGGAACTCAAATAAGCTGGACAGTAAGCCAGGTGGAAACTACAATTATCTATATCGATTCTTGAGAAAATCCAAATTAAAACCTTTTGAAAGGGATATTTCT	ACGGGGAGACC	TGCGTTATAGCTTGGAACTCAAATAAGCTGGACAGTAAGCCAGGTGGAAACTACAATTATCTATATCGATTCTTGAGAAAATCCAAATTAAAACCTTTTGAAAGGGATATTTCTACG	117
VIAWNSNNLDSKHSGNYNYRYRFLRKSNLKPFERDIS	3	All	GGTCTCGGGTT	GTTATAGCTTGGAACTCAAACAATTTGGACAGTAAACATTCCGGTAACTACAACTATAGATATAGGTTCCTAAGAAAGTCGAATTTAAAACCATTTGAACGTGATATTTCT	ACGGGGAGACC	TGCGTTATAGCTTGGAACTCAAACAATTTGGACAGTAAACATTCCGGTAACTACAACTATAGATATAGGTTCCTAAGAAAGTCGAATTTAAAACCATTTGAACGTGATATTTCTACG	117
VIAWNSNKLDSKHSGNYDYRYRFLRKSKLKPFERDIS	3	All	GGTCTCGGGTT	GTTATAGCTTGGAACTCAAATAAGTTGGACAGTAAGCATAGCGGTAATTATGATTACAGATATCGTTTCCTAAGAAAATCCAAATTAAAACCTTTTGAAAGGGATATTTCT	ACGGGGAGACC	TGCGTTATAGCTTGGAACTCAAATAAGTTGGACAGTAAGCATAGCGGTAATTATGATTACAGATATCGTTTCCTAAGAAAATCCAAATTAAAACCTTTTGAAAGGGATATTTCTACG	117
VIAWNSNKLDSKHSGNYNYLYRFFRKSKLKPFERDIS	3	All	GGTCTCGGGTT	GTTATTGCTTGGAACTCAAACAAGTTGGACAGTAAGCATAGCGGTAACTACAATTATCTATATCGATTCTTTAGAAAATCCAAATTAAAACCATTTGAAAGGGATATCTCT	ACGGGGAGACC	TGCGTTATTGCTTGGAACTCAAACAAGTTGGACAGTAAGCATAGCGGTAACTACAATTATCTATATCGATTCTTTAGAAAATCCAAATTAAAACCATTTGAAAGGGATATCTCTACG	117
VIAWNSNNLDSKVSGNYNYWYRSLRKSNLKPFERDIS	3	All	GGTCTCGGGTT	GTCATAGCTTGGAACTCAAACAATCTTGACAGCAAAGTTTCGGGTAACTACAATTATTGGTATAGGTCCTTGAGAAAGAGTAATTTAAAACCATTTGAACGTGATATTTCT	ACGGGGAGACC	TGCGTCATAGCTTGGAACTCAAACAATCTTGACAGCAAAGTTTCGGGTAACTACAATTATTGGTATAGGTCCTTGAGAAAGAGTAATTTAAAACCATTTGAACGTGATATTTCTACG	117
VIAWNSNKLDSKPGGNYDYWYRSFRKSKLKPFERDIS	3	All	GGTCTCGGGTT	GTTATAGCTTGGAACTCAAATAAGTTGGACAGTAAGCCAGGAGGTAATTATGACTACTGGTATAGATCGTTTAGGAAATCCAAATTAAAACCTTTCGAACGAGATATTTCT	ACGGGGAGACC	TGCGTTATAGCTTGGAACTCAAATAAGTTGGACAGTAAGCCAGGAGGTAATTATGACTACTGGTATAGATCGTTTAGGAAATCCAAATTAAAACCTTTCGAACGAGATATTTCTACG	117
VIAWNSNNLDSKVSGNYDYRYRSFRKSNLKPFERDIS	3	All	GGTCTCGGGTT	GTCATAGCTTGGAACTCAAATAATTTGGACAGTAAAGTTTCTGGTAACTACGATTATAGATATAGGTCCTTCCGTAAGTCGAATTTAAAACCTTTTGAACGCGATATTAGC	ACGGGGAGACC	TGCGTCATAGCTTGGAACTCAAATAATTTGGACAGTAAAGTTTCTGGTAACTACGATTATAGATATAGGTCCTTCCGTAAGTCGAATTTAAAACCTTTTGAACGCGATATTAGCACG	117
VIAWNSNNLDSKVGGNYDYWYRSLRKSKLKPFERDIS	3	All	GGTCTCGGGTT	GTTATAGCTTGGAACTCAAACAATTTGGACAGTAAGGTAGGTGGCAATTATGATTATTGGTACCGTTCCCTAAGAAAGTCGAAATTAAAACCATTTGAAAGGGATATTTCT	ACGGGGAGACC	TGCGTTATAGCTTGGAACTCAAACAATTTGGACAGTAAGGTAGGTGGCAATTATGATTATTGGTACCGTTCCCTAAGAAAGTCGAAATTAAAACCATTTGAAAGGGATATTTCTACG	117
VIAWNSNNLDSKPGGNYDYLYRLLRKSKLKPFERDIS	3	All	GGTCTCGGGTT	GTTATTGCTTGGAACTCAAACAATCTGGACAGTAAGCCAGGTGGCAATTATGATTACTTGTATAGGCTTCTAAGAAAGTCGAAATTAAAACCTTTTGAACGTGATATCTCT	ACGGGGAGACC	TGCGTTATTGCTTGGAACTCAAACAATCTGGACAGTAAGCCAGGTGGCAATTATGATTACTTGTATAGGCTTCTAAGAAAGTCGAAATTAAAACCTTTTGAACGTGATATCTCTACG	117
VIAWNSNNLDSKHGGNYNYLYRSFRKSKLKPFERDIS	3	All	GGTCTCGGGTT	GTTATAGCTTGGAATAGTAACAATCTTGACTCAAAGCATGGTGGAAACTACAATTATTTGTATCGTTCTTTTAGAAAGAGCAAATTAAAACCATTTGAAAGGGATATTTCC	ACGGGGAGACC	TGCGTTATAGCTTGGAATAGTAACAATCTTGACTCAAAGCATGGTGGAAACTACAATTATTTGTATCGTTCTTTTAGAAAGAGCAAATTAAAACCATTTGAAAGGGATATTTCCACG	117
VIAWNSNNLDSKVGGNYNYWYRSLRKSNLKPFERDIS	3	All	GGTCTCGGGTT	GTCATAGCTTGGAACTCAAACAATCTTGACAGTAAGGTTGGTGGAAATTACAATTATTGGTATAGGTCCCTAAGAAAATCGAATTTAAAGCCATTTGAAAGAGATATTTCT	ACGGGGAGACC	TGCGTCATAGCTTGGAACTCAAACAATCTTGACAGTAAGGTTGGTGGAAATTACAATTATTGGTATAGGTCCCTAAGAAAATCGAATTTAAAGCCATTTGAAAGAGATATTTCTACG	117
VIAWNSNKLDSKPGGNYNYWYRSLRKSKLKPFERDIS	3	All	GGTCTCGGGTT	GTTATAGCTTGGAACTCAAATAAGTTGGACAGTAAGCCAGGTGGAAACTACAATTATTGGTATAGGTCCCTAAGAAAAAGCAAATTAAAACCTTTTGAAAGAGATATTTCT	ACGGGGAGACC	TGCGTTATAGCTTGGAACTCAAATAAGTTGGACAGTAAGCCAGGTGGAAACTACAATTATTGGTATAGGTCCCTAAGAAAAAGCAAATTAAAACCTTTTGAAAGAGATATTTCTACG	117
VIAWNSNKLDSKPSGNYNYRYRLLRKSKLKPFERDIS	3	All	GGTCTCGGGTT	GTTATCGCTTGGAACTCAAACAAGTTGGACAGTAAGCCATCCGGGAATTACAATTATAGATATAGGCTACTTAGAAAAAGCAAATTAAAACCTTTTGAACGTGATATTTCT	ACGGGGAGACC	TGCGTTATCGCTTGGAACTCAAACAAGTTGGACAGTAAGCCATCCGGGAATTACAATTATAGATATAGGCTACTTAGAAAAAGCAAATTAAAACCTTTTGAACGTGATATTTCTACG	117
VIAWNSNKLDSKVSGNYDYRYRSLRKSKLKPFERDIS	3	All	GGTCTCGGGTT	GTTATAGCTTGGAACTCAAATAAGTTGGACTCCAAAGTATCGGGTAATTATGATTACAGATATAGAAGTCTAAGGAAGAGCAAATTAAAACCTTTTGAACGTGATATTTCT	ACGGGGAGACC	TGCGTTATAGCTTGGAACTCAAATAAGTTGGACTCCAAAGTATCGGGTAATTATGATTACAGATATAGAAGTCTAAGGAAGAGCAAATTAAAACCTTTTGAACGTGATATTTCTACG	117
VIAWNSNNLDSKVGGNYNYLYRLLRKSKLKPFERDIS	3	All	GGTCTCGGGTT	GTCATTGCTTGGAACTCAAACAATTTGGACAGTAAGGTTGGTGGAAACTACAATTATCTATATCGCCTTCTGAGAAAGTCGAAATTAAAACCATTTGAAAGGGATATCTCT	ACGGGGAGACC	TGCGTCATTGCTTGGAACTCAAACAATTTGGACAGTAAGGTTGGTGGAAACTACAATTATCTATATCGCCTTCTGAGAAAGTCGAAATTAAAACCATTTGAAAGGGATATCTCTACG	117
VIAWNSNKLDSKHGGNYNYLYRSLRKSNLKPFERDIS	3	All	GGTCTCGGGTT	GTTATTGCTTGGAACTCAAATAAGTTGGACAGTAAACATGGTGGAAACTACAATTATCTATATCGTTCCCTTAGAAAGTCGAATTTAAAACCTTTTGAACGGGATATCTCT	ACGGGGAGACC	TGCGTTATTGCTTGGAACTCAAATAAGTTGGACAGTAAACATGGTGGAAACTACAATTATCTATATCGTTCCCTTAGAAAGTCGAATTTAAAACCTTTTGAACGGGATATCTCTACG	117
VIAWNSNNLDSKVGGNYNYLYRSFRKSKLKPFERDIS	3	All	GGTCTCGGGTT	GTCATAGCTTGGAATAGTAACAATCTAGACAGCAAAGTTGGTGGAAACTACAATTATTTATATCGTTCTTTTAGAAAGTCAAAGCTTAAACCATTCGAACGGGATATTTCC	ACGGGGAGACC	TGCGTCATAGCTTGGAATAGTAACAATCTAGACAGCAAAGTTGGTGGAAACTACAATTATTTATATCGTTCTTTTAGAAAGTCAAAGCTTAAACCATTCGAACGGGATATTTCCACG	117
VIAWNSNKLDSKVGGNYNYLYRFFRKSNLKPFERDIS	3	All	GGTCTCGGGTT	GTTATCGCTTGGAACTCAAACAAGCTAGACTCCAAAGTCGGTGGAAACTACAATTATTTGTATAGATTCTTTAGGAAGAGTAATTTAAAACCATTTGAACGAGATATTTCT	ACGGGGAGACC	TGCGTTATCGCTTGGAACTCAAACAAGCTAGACTCCAAAGTCGGTGGAAACTACAATTATTTGTATAGATTCTTTAGGAAGAGTAATTTAAAACCATTTGAACGAGATATTTCTACG	117
VIAWNSNKLDSKVGGNYNYWYRLLRKSKLKPFERDIS	3	All	GGTCTCGGGTT	GTCATAGCTTGGAACTCAAATAAGCTGGACTCCAAAGTTGGTGGAAACTACAATTATTGGTATAGACTATTGAGGAAGAGTAAATTAAAACCTTTTGAAAGAGATATTTCT	ACGGGGAGACC	TGCGTCATAGCTTGGAACTCAAATAAGCTGGACTCCAAAGTTGGTGGAAACTACAATTATTGGTATAGACTATTGAGGAAGAGTAAATTAAAACCTTTTGAAAGAGATATTTCTACG	117
VIAWNSNKLDSKVSGNYDYLYRFLRKSKLKPFERDIS	3	All	GGTCTCGGGTT	GTCATTGCTTGGAACTCAAACAAGTTGGACTCCAAAGTTTCTGGTAATTATGATTACTTATATAGATTCCTAAGAAAGAGTAAACTGAAACCATTTGAAAGGGATATCAGC	ACGGGGAGACC	TGCGTCATTGCTTGGAACTCAAACAAGTTGGACTCCAAAGTTTCTGGTAATTATGATTACTTATATAGATTCCTAAGAAAGAGTAAACTGAAACCATTTGAAAGGGATATCAGCACG	117
VIAWNSNNLDSKPSGNYDYRYRFLRKSNLKPFERDIS	3	All	GGTCTCGGGTT	GTTATCGCTTGGAACTCAAACAATTTGGACAGTAAGCCATCCGGTAACTACGATTATAGATATCGTTTCCTAAGAAAATCTAATTTAAAACCTTTTGAAAGGGATATTAGC	ACGGGGAGACC	TGCGTTATCGCTTGGAACTCAAACAATTTGGACAGTAAGCCATCCGGTAACTACGATTATAGATATCGTTTCCTAAGAAAATCTAATTTAAAACCTTTTGAAAGGGATATTAGCACG	117
VIAWNSNKLDSKHGGNYDYWYRFFRKSKLKPFERDIS	3	All	GGTCTCGGGTT	GTTATAGCTTGGAACTCAAATAAGTTGGACAGTAAGCATGGTGGCAATTATGACTACTGGTATAGGTTCTTTAGAAAATCCAAATTAAAACCTTTTGAACGAGATATTTCT	ACGGGGAGACC	TGCGTTATAGCTTGGAACTCAAATAAGTTGGACAGTAAGCATGGTGGCAATTATGACTACTGGTATAGGTTCTTTAGAAAATCCAAATTAAAACCTTTTGAACGAGATATTTCTACG	117
VIAWNSNKLDSKVGGNYNYWYRLFRKSKLKPFERDIS	3	All	GGTCTCGGGTT	GTCATAGCTTGGAACTCAAATAAATTGGACTCCAAAGTTGGTGGAAACTACAATTATTGGTATAGACTATTCAGGAAGAGTAAGTTAAAACCTTTTGAAAGAGATATTTCT	ACGGGGAGACC	TGCGTCATAGCTTGGAACTCAAATAAATTGGACTCCAAAGTTGGTGGAAACTACAATTATTGGTATAGACTATTCAGGAAGAGTAAGTTAAAACCTTTTGAAAGAGATATTTCTACG	117
VIAWNSNKLDSKHGGNYDYWYRSFRKSNLKPFERDIS	3	All	GGTCTCGGGTT	GTTATAGCTTGGAACTCAAACAAGTTGGATAGTAAACATGGTGGAAATTATGACTACTGGTATAGGTCCTTTAGAAAGAGCAATTTAAAACCATTCGAACGTGATATTTCT	ACGGGGAGACC	TGCGTTATAGCTTGGAACTCAAACAAGTTGGATAGTAAACATGGTGGAAATTATGACTACTGGTATAGGTCCTTTAGAAAGAGCAATTTAAAACCATTCGAACGTGATATTTCTACG	117
VIAWNSNNLDSKPSGNYNYWYRSFRKSKLKPFERDIS	3	All	GGTCTCGGGTT	GTTATAGCTTGGAACTCAAACAATCTAGACAGTAAGCCATCCGGTAACTACAATTATTGGTATAGGTCTTTCAGAAAGTCGAAATTAAAACCTTTTGAACGCGATATTAGC	ACGGGGAGACC	TGCGTTATAGCTTGGAACTCAAACAATCTAGACAGTAAGCCATCCGGTAACTACAATTATTGGTATAGGTCTTTCAGAAAGTCGAAATTAAAACCTTTTGAACGCGATATTAGCACG	117
VIAWNSNNLDSKPSGNYDYLYRSFRKSNLKPFERDIS	3	All	GGTCTCGGGTT	GTTATAGCTTGGAACTCAAATAATTTGGACAGTAAGCCATCCGGTAACTACGATTATCTATATCGTTCTTTTAGGAAATCGAATTTAAAACCTTTTGAAAGAGATATTAGC	ACGGGGAGACC	TGCGTTATAGCTTGGAACTCAAATAATTTGGACAGTAAGCCATCCGGTAACTACGATTATCTATATCGTTCTTTTAGGAAATCGAATTTAAAACCTTTTGAAAGAGATATTAGCACG	117
VIAWNSNNLDSKHSGNYDYWYRSLRKSKLKPFERDIS	3	All	GGTCTCGGGTT	GTTATAGCTTGGAACTCAAACAATTTGGACAGTAAGCATAGCGGTAATTATGATTATTGGTACCGTTCCCTAAGAAAGTCGAAATTAAAACCATTTGAAAGGGATATTTCT	ACGGGGAGACC	TGCGTTATAGCTTGGAACTCAAACAATTTGGACAGTAAGCATAGCGGTAATTATGATTATTGGTACCGTTCCCTAAGAAAGTCGAAATTAAAACCATTTGAAAGGGATATTTCTACG	117
VIAWNSNKLDSKHSGNYNYRYRSFRKSKLKPFERDIS	3	All	GGTCTCGGGTT	GTTATCGCTTGGAACTCAAATAAGTTGGACAGTAAGCATTCTGGTAACTACAATTATAGATATAGGTCCTTCAGAAAATCGAAATTAAAACCTTTTGAACGGGATATTAGC	ACGGGGAGACC	TGCGTTATCGCTTGGAACTCAAATAAGTTGGACAGTAAGCATTCTGGTAACTACAATTATAGATATAGGTCCTTCAGAAAATCGAAATTAAAACCTTTTGAACGGGATATTAGCACG	117
VIAWNSNKLDSKPGGNYDYRYRSFRKSNLKPFERDIS	3	All	GGTCTCGGGTT	GTTATAGCTTGGAACTCAAACAAGTTGGACTCCAAACCAGGAGGTAATTATGATTACAGATATAGAAGTTTTCGCAAGAGCAATTTAAAACCTTTCGAACGTGATATTTCT	ACGGGGAGACC	TGCGTTATAGCTTGGAACTCAAACAAGTTGGACTCCAAACCAGGAGGTAATTATGATTACAGATATAGAAGTTTTCGCAAGAGCAATTTAAAACCTTTCGAACGTGATATTTCTACG	117
VIAWNSNNLDSKVGGNYDYWYRLLRKSKLKPFERDIS	3	All	GGTCTCGGGTT	GTCATAGCTTGGAACTCAAACAATTTGGACAGTAAAGTTGGAGGTAATTATGATTATTGGTACAGACTTCTAAGAAAGAGCAAGTTAAAACCATTTGAAAGGGATATTTCT	ACGGGGAGACC	TGCGTCATAGCTTGGAACTCAAACAATTTGGACAGTAAAGTTGGAGGTAATTATGATTATTGGTACAGACTTCTAAGAAAGAGCAAGTTAAAACCATTTGAAAGGGATATTTCTACG	117
VIAWNSNKLDSKHGGNYDYLYRSFRKSNLKPFERDIS	3	All	GGTCTCGGGTT	GTTATAGCTTGGAACTCAAACAAGTTGGACAGTAAACATGGTGGAAATTATGATTACTTATATAGATCTTTCAGGAAGAGCAATCTAAAACCATTTGAACGTGATATTTCC	ACGGGGAGACC	TGCGTTATAGCTTGGAACTCAAACAAGTTGGACAGTAAACATGGTGGAAATTATGATTACTTATATAGATCTTTCAGGAAGAGCAATCTAAAACCATTTGAACGTGATATTTCCACG	117
VIAWNSNKLDSKPSGNYDYRYRFFRKSKLKPFERDIS	3	All	GGTCTCGGGTT	GTTATAGCTTGGAACTCAAATAAGTTGGACAGTAAGCCATCCGGTAATTATGATTACAGATATAGATTCTTTAGGAAAAGCAAATTAAAACCTTTTGAACGCGATATTTCT	ACGGGGAGACC	TGCGTTATAGCTTGGAACTCAAATAAGTTGGACAGTAAGCCATCCGGTAATTATGATTACAGATATAGATTCTTTAGGAAAAGCAAATTAAAACCTTTTGAACGCGATATTTCTACG	117
VIAWNSNNLDSKHGGNYDYWYRLLRKSKLKPFERDIS	3	All	GGTCTCGGGTT	GTTATAGCTTGGAACTCAAACAATTTGGATAGTAAGCATGGTGGCAATTATGACTACTGGTATAGACTTCTAAGAAAGTCGAAATTAAAACCATTTGAAAGGGATATTTCT	ACGGGGAGACC	TGCGTTATAGCTTGGAACTCAAACAATTTGGATAGTAAGCATGGTGGCAATTATGACTACTGGTATAGACTTCTAAGAAAGTCGAAATTAAAACCATTTGAAAGGGATATTTCTACG	117
VIAWNSNNLDSKHGGNYNYRYRSLRKSNLKPFERDIS	3	All	GGTCTCGGGTT	GTTATCGCTTGGAACTCAAATAATTTGGACAGTAAGCATGGTGGAAACTACAATTACAGATATAGGTCCCTAAGAAAAAGCAATTTAAAACCTTTTGAACGTGATATTTCT	ACGGGGAGACC	TGCGTTATCGCTTGGAACTCAAATAATTTGGACAGTAAGCATGGTGGAAACTACAATTACAGATATAGGTCCCTAAGAAAAAGCAATTTAAAACCTTTTGAACGTGATATTTCTACG	117
VIAWNSNNLDSKHSGNYNYWYRLLRKSNLKPFERDIS	3	All	GGTCTCGGGTT	GTTATAGCTTGGAACTCAAACAATTTGGACAGTAAGCATTCTGGTAACTACAATTATTGGTATAGGCTTCTAAGAAAATCGAATTTAAAACCATTTGAAAGAGATATTTCC	ACGGGGAGACC	TGCGTTATAGCTTGGAACTCAAACAATTTGGACAGTAAGCATTCTGGTAACTACAATTATTGGTATAGGCTTCTAAGAAAATCGAATTTAAAACCATTTGAAAGAGATATTTCCACG	117
VIAWNSNKLDSKHSGNYDYLYRLFRKSNLKPFERDIS	3	All	GGTCTCGGGTT	GTTATTGCTTGGAACTCAAACAAGTTGGACAGTAAACATTCTGGTAATTATGATTACTTATATAGACTATTCAGGAAGTCGAATCTTAAACCATTTGAACGTGATATCTCC	ACGGGGAGACC	TGCGTTATTGCTTGGAACTCAAACAAGTTGGACAGTAAACATTCTGGTAATTATGATTACTTATATAGACTATTCAGGAAGTCGAATCTTAAACCATTTGAACGTGATATCTCCACG	117
VIAWNSNKLDSKVSGNYDYLYRLLRKSKLKPFERDIS	3	All	GGTCTCGGGTT	GTCATAGCTTGGAACTCAAACAAGTTGGACTCCAAAGTTAGCGGTAATTATGATTACTTATATAGACTTCTAAGGAAGAGTAAACTGAAACCATTTGAAAGAGATATTTCT	ACGGGGAGACC	TGCGTCATAGCTTGGAACTCAAACAAGTTGGACTCCAAAGTTAGCGGTAATTATGATTACTTATATAGACTTCTAAGGAAGAGTAAACTGAAACCATTTGAAAGAGATATTTCTACG	117
VIAWNSNNLDSKPSGNYNYLYRLFRKSKLKPFERDIS	3	All	GGTCTCGGGTT	GTTATTGCTTGGAATAGTAACAATTTGGACTCAAAGCCATCCGGTAACTACAACTATCTATATCGTCTTTTCAGAAAGTCGAAATTAAAACCTTTTGAAAGGGATATCTCT	ACGGGGAGACC	TGCGTTATTGCTTGGAATAGTAACAATTTGGACTCAAAGCCATCCGGTAACTACAACTATCTATATCGTCTTTTCAGAAAGTCGAAATTAAAACCTTTTGAAAGGGATATCTCTACG	117
VIAWNSNNLDSKVSGNYNYWYRSFRKSKLKPFERDIS	3	All	GGTCTCGGGTT	GTCATAGCTTGGAACTCAAACAATCTAGACAGTAAAGTTTCGGGTAACTACAATTATTGGTATAGATCTTTCAGGAAGAGCAAGTTAAAACCATTTGAACGCGATATTTCC	ACGGGGAGACC	TGCGTCATAGCTTGGAACTCAAACAATCTAGACAGTAAAGTTTCGGGTAACTACAATTATTGGTATAGATCTTTCAGGAAGAGCAAGTTAAAACCATTTGAACGCGATATTTCCACG	117
VIAWNSNKLDSKPSGNYDYWYRLFRKSKLKPFERDIS	3	All	GGTCTCGGGTT	GTTATAGCTTGGAACTCAAATAAGTTGGATAGTAAGCCATCCGGTAATTATGACTACTGGTATAGACTATTCAGGAAAAGCAAATTAAAACCTTTTGAAAGAGATATTTCT	ACGGGGAGACC	TGCGTTATAGCTTGGAACTCAAATAAGTTGGATAGTAAGCCATCCGGTAATTATGACTACTGGTATAGACTATTCAGGAAAAGCAAATTAAAACCTTTTGAAAGAGATATTTCTACG	117
VIAWNSNKLDSKPSGNYNYWYRSFRKSKLKPFERDIS	3	All	GGTCTCGGGTT	GTTATAGCTTGGAACTCAAACAAGTTGGACAGTAAGCCATCCGGGAATTACAATTATTGGTATAGGTCGTTTAGAAAAAGCAAATTAAAACCTTTTGAAAGAGATATTTCT	ACGGGGAGACC	TGCGTTATAGCTTGGAACTCAAACAAGTTGGACAGTAAGCCATCCGGGAATTACAATTATTGGTATAGGTCGTTTAGAAAAAGCAAATTAAAACCTTTTGAAAGAGATATTTCTACG	117
VIAWNSNNLDSKPGGNYNYRYRSFRKSKLKPFERDIS	3	All	GGTCTCGGGTT	GTTATCGCTTGGAACTCAAATAATCTAGACAGTAAGCCAGGTGGAAACTACAATTATAGATATAGGTCCTTCAGAAAGTCGAAATTGAAACCTTTTGAACGTGATATTTCT	ACGGGGAGACC	TGCGTTATCGCTTGGAACTCAAATAATCTAGACAGTAAGCCAGGTGGAAACTACAATTATAGATATAGGTCCTTCAGAAAGTCGAAATTGAAACCTTTTGAACGTGATATTTCTACG	117
VIAWNSNNLDSKHSGNYDYLYRSLRKSKLKPFERDIS	3	All	GGTCTCGGGTT	GTTATAGCTTGGAACAGTAACAATCTTGACTCAAAGCATAGCGGTAATTATGATTACTTGTATCGTTCCCTAAGAAAGTCGAAATTAAAACCATTTGAAAGGGATATTTCT	ACGGGGAGACC	TGCGTTATAGCTTGGAACAGTAACAATCTTGACTCAAAGCATAGCGGTAATTATGATTACTTGTATCGTTCCCTAAGAAAGTCGAAATTAAAACCATTTGAAAGGGATATTTCTACG	117
VIAWNSNNLDSKPGGNYDYRYRSLRKSNLKPFERDIS	3	All	GGTCTCGGGTT	GTTATCGCTTGGAACTCAAATAATTTGGACAGTAAGCCAGGTGGAAACTACGATTATAGATATAGGTCCCTAAGAAAAAGCAATTTAAAACCTTTTGAACGTGATATTTCT	ACGGGGAGACC	TGCGTTATCGCTTGGAACTCAAATAATTTGGACAGTAAGCCAGGTGGAAACTACGATTATAGATATAGGTCCCTAAGAAAAAGCAATTTAAAACCTTTTGAACGTGATATTTCTACG	117
VIAWNSNNLDSKVGGNYDYWYRLFRKSKLKPFERDIS	3	All	GGTCTCGGGTT	GTCATAGCTTGGAACTCAAACAATTTGGACAGCAAAGTTGGTGGAAATTACGATTATTGGTATAGGCTATTCAGAAAGTCGAAGTTAAAACCATTTGAAAGAGATATTTCT	ACGGGGAGACC	TGCGTCATAGCTTGGAACTCAAACAATTTGGACAGCAAAGTTGGTGGAAATTACGATTATTGGTATAGGCTATTCAGAAAGTCGAAGTTAAAACCATTTGAAAGAGATATTTCTACG	117
VIAWNSNKLDSKPSGNYNYLYRFFRKSNLKPFERDIS	3	All	GGTCTCGGGTT	GTTATTGCTTGGAACTCAAATAAGTTGGACTCCAAACCAAGTGGTAACTACAATTATCTATATCGATTCTTTAGAAAGTCGAATTTAAAACCTTTTGAAAGGGATATCTCT	ACGGGGAGACC	TGCGTTATTGCTTGGAACTCAAATAAGTTGGACTCCAAACCAAGTGGTAACTACAATTATCTATATCGATTCTTTAGAAAGTCGAATTTAAAACCTTTTGAAAGGGATATCTCTACG	117
VIAWNSNKLDSKVGGNYNYLYRFLRKSNLKPFERDIS	3	All	GGTCTCGGGTT	GTTATCGCTTGGAACTCAAACAAGCTAGACTCCAAAGTCGGTGGAAACTACAATTATTTGTATAGGTTCCTTAGAAAGAGTAATTTAAAACCATTTGAACGTGATATTTCT	ACGGGGAGACC	TGCGTTATCGCTTGGAACTCAAACAAGCTAGACTCCAAAGTCGGTGGAAACTACAATTATTTGTATAGGTTCCTTAGAAAGAGTAATTTAAAACCATTTGAACGTGATATTTCTACG	117
VIAWNSNKLDSKVGGNYDYLYRSFRKSNLKPFERDIS	3	All	GGTCTCGGGTT	GTCATTGCTTGGAACTCAAACAAGCTAGACTCCAAAGTTGGTGGAAATTATGATTACTTGTATAGAAGTTTCCGTAAGTCGAATTTAAAACCATTTGAAAGGGATATCTCT	ACGGGGAGACC	TGCGTCATTGCTTGGAACTCAAACAAGCTAGACTCCAAAGTTGGTGGAAATTATGATTACTTGTATAGAAGTTTCCGTAAGTCGAATTTAAAACCATTTGAAAGGGATATCTCTACG	117
VIAWNSNNLDSKHSGNYNYWYRLFRKSNLKPFERDIS	3	All	GGTCTCGGGTT	GTTATAGCTTGGAACTCAAACAATCTTGACAGTAAGCATTCTGGTAACTACAATTATTGGTATAGGTTGTTCAGAAAAAGCAATTTAAAACCATTTGAAAGAGATATTTCC	ACGGGGAGACC	TGCGTTATAGCTTGGAACTCAAACAATCTTGACAGTAAGCATTCTGGTAACTACAATTATTGGTATAGGTTGTTCAGAAAAAGCAATTTAAAACCATTTGAAAGAGATATTTCCACG	117
VIAWNSNNLDSKPSGNYNYRYRSLRKSNLKPFERDIS	3	All	GGTCTCGGGTT	GTTATCGCTTGGAACTCAAATAATCTTGACAGTAAGCCATCCGGTAACTACAATTATAGATATAGGAGCCTAAGAAAATCGAATTTAAAACCTTTTGAACGTGATATTTCT	ACGGGGAGACC	TGCGTTATCGCTTGGAACTCAAATAATCTTGACAGTAAGCCATCCGGTAACTACAATTATAGATATAGGAGCCTAAGAAAATCGAATTTAAAACCTTTTGAACGTGATATTTCTACG	117
VIAWNSNNLDSKHSGNYDYRYRSLRKSNLKPFERDIS	3	All	GGTCTCGGGTT	GTTATCGCTTGGAACTCAAACAATTTGGACAGTAAGCATTCTGGTAACTACGATTATAGATATAGGTCCCTAAGAAAATCGAATTTAAAACCATTTGAACGTGATATTAGC	ACGGGGAGACC	TGCGTTATCGCTTGGAACTCAAACAATTTGGACAGTAAGCATTCTGGTAACTACGATTATAGATATAGGTCCCTAAGAAAATCGAATTTAAAACCATTTGAACGTGATATTAGCACG	117
VIAWNSNKLDSKHGGNYNYRYRLFRKSKLKPFERDIS	3	All	GGTCTCGGGTT	GTTATCGCTTGGAACTCAAACAAGTTGGACAGTAAGCATGGTGGAAATTACAATTATAGATATAGGCTATTCAGAAAATCCAAACTTAAACCATTTGAACGTGATATTTCT	ACGGGGAGACC	TGCGTTATCGCTTGGAACTCAAACAAGTTGGACAGTAAGCATGGTGGAAATTACAATTATAGATATAGGCTATTCAGAAAATCCAAACTTAAACCATTTGAACGTGATATTTCTACG	117
VIAWNSNNLDSKPGGNYNYWYRLLRKSNLKPFERDIS	3	All	GGTCTCGGGTT	GTTATAGCTTGGAACTCAAACAATTTGGACAGTAAGCCAGGTGGAAATTACAATTATTGGTATAGGCTTCTAAGAAAATCGAATTTAAAACCTTTTGAAAGAGATATTTCT	ACGGGGAGACC	TGCGTTATAGCTTGGAACTCAAACAATTTGGACAGTAAGCCAGGTGGAAATTACAATTATTGGTATAGGCTTCTAAGAAAATCGAATTTAAAACCTTTTGAAAGAGATATTTCTACG	117
VIAWNSNKLDSKPGGNYNYWYRSLRKSNLKPFERDIS	3	All	GGTCTCGGGTT	GTTATAGCTTGGAACTCAAATAAGTTGGACTCCAAACCAGGTGGAAACTACAATTATTGGTATAGAAGTCTAAGAAAGAGCAATTTAAAACCTTTTGAAAGGGATATTTCT	ACGGGGAGACC	TGCGTTATAGCTTGGAACTCAAATAAGTTGGACTCCAAACCAGGTGGAAACTACAATTATTGGTATAGAAGTCTAAGAAAGAGCAATTTAAAACCTTTTGAAAGGGATATTTCTACG	117
VIAWNSNKLDSKPGGNYDYRYRFLRKSKLKPFERDIS	3	All	GGTCTCGGGTT	GTTATAGCTTGGAACTCAAATAAGTTGGACAGTAAGCCAGGAGGTAATTATGATTACAGATATAGGTTCCTAAGAAAATCCAAATTAAAACCTTTTGAACGTGATATTTCT	ACGGGGAGACC	TGCGTTATAGCTTGGAACTCAAATAAGTTGGACAGTAAGCCAGGAGGTAATTATGATTACAGATATAGGTTCCTAAGAAAATCCAAATTAAAACCTTTTGAACGTGATATTTCTACG	117
VIAWNSNNLDSKHSGNYDYRYRLFRKSKLKPFERDIS	3	All	GGTCTCGGGTT	GTTATTGCTTGGAACAGTAACAATTTGGACTCAAAGCATTCTGGTAATTATGATTACAGGTATAGACTATTCAGAAAGTCGAAATTAAAACCATTTGAACGTGATATCTCC	ACGGGGAGACC	TGCGTTATTGCTTGGAACAGTAACAATTTGGACTCAAAGCATTCTGGTAATTATGATTACAGGTATAGACTATTCAGAAAGTCGAAATTAAAACCATTTGAACGTGATATCTCCACG	117
VIAWNSNNLDSKVSGNYNYRYRLFRKSKLKPFERDIS	3	All	GGTCTCGGGTT	GTTATCGCTTGGAACAGTAATAATCTAGACAGCAAAGTATCTGGTAACTACAATTATAGATATAGGTTATTCAGAAAGTCAAAGCTTAAACCATTTGAACGTGATATTTCC	ACGGGGAGACC	TGCGTTATCGCTTGGAACAGTAATAATCTAGACAGCAAAGTATCTGGTAACTACAATTATAGATATAGGTTATTCAGAAAGTCAAAGCTTAAACCATTTGAACGTGATATTTCCACG	117
VIAWNSNNLDSKPGGNYNYLYRLLRKSNLKPFERDIS	3	All	GGTCTCGGGTT	GTTATTGCTTGGAACTCAAACAATTTGGACAGTAAGCCAGGTGGAAATTACAATTATCTATATCGACTTCTGAGAAAATCGAATTTAAAACCTTTTGAAAGGGATATCTCT	ACGGGGAGACC	TGCGTTATTGCTTGGAACTCAAACAATTTGGACAGTAAGCCAGGTGGAAATTACAATTATCTATATCGACTTCTGAGAAAATCGAATTTAAAACCTTTTGAAAGGGATATCTCTACG	117
VIAWNSNNLDSKHSGNYNYWYRFFRKSKLKPFERDIS	3	All	GGTCTCGGGTT	GTTATAGCTTGGAACTCAAACAATCTTGACAGTAAGCATTCCGGTAACTACAATTATTGGTATAGATTCTTTAGAAAGTCGAAATTAAAACCATTTGAAAGGGATATTTCT	ACGGGGAGACC	TGCGTTATAGCTTGGAACTCAAACAATCTTGACAGTAAGCATTCCGGTAACTACAATTATTGGTATAGATTCTTTAGAAAGTCGAAATTAAAACCATTTGAAAGGGATATTTCTACG	117
VIAWNSNKLDSKPSGNYNYLYRFFRKSKLKPFERDIS	3	All	GGTCTCGGGTT	GTTATTGCTTGGAACTCAAATAAGTTGGACAGTAAGCCATCCGGTAACTACAATTATCTATATCGATTCTTTCGTAAATCTAAATTAAAACCTTTTGAAAGGGATATCAGC	ACGGGGAGACC	TGCGTTATTGCTTGGAACTCAAATAAGTTGGACAGTAAGCCATCCGGTAACTACAATTATCTATATCGATTCTTTCGTAAATCTAAATTAAAACCTTTTGAAAGGGATATCAGCACG	117
VIAWNSNNLDSKVGGNYDYLYRSFRKSNLKPFERDIS	3	All	GGTCTCGGGTT	GTCATAGCTTGGAACTCAAACAATTTGGACAGTAAAGTTGGAGGTAACTACGATTATCTATATCGATCCTTCAGAAAGTCGAATTTAAAACCATTTGAAAGGGATATTTCT	ACGGGGAGACC	TGCGTCATAGCTTGGAACTCAAACAATTTGGACAGTAAAGTTGGAGGTAACTACGATTATCTATATCGATCCTTCAGAAAGTCGAATTTAAAACCATTTGAAAGGGATATTTCTACG	117
VIAWNSNNLDSKVSGNYNYLYRLFRKSNLKPFERDIS	3	All	GGTCTCGGGTT	GTTATTGCTTGGAACTCAAACAATTTGGACAGTAAAGTCTCTGGTAACTACAACTATCTATATCGGCTTTTCAGGAAGTCGAATTTAAAACCATTTGAACGTGATATCTCC	ACGGGGAGACC	TGCGTTATTGCTTGGAACTCAAACAATTTGGACAGTAAAGTCTCTGGTAACTACAACTATCTATATCGGCTTTTCAGGAAGTCGAATTTAAAACCATTTGAACGTGATATCTCCACG	117
VIAWNSNNLDSKHGGNYNYWYRFLRKSKLKPFERDIS	3	All	GGTCTCGGGTT	GTTATAGCTTGGAACTCAAACAATCTAGACAGTAAGCATGGTGGAAACTACAATTATTGGTATAGGTTCTTGAGAAAGTCGAAATTAAAACCATTTGAAAGAGATATTTCT	ACGGGGAGACC	TGCGTTATAGCTTGGAACTCAAACAATCTAGACAGTAAGCATGGTGGAAACTACAATTATTGGTATAGGTTCTTGAGAAAGTCGAAATTAAAACCATTTGAAAGAGATATTTCTACG	117
VIAWNSNNLDSKVSGNYNYRYRSLRKSNLKPFERDIS	3	All	GGTCTCGGGTT	GTCATAGCTTGGAACTCAAACAATCTTGACAGCAAAGTTTCTGGTAACTACAATTATAGATATAGGAGTCTAAGAAAGTCGAATTTAAAACCATTTGAACGTGATATTTCC	ACGGGGAGACC	TGCGTCATAGCTTGGAACTCAAACAATCTTGACAGCAAAGTTTCTGGTAACTACAATTATAGATATAGGAGTCTAAGAAAGTCGAATTTAAAACCATTTGAACGTGATATTTCCACG	117
VIAWNSNKLDSKPGGNYDYWYRSLRKSKLKPFERDIS	3	All	GGTCTCGGGTT	GTTATAGCTTGGAACTCAAATAAGTTGGATAGTAAGCCAGGAGGTAATTATGACTACTGGTATCGTTCCCTAAGAAAAAGCAAATTAAAACCTTTTGAAAGGGATATTTCT	ACGGGGAGACC	TGCGTTATAGCTTGGAACTCAAATAAGTTGGATAGTAAGCCAGGAGGTAATTATGACTACTGGTATCGTTCCCTAAGAAAAAGCAAATTAAAACCTTTTGAAAGGGATATTTCTACG	117
VIAWNSNKLDSKVSGNYNYWYRLFRKSNLKPFERDIS	3	All	GGTCTCGGGTT	GTCATAGCTTGGAACTCAAATAAGTTGGACTCCAAAGTTTCTGGTAACTACAATTATTGGTATAGACTATTCAGGAAGAGTAATTTAAAACCTTTTGAAAGAGATATTAGC	ACGGGGAGACC	TGCGTCATAGCTTGGAACTCAAATAAGTTGGACTCCAAAGTTTCTGGTAACTACAATTATTGGTATAGACTATTCAGGAAGAGTAATTTAAAACCTTTTGAAAGAGATATTAGCACG	117
VIAWNSNKLDSKPGGNYDYLYRSLRKSNLKPFERDIS	3	All	GGTCTCGGGTT	GTTATTGCTTGGAACTCAAACAAGTTGGACTCCAAACCAGGAGGTAATTATGATTACTTATATAGAAGTCTAAGAAAGTCGAATCTTAAACCTTTTGAAAGGGATATCTCT	ACGGGGAGACC	TGCGTTATTGCTTGGAACTCAAACAAGTTGGACTCCAAACCAGGAGGTAATTATGATTACTTATATAGAAGTCTAAGAAAGTCGAATCTTAAACCTTTTGAAAGGGATATCTCTACG	117
VIAWNSNNLDSKHGGNYNYRYRSLRKSKLKPFERDIS	3	All	GGTCTCGGGTT	GTTATCGCTTGGAACTCAAACAATCTTGACAGTAAGCATGGTGGAAATTACAATTATAGATATAGGTCCTTAAGAAAGAGCAAATTGAAACCATTTGAACGTGATATTTCT	ACGGGGAGACC	TGCGTTATCGCTTGGAACTCAAACAATCTTGACAGTAAGCATGGTGGAAATTACAATTATAGATATAGGTCCTTAAGAAAGAGCAAATTGAAACCATTTGAACGTGATATTTCTACG	117
VIAWNSNNLDSKHSGNYDYWYRSLRKSNLKPFERDIS	3	All	GGTCTCGGGTT	GTTATAGCTTGGAACTCAAACAATTTGGACAGTAAGCATTCTGGTAACTACGATTATTGGTATCGTTCCCTAAGAAAATCGAATTTAAAACCATTTGAAAGGGATATTAGC	ACGGGGAGACC	TGCGTTATAGCTTGGAACTCAAACAATTTGGACAGTAAGCATTCTGGTAACTACGATTATTGGTATCGTTCCCTAAGAAAATCGAATTTAAAACCATTTGAAAGGGATATTAGCACG	117
VIAWNSNNLDSKVGGNYDYLYRLFRKSKLKPFERDIS	3	All	GGTCTCGGGTT	GTTATTGCTTGGAACTCAAACAATCTTGACAGTAAAGTAGGTGGCAATTATGATTACTTGTATAGACTATTCAGAAAGTCGAAATTAAAACCATTTGAAAGGGATATCTCT	ACGGGGAGACC	TGCGTTATTGCTTGGAACTCAAACAATCTTGACAGTAAAGTAGGTGGCAATTATGATTACTTGTATAGACTATTCAGAAAGTCGAAATTAAAACCATTTGAAAGGGATATCTCTACG	117
VIAWNSNKLDSKVGGNYNYWYRFFRKSNLKPFERDIS	3	All	GGTCTCGGGTT	GTCATAGCTTGGAACTCAAACAAATTGGACTCCAAAGTTGGTGGAAACTACAATTATTGGTATAGGTTCTTTAGAAAGAGTAATTTAAAGCCATTTGAACGTGATATTTCT	ACGGGGAGACC	TGCGTCATAGCTTGGAACTCAAACAAATTGGACTCCAAAGTTGGTGGAAACTACAATTATTGGTATAGGTTCTTTAGAAAGAGTAATTTAAAGCCATTTGAACGTGATATTTCTACG	117
VIAWNSNNLDSKPGGNYNYLYRSLRKSNLKPFERDIS	3	All	GGTCTCGGGTT	GTTATAGCTTGGAACTCAAATAATTTGGACAGTAAGCCAGGTGGAAACTACAATTACCTATATCGTTCCCTTAGAAAAAGCAATTTAAAACCTTTTGAAAGAGATATTTCT	ACGGGGAGACC	TGCGTTATAGCTTGGAACTCAAATAATTTGGACAGTAAGCCAGGTGGAAACTACAATTACCTATATCGTTCCCTTAGAAAAAGCAATTTAAAACCTTTTGAAAGAGATATTTCTACG	117
VIAWNSNKLDSKVSGNYDYWYRFLRKSKLKPFERDIS	3	All	GGTCTCGGGTT	GTCATAGCTTGGAACTCAAATAAGTTGGACTCCAAAGTTAGCGGTAATTATGATTATTGGTACAGGTTCCTAAGAAAGAGTAAATTAAAACCTTTTGAACGTGATATTTCT	ACGGGGAGACC	TGCGTCATAGCTTGGAACTCAAATAAGTTGGACTCCAAAGTTAGCGGTAATTATGATTATTGGTACAGGTTCCTAAGAAAGAGTAAATTAAAACCTTTTGAACGTGATATTTCTACG	117
VIAWNSNKLDSKVGGNYNYLYRSFRKSNLKPFERDIS	3	All	GGTCTCGGGTT	GTCATCGCTTGGAACTCAAACAAGCTAGACTCCAAAGTTGGTGGAAACTACAATTATTTGTATAGATCTTTTAGGAAGAGTAATTTAAAACCATTCGAAAGAGATATTAGC	ACGGGGAGACC	TGCGTCATCGCTTGGAACTCAAACAAGCTAGACTCCAAAGTTGGTGGAAACTACAATTATTTGTATAGATCTTTTAGGAAGAGTAATTTAAAACCATTCGAAAGAGATATTAGCACG	117
VIAWNSNKLDSKPSGNYNYRYRFLRKSNLKPFERDIS	3	All	GGTCTCGGGTT	GTTATCGCTTGGAACTCAAATAAGTTGGACTCCAAACCAAGTGGTAACTACAATTATAGATATCGTTTCCTAAGAAAGAGCAATTTAAAACCTTTTGAAAGGGATATTTCT	ACGGGGAGACC	TGCGTTATCGCTTGGAACTCAAATAAGTTGGACTCCAAACCAAGTGGTAACTACAATTATAGATATCGTTTCCTAAGAAAGAGCAATTTAAAACCTTTTGAAAGGGATATTTCTACG	117
VIAWNSNKLDSKVSGNYDYRYRLLRKSKLKPFERDIS	3	All	GGTCTCGGGTT	GTTATTGCTTGGAACTCAAATAAGTTGGACTCCAAAGTCTCTGGTAATTATGATTACAGGTATAGACTACTTAGAAAGAGTAAATTAAAACCTTTTGAACGTGATATAAGC	ACGGGGAGACC	TGCGTTATTGCTTGGAACTCAAATAAGTTGGACTCCAAAGTCTCTGGTAATTATGATTACAGGTATAGACTACTTAGAAAGAGTAAATTAAAACCTTTTGAACGTGATATAAGCACG	117
VIAWNSNKLDSKHGGNYNYWYRFFRKSKLKPFERDIS	3	All	GGTCTCGGGTT	GTTATAGCTTGGAACTCAAACAAGTTGGACAGTAAGCATGGTGGAAACTACAATTATTGGTATAGATTCTTTAGAAAATCCAAATTAAAACCATTTGAAAGGGATATTTCT	ACGGGGAGACC	TGCGTTATAGCTTGGAACTCAAACAAGTTGGACAGTAAGCATGGTGGAAACTACAATTATTGGTATAGATTCTTTAGAAAATCCAAATTAAAACCATTTGAAAGGGATATTTCTACG	117
VIAWNSNKLDSKVGGNYDYRYRFFRKSKLKPFERDIS	3	All	GGTCTCGGGTT	GTCATAGCTTGGAACTCAAATAAGTTAGACTCCAAAGTTGGTGGAAATTATGATTACAGATATAGGTTCTTTAGAAAGAGTAAATTGAAACCTTTTGAACGTGATATTTCT	ACGGGGAGACC	TGCGTCATAGCTTGGAACTCAAATAAGTTAGACTCCAAAGTTGGTGGAAATTATGATTACAGATATAGGTTCTTTAGAAAGAGTAAATTGAAACCTTTTGAACGTGATATTTCTACG	117
VIAWNSNNLDSKHSGNYDYRYRSFRKSNLKPFERDIS	3	All	GGTCTCGGGTT	GTTATCGCTTGGAACTCAAATAATTTGGACAGTAAGCATAGCGGTAACTACGATTATAGATATAGGTCCTTTAGAAAATCGAATTTAAAACCTTTCGAACGTGATATTTCT	ACGGGGAGACC	TGCGTTATCGCTTGGAACTCAAATAATTTGGACAGTAAGCATAGCGGTAACTACGATTATAGATATAGGTCCTTTAGAAAATCGAATTTAAAACCTTTCGAACGTGATATTTCTACG	117
VIAWNSNNLDSKPGGNYNYWYRSFRKSKLKPFERDIS	3	All	GGTCTCGGGTT	GTTATAGCTTGGAACTCAAACAATCTAGACAGTAAGCCAGGTGGAAACTACAATTATTGGTATAGGTCTTTTAGAAAGTCGAAATTAAAACCTTTTGAAAGAGATATTTCC	ACGGGGAGACC	TGCGTTATAGCTTGGAACTCAAACAATCTAGACAGTAAGCCAGGTGGAAACTACAATTATTGGTATAGGTCTTTTAGAAAGTCGAAATTAAAACCTTTTGAAAGAGATATTTCCACG	117
VIAWNSNNLDSKHGGNYDYLYRSFRKSNLKPFERDIS	3	All	GGTCTCGGGTT	GTTATAGCTTGGAACTCAAATAATTTGGACAGTAAGCATGGTGGAAACTACGATTATCTATATCGATCTTTTAGGAAAAGCAATTTAAAACCTTTTGAAAGAGATATTTCC	ACGGGGAGACC	TGCGTTATAGCTTGGAACTCAAATAATTTGGACAGTAAGCATGGTGGAAACTACGATTATCTATATCGATCTTTTAGGAAAAGCAATTTAAAACCTTTTGAAAGAGATATTTCCACG	117
VIAWNSNNLDSKHGGNYDYRYRSLRKSKLKPFERDIS	3	All	GGTCTCGGGTT	GTTATAGCTTGGAACTCAAACAATTTGGACAGTAAGCATGGTGGCAATTATGATTACAGATATAGATCCCTAAGGAAGTCGAAATTAAAACCATTTGAACGTGATATTTCT	ACGGGGAGACC	TGCGTTATAGCTTGGAACTCAAACAATTTGGACAGTAAGCATGGTGGCAATTATGATTACAGATATAGATCCCTAAGGAAGTCGAAATTAAAACCATTTGAACGTGATATTTCTACG	117
VIAWNSNNLDSKHGGNYDYLYRFFRKSKLKPFERDIS	3	All	GGTCTCGGGTT	GTTATTGCTTGGAACAGTAACAATTTGGACTCAAAGCATGGTGGAAATTATGATTACTTATATAGGTTCTTTAGAAAGAGCAAACTAAAACCATTTGAACGTGATATCTCT	ACGGGGAGACC	TGCGTTATTGCTTGGAACAGTAACAATTTGGACTCAAAGCATGGTGGAAATTATGATTACTTATATAGGTTCTTTAGAAAGAGCAAACTAAAACCATTTGAACGTGATATCTCTACG	117
VIAWNSNKLDSKHGGNYDYLYRFFRKSKLKPFERDIS	3	All	GGTCTCGGGTT	GTTATAGCTTGGAACTCAAACAAGTTGGACAGTAAGCATGGTGGAAATTATGATTACTTATATAGATTCTTTAGAAAATCCAAACTAAAACCATTTGAACGAGATATTTCT	ACGGGGAGACC	TGCGTTATAGCTTGGAACTCAAACAAGTTGGACAGTAAGCATGGTGGAAATTATGATTACTTATATAGATTCTTTAGAAAATCCAAACTAAAACCATTTGAACGAGATATTTCTACG	117
VIAWNSNKLDSKPSGNYNYWYRLFRKSNLKPFERDIS	3	All	GGTCTCGGGTT	GTTATAGCTTGGAACTCAAATAAGTTGGACTCCAAACCAAGTGGTAACTACAATTATTGGTATAGACTATTCAGGAAGAGCAATTTAAAACCTTTTGAAAGAGATATTTCT	ACGGGGAGACC	TGCGTTATAGCTTGGAACTCAAATAAGTTGGACTCCAAACCAAGTGGTAACTACAATTATTGGTATAGACTATTCAGGAAGAGCAATTTAAAACCTTTTGAAAGAGATATTTCTACG	117
VIAWNSNNLDSKPGGNYDYWYRSLRKSNLKPFERDIS	3	All	GGTCTCGGGTT	GTTATAGCTTGGAACTCAAACAATTTGGACAGTAAGCCAGGAGGTAACTACGATTATTGGTATAGGTCCCTAAGAAAATCGAATTTAAAACCTTTTGAAAGAGATATTTCT	ACGGGGAGACC	TGCGTTATAGCTTGGAACTCAAACAATTTGGACAGTAAGCCAGGAGGTAACTACGATTATTGGTATAGGTCCCTAAGAAAATCGAATTTAAAACCTTTTGAAAGAGATATTTCTACG	117
VIAWNSNNLDSKPGGNYNYLYRSFRKSKLKPFERDIS	3	All	GGTCTCGGGTT	GTTATTGCTTGGAATAGTAACAATCTTGACTCAAAGCCAGGTGGAAACTACAATTATTTGTATCGCAGCTTCAGAAAGTCCAAATTAAAACCTTTTGAAAGGGATATCTCT	ACGGGGAGACC	TGCGTTATTGCTTGGAATAGTAACAATCTTGACTCAAAGCCAGGTGGAAACTACAATTATTTGTATCGCAGCTTCAGAAAGTCCAAATTAAAACCTTTTGAAAGGGATATCTCTACG	117
VIAWNSNKLDSKVGGNYNYRYRLLRKSNLKPFERDIS	3	All	GGTCTCGGGTT	GTTATCGCTTGGAACTCAAACAAGCTAGACTCCAAAGTCGGTGGAAACTACAATTATAGATATAGGTTGCTGAGAAAGAGTAATTTAAAACCATTTGAACGTGATATTTCT	ACGGGGAGACC	TGCGTTATCGCTTGGAACTCAAACAAGCTAGACTCCAAAGTCGGTGGAAACTACAATTATAGATATAGGTTGCTGAGAAAGAGTAATTTAAAACCATTTGAACGTGATATTTCTACG	117
VIAWNSNKLDSKPSGNYNYWYRSLRKSNLKPFERDIS	3	All	GGTCTCGGGTT	GTTATAGCTTGGAACTCAAATAAGTTGGACTCCAAACCAAGTGGTAACTACAATTATTGGTATAGAAGCCTAAGAAAGTCGAATTTAAAACCTTTTGAAAGGGATATTTCT	ACGGGGAGACC	TGCGTTATAGCTTGGAACTCAAATAAGTTGGACTCCAAACCAAGTGGTAACTACAATTATTGGTATAGAAGCCTAAGAAAGTCGAATTTAAAACCTTTTGAAAGGGATATTTCTACG	117
VIAWNSNKLDSKPSGNYNYRYRLFRKSNLKPFERDIS	3	All	GGTCTCGGGTT	GTTATCGCTTGGAACTCAAATAAGTTGGACTCCAAACCAAGTGGTAACTACAATTATAGATATAGGCTATTCAGAAAGTCGAATTTAAAACCTTTTGAACGTGATATTTCT	ACGGGGAGACC	TGCGTTATCGCTTGGAACTCAAATAAGTTGGACTCCAAACCAAGTGGTAACTACAATTATAGATATAGGCTATTCAGAAAGTCGAATTTAAAACCTTTTGAACGTGATATTTCTACG	117
VIAWNSNKLDSKHGGNYDYLYRLFRKSNLKPFERDIS	3	All	GGTCTCGGGTT	GTTATTGCTTGGAACTCAAACAAGTTGGACAGTAAACATGGAGGTAATTATGATTACTTATATAGACTATTCAGGAAGTCGAATCTTAAACCATTTGAACGTGATATCTCT	ACGGGGAGACC	TGCGTTATTGCTTGGAACTCAAACAAGTTGGACAGTAAACATGGAGGTAATTATGATTACTTATATAGACTATTCAGGAAGTCGAATCTTAAACCATTTGAACGTGATATCTCTACG	117
VIAWNSNNLDSKVGGNYNYLYRLFRKSNLKPFERDIS	3	All	GGTCTCGGGTT	GTTATTGCTTGGAACTCAAATAATTTGGACAGTAAAGTAGGTGGAAACTACAACTATCTATATCGTCTTTTCAGAAAGTCGAATTTAAAACCTTTTGAAAGGGATATCTCT	ACGGGGAGACC	TGCGTTATTGCTTGGAACTCAAATAATTTGGACAGTAAAGTAGGTGGAAACTACAACTATCTATATCGTCTTTTCAGAAAGTCGAATTTAAAACCTTTTGAAAGGGATATCTCTACG	117
VIAWNSNKLDSKPGGNYDYRYRFFRKSKLKPFERDIS	3	All	GGTCTCGGGTT	GTTATAGCTTGGAACTCAAATAAGTTGGACAGTAAGCCAGGTGGCAATTATGATTACAGATATAGGTTCTTTAGAAAATCCAAATTAAAACCTTTTGAACGCGATATTTCT	ACGGGGAGACC	TGCGTTATAGCTTGGAACTCAAATAAGTTGGACAGTAAGCCAGGTGGCAATTATGATTACAGATATAGGTTCTTTAGAAAATCCAAATTAAAACCTTTTGAACGCGATATTTCTACG	117
VIAWNSNNLDSKHSGNYDYWYRFLRKSNLKPFERDIS	3	All	GGTCTCGGGTT	GTTATAGCTTGGAACTCAAACAATTTGGACAGTAAGCATTCCGGTAACTACGATTATTGGTATAGATTCCTAAGAAAATCGAATTTAAAACCATTTGAAAGGGATATTTCT	ACGGGGAGACC	TGCGTTATAGCTTGGAACTCAAACAATTTGGACAGTAAGCATTCCGGTAACTACGATTATTGGTATAGATTCCTAAGAAAATCGAATTTAAAACCATTTGAAAGGGATATTTCTACG	117
VIAWNSNNLDSKPSGNYDYRYRFLRKSKLKPFERDIS	3	All	GGTCTCGGGTT	GTTATAGCTTGGAACTCAAACAATTTGGACAGTAAGCCATCCGGTAATTATGATTACAGATATCGTTTCCTAAGAAAGTCGAAATTAAAACCTTTTGAAAGGGATATTTCT	ACGGGGAGACC	TGCGTTATAGCTTGGAACTCAAACAATTTGGACAGTAAGCCATCCGGTAATTATGATTACAGATATCGTTTCCTAAGAAAGTCGAAATTAAAACCTTTTGAAAGGGATATTTCTACG	117
VIAWNSNKLDSKVSGNYDYRYRSFRKSNLKPFERDIS	3	All	GGTCTCGGGTT	GTCATAGCTTGGAACTCAAACAAGTTGGACTCCAAAGTTAGCGGTAATTATGATTACAGATATAGGAGTTTCAGAAAGTCGAATTTAAAACCATTTGAACGTGATATTTCT	ACGGGGAGACC	TGCGTCATAGCTTGGAACTCAAACAAGTTGGACTCCAAAGTTAGCGGTAATTATGATTACAGATATAGGAGTTTCAGAAAGTCGAATTTAAAACCATTTGAACGTGATATTTCTACG	117
VIAWNSNNLDSKPSGNYDYRYRSFRKSNLKPFERDIS	3	All	GGTCTCGGGTT	GTTATCGCTTGGAACTCAAATAATTTGGACAGTAAGCCATCCGGTAACTACGATTATAGATATAGGAGCTTCAGAAAATCGAATTTAAAACCTTTTGAACGTGATATTTCT	ACGGGGAGACC	TGCGTTATCGCTTGGAACTCAAATAATTTGGACAGTAAGCCATCCGGTAACTACGATTATAGATATAGGAGCTTCAGAAAATCGAATTTAAAACCTTTTGAACGTGATATTTCTACG	117
VIAWNSNKLDSKHGGNYNYRYRSFRKSNLKPFERDIS	3	All	GGTCTCGGGTT	GTTATCGCTTGGAACTCAAACAAGTTGGACAGTAAACATGGTGGAAATTACAATTATAGATATAGGTCCTTCAGAAAGTCGAATTTAAAACCATTTGAACGTGATATTTCT	ACGGGGAGACC	TGCGTTATCGCTTGGAACTCAAACAAGTTGGACAGTAAACATGGTGGAAATTACAATTATAGATATAGGTCCTTCAGAAAGTCGAATTTAAAACCATTTGAACGTGATATTTCTACG	117
VIAWNSNNLDSKVSGNYNYRYRSLRKSKLKPFERDIS	3	All	GGTCTCGGGTT	GTCATCGCTTGGAACTCAAATAATCTTGACAGCAAAGTTTCTGGTAACTACAATTATAGATATAGGTCCTTGAGAAAGAGTAAGTTAAAACCTTTTGAACGTGATATTTCG	ACGGGGAGACC	TGCGTCATCGCTTGGAACTCAAATAATCTTGACAGCAAAGTTTCTGGTAACTACAATTATAGATATAGGTCCTTGAGAAAGAGTAAGTTAAAACCTTTTGAACGTGATATTTCGACG	117
VIAWNSNNLDSKPGGNYNYLYRSFRKSNLKPFERDIS	3	All	GGTCTCGGGTT	GTTATTGCTTGGAACTCAAACAATCTTGACAGTAAGCCAGGTGGAAATTACAATTATTTGTATAGGTCTTTTAGAAAATCGAATTTAAAACCTTTCGAACGCGATATCTCC	ACGGGGAGACC	TGCGTTATTGCTTGGAACTCAAACAATCTTGACAGTAAGCCAGGTGGAAATTACAATTATTTGTATAGGTCTTTTAGAAAATCGAATTTAAAACCTTTCGAACGCGATATCTCCACG	117
VIAWNSNNLDSKVSGNYNYWYRLFRKSKLKPFERDIS	3	All	GGTCTCGGGTT	GTCATAGCTTGGAATAGTAACAATCTGGACAGCAAAGTTTCTGGTAACTACAATTATTGGTATCGTTTGTTCAGGAAGTCAAAGCTTAAACCATTTGAAAGAGATATTTCC	ACGGGGAGACC	TGCGTCATAGCTTGGAATAGTAACAATCTGGACAGCAAAGTTTCTGGTAACTACAATTATTGGTATCGTTTGTTCAGGAAGTCAAAGCTTAAACCATTTGAAAGAGATATTTCCACG	117
VIAWNSNNLDSKHGGNYDYRYRFFRKSNLKPFERDIS	3	All	GGTCTCGGGTT	GTTATTGCTTGGAACTCAAACAATTTGGACAGTAAGCATGGTGGAAACTACGATTATAGATATAGGTTCTTTAGAAAATCGAATTTAAAACCATTTGAACGCGATATTTCT	ACGGGGAGACC	TGCGTTATTGCTTGGAACTCAAACAATTTGGACAGTAAGCATGGTGGAAACTACGATTATAGATATAGGTTCTTTAGAAAATCGAATTTAAAACCATTTGAACGCGATATTTCTACG	117
VIAWNSNKLDSKHSGNYNYRYRFLRKSNLKPFERDIS	3	All	GGTCTCGGGTT	GTTATCGCTTGGAACTCAAATAAGTTGGACAGTAAACATTCCGGTAACTACAATTATAGATATAGGTTCCTAAGAAAGAGCAATTTAAAACCTTTTGAACGTGATATTTCT	ACGGGGAGACC	TGCGTTATCGCTTGGAACTCAAATAAGTTGGACAGTAAACATTCCGGTAACTACAATTATAGATATAGGTTCCTAAGAAAGAGCAATTTAAAACCTTTTGAACGTGATATTTCTACG	117
VIAWNSNNLDSKPSGNYNYRYRFLRKSNLKPFERDIS	3	All	GGTCTCGGGTT	GTTATCGCTTGGAACTCAAACAATCTTGACAGTAAGCCATCCGGTAACTACAATTATAGATATCGTTTCCTAAGAAAATCGAATTTAAAACCTTTTGAAAGGGATATTTCT	ACGGGGAGACC	TGCGTTATCGCTTGGAACTCAAACAATCTTGACAGTAAGCCATCCGGTAACTACAATTATAGATATCGTTTCCTAAGAAAATCGAATTTAAAACCTTTTGAAAGGGATATTTCTACG	117
VIAWNSNKLDSKPGGNYDYLYRSFRKSKLKPFERDIS	3	All	GGTCTCGGGTT	GTTATAGCTTGGAACTCAAACAAGTTGGACAGTAAGCCAGGAGGTAATTATGATTACTTATATAGGTCTTTTCGCAAATCCAAACTAAAACCTTTTGAAAGAGATATTAGC	ACGGGGAGACC	TGCGTTATAGCTTGGAACTCAAACAAGTTGGACAGTAAGCCAGGAGGTAATTATGATTACTTATATAGGTCTTTTCGCAAATCCAAACTAAAACCTTTTGAAAGAGATATTAGCACG	117
VIAWNSNKLDSKHGGNYNYLYRLLRKSNLKPFERDIS	3	All	GGTCTCGGGTT	GTTATAGCTTGGAACTCAAACAAGTTGGACAGTAAGCATGGTGGAAATTACAATTATCTATATCGTCTTCTGAGAAAATCCAATTTAAAACCATTTGAAAGGGATATTTCT	ACGGGGAGACC	TGCGTTATAGCTTGGAACTCAAACAAGTTGGACAGTAAGCATGGTGGAAATTACAATTATCTATATCGTCTTCTGAGAAAATCCAATTTAAAACCATTTGAAAGGGATATTTCTACG	117
VIAWNSNNLDSKHSGNYNYRYRSLRKSKLKPFERDIS	3	All	GGTCTCGGGTT	GTTATCGCTTGGAACTCAAATAATCTTGACAGTAAGCATTCTGGTAACTACAATTATAGATATAGGTCCTTAAGAAAGTCGAAATTGAAACCTTTTGAACGTGATATTAGC	ACGGGGAGACC	TGCGTTATCGCTTGGAACTCAAATAATCTTGACAGTAAGCATTCTGGTAACTACAATTATAGATATAGGTCCTTAAGAAAGTCGAAATTGAAACCTTTTGAACGTGATATTAGCACG	117
VIAWNSNNLDSKPGGNYDYLYRLLRKSNLKPFERDIS	3	All	GGTCTCGGGTT	GTTATTGCTTGGAACTCAAATAATTTGGACAGTAAGCCAGGAGGTAACTACGATTATCTATATCGACTTCTGAGAAAATCCAATTTAAAACCTTTTGAAAGGGATATCTCT	ACGGGGAGACC	TGCGTTATTGCTTGGAACTCAAATAATTTGGACAGTAAGCCAGGAGGTAACTACGATTATCTATATCGACTTCTGAGAAAATCCAATTTAAAACCTTTTGAAAGGGATATCTCTACG	117
VIAWNSNNLDSKVSGNYDYLYRLFRKSNLKPFERDIS	3	All	GGTCTCGGGTT	GTTATTGCTTGGAACTCAAATAATTTGGACAGTAAAGTCTCTGGTAACTACGATTATCTATATCGGCTTTTCAGGAAGTCGAATTTAAAACCTTTTGAACGTGATATCTCC	ACGGGGAGACC	TGCGTTATTGCTTGGAACTCAAATAATTTGGACAGTAAAGTCTCTGGTAACTACGATTATCTATATCGGCTTTTCAGGAAGTCGAATTTAAAACCTTTTGAACGTGATATCTCCACG	117
VIAWNSNNLDSKPSGNYNYWYRLLRKSNLKPFERDIS	3	All	GGTCTCGGGTT	GTTATAGCTTGGAACTCAAACAATTTGGACAGTAAGCCATCCGGTAACTACAATTATTGGTATAGGCTTCTAAGAAAATCGAATTTAAAACCTTTTGAAAGAGATATTTCT	ACGGGGAGACC	TGCGTTATAGCTTGGAACTCAAACAATTTGGACAGTAAGCCATCCGGTAACTACAATTATTGGTATAGGCTTCTAAGAAAATCGAATTTAAAACCTTTTGAAAGAGATATTTCTACG	117
VIAWNSNKLDSKPSGNYDYLYRLFRKSKLKPFERDIS	3	All	GGTCTCGGGTT	GTTATTGCTTGGAACTCAAACAAGTTGGACAGTAAGCCATCCGGTAATTATGATTACTTATATAGACTATTCAGGAAATCGAAACTTAAACCTTTTGAACGTGATATCTCT	ACGGGGAGACC	TGCGTTATTGCTTGGAACTCAAACAAGTTGGACAGTAAGCCATCCGGTAATTATGATTACTTATATAGACTATTCAGGAAATCGAAACTTAAACCTTTTGAACGTGATATCTCTACG	117
VIAWNSNNLDSKPGGNYDYRYRFLRKSKLKPFERDIS	3	All	GGTCTCGGGTT	GTTATCGCTTGGAACTCAAATAATTTGGACAGTAAGCCAGGTGGAAACTACGATTATAGATATAGGTTCCTAAGAAAGTCGAAATTAAAACCTTTTGAACGTGATATTTCT	ACGGGGAGACC	TGCGTTATCGCTTGGAACTCAAATAATTTGGACAGTAAGCCAGGTGGAAACTACGATTATAGATATAGGTTCCTAAGAAAGTCGAAATTAAAACCTTTTGAACGTGATATTTCTACG	117
VIAWNSNKLDSKPSGNYNYLYRSFRKSNLKPFERDIS	3	All	GGTCTCGGGTT	GTTATAGCTTGGAACTCAAATAAGTTGGACTCCAAACCAAGTGGTAACTACAATTATCTATATCGATCTTTTAGAAAGTCGAATTTAAAACCTTTCGAACGTGATATTAGC	ACGGGGAGACC	TGCGTTATAGCTTGGAACTCAAATAAGTTGGACTCCAAACCAAGTGGTAACTACAATTATCTATATCGATCTTTTAGAAAGTCGAATTTAAAACCTTTCGAACGTGATATTAGCACG	117
VIAWNSNKLDSKPGGNYNYRYRFLRKSNLKPFERDIS	3	All	GGTCTCGGGTT	GTTATCGCTTGGAACTCAAATAAGTTGGACTCCAAACCAGGTGGAAACTACAATTATAGATATAGGTTCCTAAGAAAGAGTAATTTAAAACCTTTTGAACGTGATATTTCT	ACGGGGAGACC	TGCGTTATCGCTTGGAACTCAAATAAGTTGGACTCCAAACCAGGTGGAAACTACAATTATAGATATAGGTTCCTAAGAAAGAGTAATTTAAAACCTTTTGAACGTGATATTTCTACG	117
VIAWNSNNLDSKPSGNYNYRYRLFRKSKLKPFERDIS	3	All	GGTCTCGGGTT	GTTATCGCTTGGAACAGTAACAATCTTGACTCAAAGCCATCCGGTAACTACAATTATAGATATAGGCTATTCAGAAAGAGCAAATTGAAACCTTTTGAACGTGATATTTCT	ACGGGGAGACC	TGCGTTATCGCTTGGAACAGTAACAATCTTGACTCAAAGCCATCCGGTAACTACAATTATAGATATAGGCTATTCAGAAAGAGCAAATTGAAACCTTTTGAACGTGATATTTCTACG	117
VIAWNSNNLDSKVSGNYDYRYRFLRKSKLKPFERDIS	3	All	GGTCTCGGGTT	GTCATAGCTTGGAACTCAAACAATTTGGACAGTAAAGTTTCCGGTAATTATGATTACAGATATAGGTTCCTAAGAAAGAGCAAGTTAAAACCATTTGAACGTGATATTTCT	ACGGGGAGACC	TGCGTCATAGCTTGGAACTCAAACAATTTGGACAGTAAAGTTTCCGGTAATTATGATTACAGATATAGGTTCCTAAGAAAGAGCAAGTTAAAACCATTTGAACGTGATATTTCTACG	117
VIAWNSNNLDSKPSGNYNYWYRLFRKSKLKPFERDIS	3	All	GGTCTCGGGTT	GTTATAGCTTGGAATAGTAACAATCTTGACTCAAAGCCATCCGGTAACTACAATTATTGGTATAGGTTATTCAGAAAGAGCAAATTGAAACCTTTTGAACGTGATATTTCT	ACGGGGAGACC	TGCGTTATAGCTTGGAATAGTAACAATCTTGACTCAAAGCCATCCGGTAACTACAATTATTGGTATAGGTTATTCAGAAAGAGCAAATTGAAACCTTTTGAACGTGATATTTCTACG	117
VIAWNSNKLDSKHGGNYDYRYRLLRKSKLKPFERDIS	3	All	GGTCTCGGGTT	GTTATTGCTTGGAACTCAAATAAGTTGGACAGTAAGCATGGAGGTAATTATGATTACAGGTATAGACTACTTAGAAAATCCAAATTAAAACCTTTTGAACGTGATATCTCT	ACGGGGAGACC	TGCGTTATTGCTTGGAACTCAAATAAGTTGGACAGTAAGCATGGAGGTAATTATGATTACAGGTATAGACTACTTAGAAAATCCAAATTAAAACCTTTTGAACGTGATATCTCTACG	117
VIAWNSNNLDSKHGGNYNYWYRSFRKSKLKPFERDIS	3	All	GGTCTCGGGTT	GTTATAGCTTGGAACTCAAACAATCTAGACAGTAAGCATGGTGGAAACTACAATTATTGGTATAGATCCTTCAGGAAGTCGAAATTAAAACCATTTGAAAGAGATATTTCT	ACGGGGAGACC	TGCGTTATAGCTTGGAACTCAAACAATCTAGACAGTAAGCATGGTGGAAACTACAATTATTGGTATAGATCCTTCAGGAAGTCGAAATTAAAACCATTTGAAAGAGATATTTCTACG	117
VIAWNSNKLDSKHGGNYNYLYRSFRKSNLKPFERDIS	3	All	GGTCTCGGGTT	GTTATTGCTTGGAACTCAAATAAGTTGGACAGTAAACATGGTGGAAACTACAATTATCTATATCGATCCTTTAGAAAGTCGAATTTAAAACCTTTCGAACGTGATATCTCT	ACGGGGAGACC	TGCGTTATTGCTTGGAACTCAAATAAGTTGGACAGTAAACATGGTGGAAACTACAATTATCTATATCGATCCTTTAGAAAGTCGAATTTAAAACCTTTCGAACGTGATATCTCTACG	117
VIAWNSNKLDSKPSGNYDYWYRSLRKSKLKPFERDIS	3	All	GGTCTCGGGTT	GTTATAGCTTGGAACTCAAATAAGTTGGATAGTAAGCCATCCGGTAATTATGACTACTGGTATAGAAGCCTAAGAAAATCGAAATTAAAACCTTTTGAAAGGGATATTTCT	ACGGGGAGACC	TGCGTTATAGCTTGGAACTCAAATAAGTTGGATAGTAAGCCATCCGGTAATTATGACTACTGGTATAGAAGCCTAAGAAAATCGAAATTAAAACCTTTTGAAAGGGATATTTCTACG	117
VIAWNSNNLDSKVSGNYNYWYRFFRKSKLKPFERDIS	3	All	GGTCTCGGGTT	GTCATAGCTTGGAACTCAAACAATCTTGACAGTAAAGTTTCTGGTAACTACAATTATTGGTATAGATTCTTTAGGAAGAGCAAGTTAAAACCATTTGAACGAGATATTTCC	ACGGGGAGACC	TGCGTCATAGCTTGGAACTCAAACAATCTTGACAGTAAAGTTTCTGGTAACTACAATTATTGGTATAGATTCTTTAGGAAGAGCAAGTTAAAACCATTTGAACGAGATATTTCCACG	117
VIAWNSNNLDSKVGGNYNYWYRFLRKSNLKPFERDIS	3	All	GGTCTCGGGTT	GTCATAGCTTGGAACTCAAACAATCTAGACAGTAAAGTTGGTGGAAATTACAATTATTGGTATAGGTTCTTGAGAAAGTCGAATTTAAAACCATTTGAAAGAGATATTTCT	ACGGGGAGACC	TGCGTCATAGCTTGGAACTCAAACAATCTAGACAGTAAAGTTGGTGGAAATTACAATTATTGGTATAGGTTCTTGAGAAAGTCGAATTTAAAACCATTTGAAAGAGATATTTCTACG	117
VIAWNSNKLDSKPSGNYDYLYRSLRKSNLKPFERDIS	3	All	GGTCTCGGGTT	GTTATTGCTTGGAACTCAAACAAGTTGGACTCCAAACCAAGTGGTAATTATGATTACTTATATAGGAGCCTAAGAAAGTCGAATCTTAAACCTTTTGAACGTGATATCTCT	ACGGGGAGACC	TGCGTTATTGCTTGGAACTCAAACAAGTTGGACTCCAAACCAAGTGGTAATTATGATTACTTATATAGGAGCCTAAGAAAGTCGAATCTTAAACCTTTTGAACGTGATATCTCTACG	117
VIAWNSNKLDSKHSGNYNYWYRFFRKSKLKPFERDIS	3	All	GGTCTCGGGTT	GTTATAGCTTGGAACTCAAACAAGTTGGACAGTAAGCATTCTGGGAATTACAATTATTGGTATAGGTTCTTTAGAAAATCCAAATTAAAACCATTTGAAAGAGATATTAGC	ACGGGGAGACC	TGCGTTATAGCTTGGAACTCAAACAAGTTGGACAGTAAGCATTCTGGGAATTACAATTATTGGTATAGGTTCTTTAGAAAATCCAAATTAAAACCATTTGAAAGAGATATTAGCACG	117
VIAWNSNNLDSKPSGNYNYLYRSFRKSKLKPFERDIS	3	All	GGTCTCGGGTT	GTTATAGCTTGGAATAGTAACAATCTTGACTCAAAGCCATCCGGTAACTACAATTATTTGTATAGGTCTTTCAGAAAGTCGAAATTAAAACCTTTTGAACGTGATATTAGC	ACGGGGAGACC	TGCGTTATAGCTTGGAATAGTAACAATCTTGACTCAAAGCCATCCGGTAACTACAATTATTTGTATAGGTCTTTCAGAAAGTCGAAATTAAAACCTTTTGAACGTGATATTAGCACG	117
VIAWNSNNLDSKHSGNYNYWYRSLRKSNLKPFERDIS	3	All	GGTCTCGGGTT	GTTATAGCTTGGAACTCAAACAATCTTGACAGTAAGCATAGCGGTAACTACAATTATTGGTATAGATCCTTGAGAAAATCGAATTTAAAACCATTTGAAAGGGATATTTCT	ACGGGGAGACC	TGCGTTATAGCTTGGAACTCAAACAATCTTGACAGTAAGCATAGCGGTAACTACAATTATTGGTATAGATCCTTGAGAAAATCGAATTTAAAACCATTTGAAAGGGATATTTCTACG	117
VIAWNSNKLDSKPSGNYNYWYRSLRKSKLKPFERDIS	3	All	GGTCTCGGGTT	GTTATAGCTTGGAACTCAAATAAGTTGGACAGTAAGCCATCCGGTAACTACAATTATTGGTATAGAAGCCTAAGAAAATCGAAATTAAAACCTTTTGAAAGGGATATTTCT	ACGGGGAGACC	TGCGTTATAGCTTGGAACTCAAATAAGTTGGACAGTAAGCCATCCGGTAACTACAATTATTGGTATAGAAGCCTAAGAAAATCGAAATTAAAACCTTTTGAAAGGGATATTTCTACG	117
VIAWNSNNLDSKVSGNYNYLYRFLRKSKLKPFERDIS	3	All	GGTCTCGGGTT	GTCATAGCTTGGAACTCAAACAATTTGGACAGTAAAGTTTCTGGTAACTACAATTATCTATATCGATTCCTTAGAAAGAGCAAGTTAAAACCATTTGAAAGGGATATTTCC	ACGGGGAGACC	TGCGTCATAGCTTGGAACTCAAACAATTTGGACAGTAAAGTTTCTGGTAACTACAATTATCTATATCGATTCCTTAGAAAGAGCAAGTTAAAACCATTTGAAAGGGATATTTCCACG	117
VIAWNSNKLDSKVSGNYNYRYRLLRKSNLKPFERDIS	3	All	GGTCTCGGGTT	GTTATCGCTTGGAACTCAAACAAGTTGGACTCCAAAGTCAGCGGTAACTACAATTATAGATATAGGCTACTTAGAAAGAGTAATTTAAAACCATTTGAACGTGATATTTCT	ACGGGGAGACC	TGCGTTATCGCTTGGAACTCAAACAAGTTGGACTCCAAAGTCAGCGGTAACTACAATTATAGATATAGGCTACTTAGAAAGAGTAATTTAAAACCATTTGAACGTGATATTTCTACG	117
VIAWNSNNLDSKVGGNYNYLYRFFRKSKLKPFERDIS	3	All	GGTCTCGGGTT	GTCATTGCTTGGAATAGTAACAATCTTGACTCAAAAGTTGGTGGAAACTACAATTATCTATATCGTTTCTTTAGAAAGTCGAAGTTAAAACCATTTGAAAGGGATATCTCT	ACGGGGAGACC	TGCGTCATTGCTTGGAATAGTAACAATCTTGACTCAAAAGTTGGTGGAAACTACAATTATCTATATCGTTTCTTTAGAAAGTCGAAGTTAAAACCATTTGAAAGGGATATCTCTACG	117
VIAWNSNKLDSKVSGNYDYLYRSLRKSNLKPFERDIS	3	All	GGTCTCGGGTT	GTTATAGCTTGGAACTCAAACAAGTTGGACTCCAAAGTATCTGGTAATTATGATTACTTATATAGAAGTCTAAGAAAGAGCAATCTTAAACCATTTGAAAGGGATATTTCG	ACGGGGAGACC	TGCGTTATAGCTTGGAACTCAAACAAGTTGGACTCCAAAGTATCTGGTAATTATGATTACTTATATAGAAGTCTAAGAAAGAGCAATCTTAAACCATTTGAAAGGGATATTTCGACG	117
VIAWNSNKLDSKPGGNYNYWYRSFRKSKLKPFERDIS	3	All	GGTCTCGGGTT	GTTATAGCTTGGAACTCAAATAAGTTGGACAGTAAGCCAGGTGGAAACTACAATTATTGGTATAGATCTTTTAGGAAATCCAAATTAAAACCTTTTGAAAGAGATATTAGC	ACGGGGAGACC	TGCGTTATAGCTTGGAACTCAAATAAGTTGGACAGTAAGCCAGGTGGAAACTACAATTATTGGTATAGATCTTTTAGGAAATCCAAATTAAAACCTTTTGAAAGAGATATTAGCACG	117
VIAWNSNNLDSKPGGNYNYRYRFLRKSNLKPFERDIS	3	All	GGTCTCGGGTT	GTTATCGCTTGGAACTCAAACAATTTGGACAGTAAGCCAGGTGGAAATTACAATTATAGATATAGGTTCCTAAGAAAATCCAATCTTAAACCTTTTGAACGTGATATTTCT	ACGGGGAGACC	TGCGTTATCGCTTGGAACTCAAACAATTTGGACAGTAAGCCAGGTGGAAATTACAATTATAGATATAGGTTCCTAAGAAAATCCAATCTTAAACCTTTTGAACGTGATATTTCTACG	117
VIAWNSNNLDSKPGGNYNYWYRFLRKSNLKPFERDIS	3	All	GGTCTCGGGTT	GTTATAGCTTGGAACTCAAACAATCTAGACAGTAAGCCAGGTGGAAATTACAATTATTGGTATAGGTTCTTGAGAAAATCGAATTTAAAACCTTTTGAAAGAGATATTTCT	ACGGGGAGACC	TGCGTTATAGCTTGGAACTCAAACAATCTAGACAGTAAGCCAGGTGGAAATTACAATTATTGGTATAGGTTCTTGAGAAAATCGAATTTAAAACCTTTTGAAAGAGATATTTCTACG	117
VIAWNSNKLDSKVGGNYDYLYRFFRKSKLKPFERDIS	3	All	GGTCTCGGGTT	GTTATCGCTTGGAACTCAAACAAGCTAGACTCCAAAGTCGGTGGCAATTATGATTACTTGTATAGGTTCTTTAGAAAGAGTAAATTAAAACCATTTGAACGTGATATTTCT	ACGGGGAGACC	TGCGTTATCGCTTGGAACTCAAACAAGCTAGACTCCAAAGTCGGTGGCAATTATGATTACTTGTATAGGTTCTTTAGAAAGAGTAAATTAAAACCATTTGAACGTGATATTTCTACG	117
VIAWNSNNLDSKHGGNYNYLYRLFRKSKLKPFERDIS	3	All	GGTCTCGGGTT	GTTATTGCTTGGAATAGTAACAATTTGGACTCAAAGCATGGTGGAAACTACAATTATCTATATCGTCTTTTCAGAAAGTCGAAATTAAAACCATTTGAAAGGGATATCTCT	ACGGGGAGACC	TGCGTTATTGCTTGGAATAGTAACAATTTGGACTCAAAGCATGGTGGAAACTACAATTATCTATATCGTCTTTTCAGAAAGTCGAAATTAAAACCATTTGAAAGGGATATCTCTACG	117
VIAWNSNKLDSKPSGNYDYWYRLLRKSKLKPFERDIS	3	All	GGTCTCGGGTT	GTTATAGCTTGGAACTCAAATAAGTTGGATAGTAAGCCATCCGGTAATTATGACTACTGGTATAGACTTCTAAGGAAAAGCAAATTAAAACCTTTTGAAAGAGATATTTCT	ACGGGGAGACC	TGCGTTATAGCTTGGAACTCAAATAAGTTGGATAGTAAGCCATCCGGTAATTATGACTACTGGTATAGACTTCTAAGGAAAAGCAAATTAAAACCTTTTGAAAGAGATATTTCTACG	117
VIAWNSNNLDSKPGGNYDYWYRFLRKSNLKPFERDIS	3	All	GGTCTCGGGTT	GTTATAGCTTGGAACTCAAACAATTTGGACAGTAAGCCAGGAGGTAACTACGATTATTGGTATAGATTCCTAAGAAAATCGAATTTAAAACCTTTTGAAAGGGATATTTCT	ACGGGGAGACC	TGCGTTATAGCTTGGAACTCAAACAATTTGGACAGTAAGCCAGGAGGTAACTACGATTATTGGTATAGATTCCTAAGAAAATCGAATTTAAAACCTTTTGAAAGGGATATTTCTACG	117
VIAWNSNNLDSKHSGNYNYLYRSFRKSKLKPFERDIS	3	All	GGTCTCGGGTT	GTTATTGCTTGGAACAGTAATAATCTTGACTCAAAGCATTCTGGTAACTACAATTATCTATATCGAAGCTTTAGAAAGTCGAAATTAAAACCATTTGAAAGGGATATCTCC	ACGGGGAGACC	TGCGTTATTGCTTGGAACAGTAATAATCTTGACTCAAAGCATTCTGGTAACTACAATTATCTATATCGAAGCTTTAGAAAGTCGAAATTAAAACCATTTGAAAGGGATATCTCCACG	117
VIAWNSNKLDSKHSGNYDYLYRSFRKSNLKPFERDIS	3	All	GGTCTCGGGTT	GTTATCGCTTGGAACTCAAACAAGTTGGACAGTAAACATTCTGGTAATTATGATTACTTATATAGGAGCTTCCGCAAGTCGAATCTAAAACCATTTGAAAGAGATATTTCC	ACGGGGAGACC	TGCGTTATCGCTTGGAACTCAAACAAGTTGGACAGTAAACATTCTGGTAATTATGATTACTTATATAGGAGCTTCCGCAAGTCGAATCTAAAACCATTTGAAAGAGATATTTCCACG	117
VIAWNSNNLDSKHSGNYDYWYRLLRKSNLKPFERDIS	3	All	GGTCTCGGGTT	GTTATAGCTTGGAACTCAAACAATTTGGACAGTAAGCATTCTGGTAACTACGATTATTGGTATAGGCTTCTAAGAAAATCGAATTTAAAACCATTTGAAAGAGATATTTCC	ACGGGGAGACC	TGCGTTATAGCTTGGAACTCAAACAATTTGGACAGTAAGCATTCTGGTAACTACGATTATTGGTATAGGCTTCTAAGAAAATCGAATTTAAAACCATTTGAAAGAGATATTTCCACG	117
VIAWNSNKLDSKPGGNYDYRYRSLRKSNLKPFERDIS	3	All	GGTCTCGGGTT	GTTATAGCTTGGAACTCAAACAAGTTGGACTCCAAACCAGGAGGTAATTATGATTACAGATATAGAAGTCTAAGGAAAAGCAATTTAAAGCCTTTTGAACGTGATATTTCT	ACGGGGAGACC	TGCGTTATAGCTTGGAACTCAAACAAGTTGGACTCCAAACCAGGAGGTAATTATGATTACAGATATAGAAGTCTAAGGAAAAGCAATTTAAAGCCTTTTGAACGTGATATTTCTACG	117
VIAWNSNNLDSKPSGNYDYWYRSFRKSNLKPFERDIS	3	All	GGTCTCGGGTT	GTTATAGCTTGGAACTCAAACAATTTGGACAGTAAGCCATCCGGTAACTACGATTATTGGTATAGATCTTTCCGAAAATCGAATTTAAAACCTTTTGAAAGGGATATTAGC	ACGGGGAGACC	TGCGTTATAGCTTGGAACTCAAACAATTTGGACAGTAAGCCATCCGGTAACTACGATTATTGGTATAGATCTTTCCGAAAATCGAATTTAAAACCTTTTGAAAGGGATATTAGCACG	117
VIAWNSNNLDSKVSGNYNYLYRSLRKSNLKPFERDIS	3	All	GGTCTCGGGTT	GTCATTGCTTGGAACTCAAACAATTTGGACAGCAAAGTTTCTGGTAACTACAATTATCTATATCGTTCCCTTAGAAAGAGTAATTTAAAACCATTTGAACGGGATATCTCG	ACGGGGAGACC	TGCGTCATTGCTTGGAACTCAAACAATTTGGACAGCAAAGTTTCTGGTAACTACAATTATCTATATCGTTCCCTTAGAAAGAGTAATTTAAAACCATTTGAACGGGATATCTCGACG	117
VIAWNSNKLDSKHSGNYDYWYRFLRKSKLKPFERDIS	3	All	GGTCTCGGGTT	GTTATAGCTTGGAACTCAAATAAGTTGGACAGTAAGCATTCTGGTAATTATGATTATTGGTACAGATTCCTAAGAAAATCCAAATTAAAACCTTTTGAAAGGGATATTAGC	ACGGGGAGACC	TGCGTTATAGCTTGGAACTCAAATAAGTTGGACAGTAAGCATTCTGGTAATTATGATTATTGGTACAGATTCCTAAGAAAATCCAAATTAAAACCTTTTGAAAGGGATATTAGCACG	117
VIAWNSNNLDSKPSGNYNYWYRSLRKSKLKPFERDIS	3	All	GGTCTCGGGTT	GTTATAGCTTGGAACTCAAACAATCTTGACAGTAAGCCATCCGGTAACTACAATTATTGGTATAGGAGCCTAAGAAAGTCGAAATTAAAACCTTTTGAAAGAGATATTTCT	ACGGGGAGACC	TGCGTTATAGCTTGGAACTCAAACAATCTTGACAGTAAGCCATCCGGTAACTACAATTATTGGTATAGGAGCCTAAGAAAGTCGAAATTAAAACCTTTTGAAAGAGATATTTCTACG	117
VIAWNSNNLDSKPSGNYDYLYRFFRKSNLKPFERDIS	3	All	GGTCTCGGGTT	GTTATAGCTTGGAACTCAAACAATTTGGACAGTAAGCCATCCGGTAACTACGATTATCTATATCGATTCTTTAGAAAATCTAATTTAAAACCTTTTGAAAGGGATATTAGC	ACGGGGAGACC	TGCGTTATAGCTTGGAACTCAAACAATTTGGACAGTAAGCCATCCGGTAACTACGATTATCTATATCGATTCTTTAGAAAATCTAATTTAAAACCTTTTGAAAGGGATATTAGCACG	117
VIAWNSNNLDSKPGGNYNYWYRLFRKSNLKPFERDIS	3	All	GGTCTCGGGTT	GTTATAGCTTGGAACTCAAACAATCTTGACAGTAAGCCAGGTGGAAATTACAATTATTGGTATAGGTTGTTCAGAAAATCCAATTTAAAACCTTTTGAAAGAGATATTTCT	ACGGGGAGACC	TGCGTTATAGCTTGGAACTCAAACAATCTTGACAGTAAGCCAGGTGGAAATTACAATTATTGGTATAGGTTGTTCAGAAAATCCAATTTAAAACCTTTTGAAAGAGATATTTCTACG	117
VIAWNSNKLDSKPGGNYNYLYRSLRKSNLKPFERDIS	3	All	GGTCTCGGGTT	GTTATAGCTTGGAACTCAAACAAGTTGGACTCCAAACCAGGTGGAAATTACAATTATCTATATCGTAGTCTTAGAAAGAGCAATTTAAAACCTTTTGAAAGGGATATTTCT	ACGGGGAGACC	TGCGTTATAGCTTGGAACTCAAACAAGTTGGACTCCAAACCAGGTGGAAATTACAATTATCTATATCGTAGTCTTAGAAAGAGCAATTTAAAACCTTTTGAAAGGGATATTTCTACG	117
VIAWNSNNLDSKPSGNYDYWYRSLRKSNLKPFERDIS	3	All	GGTCTCGGGTT	GTTATAGCTTGGAACTCAAACAATTTGGACAGTAAGCCATCCGGTAACTACGATTATTGGTATAGGTCGCTAAGAAAATCTAATTTAAAACCTTTTGAAAGAGATATTAGC	ACGGGGAGACC	TGCGTTATAGCTTGGAACTCAAACAATTTGGACAGTAAGCCATCCGGTAACTACGATTATTGGTATAGGTCGCTAAGAAAATCTAATTTAAAACCTTTTGAAAGAGATATTAGCACG	117
VIAWNSNKLDSKVSGNYNYRYRFLRKSNLKPFERDIS	3	All	GGTCTCGGGTT	GTCATAGCTTGGAACTCAAATAAGTTGGACTCCAAAGTTTCTGGTAACTACAATTATAGATATCGTTTCCTAAGAAAGAGTAATTTAAAACCTTTTGAAAGGGATATTAGC	ACGGGGAGACC	TGCGTCATAGCTTGGAACTCAAATAAGTTGGACTCCAAAGTTTCTGGTAACTACAATTATAGATATCGTTTCCTAAGAAAGAGTAATTTAAAACCTTTTGAAAGGGATATTAGCACG	117
VIAWNSNNLDSKHSGNYDYWYRFFRKSKLKPFERDIS	3	All	GGTCTCGGGTT	GTTATAGCTTGGAACTCAAACAATTTGGACAGTAAGCATTCCGGTAATTATGATTATTGGTACAGATTCTTTAGGAAGTCGAAATTAAAACCATTTGAAAGAGATATTTCT	ACGGGGAGACC	TGCGTTATAGCTTGGAACTCAAACAATTTGGACAGTAAGCATTCCGGTAATTATGATTATTGGTACAGATTCTTTAGGAAGTCGAAATTAAAACCATTTGAAAGAGATATTTCTACG	117
VIAWNSNKLDSKPSGNYNYRYRFLRKSKLKPFERDIS	3	All	GGTCTCGGGTT	GTTATCGCTTGGAACTCAAATAAGTTGGACAGTAAGCCATCCGGTAACTACAATTATAGATATCGTTTCCTAAGAAAATCTAAATTAAAACCTTTTGAAAGGGATATTAGC	ACGGGGAGACC	TGCGTTATCGCTTGGAACTCAAATAAGTTGGACAGTAAGCCATCCGGTAACTACAATTATAGATATCGTTTCCTAAGAAAATCTAAATTAAAACCTTTTGAAAGGGATATTAGCACG	117
VIAWNSNNLDSKVGGNYNYRYRLFRKSNLKPFERDIS	3	All	GGTCTCGGGTT	GTCATAGCTTGGAACTCAAATAATTTGGACAGTAAAGTTGGTGGAAACTACAATTACAGATATAGGCTATTCAGAAAGTCGAATTTAAAACCTTTTGAACGTGATATTTCT	ACGGGGAGACC	TGCGTCATAGCTTGGAACTCAAATAATTTGGACAGTAAAGTTGGTGGAAACTACAATTACAGATATAGGCTATTCAGAAAGTCGAATTTAAAACCTTTTGAACGTGATATTTCTACG	117
VIAWNSNKLDSKHGGNYDYRYRLFRKSKLKPFERDIS	3	All	GGTCTCGGGTT	GTTATTGCTTGGAACTCAAACAAGTTGGACAGTAAGCATGGAGGTAATTATGATTACAGGTATAGACTATTCAGAAAATCCAAATTAAAACCATTTGAACGTGATATCTCT	ACGGGGAGACC	TGCGTTATTGCTTGGAACTCAAACAAGTTGGACAGTAAGCATGGAGGTAATTATGATTACAGGTATAGACTATTCAGAAAATCCAAATTAAAACCATTTGAACGTGATATCTCTACG	117
VIAWNSNNLDSKPGGNYNYLYRFLRKSKLKPFERDIS	3	All	GGTCTCGGGTT	GTTATAGCTTGGAATAGTAACAATCTGGACTCAAAGCCAGGTGGAAACTACAATTATCTATATCGTTTCTTGAGAAAGTCGAAATTAAAACCTTTTGAAAGGGATATTTCT	ACGGGGAGACC	TGCGTTATAGCTTGGAATAGTAACAATCTGGACTCAAAGCCAGGTGGAAACTACAATTATCTATATCGTTTCTTGAGAAAGTCGAAATTAAAACCTTTTGAAAGGGATATTTCTACG	117
VIAWNSNNLDSKVSGNYDYRYRLLRKSKLKPFERDIS	3	All	GGTCTCGGGTT	GTTATAGCTTGGAACTCAAACAATTTGGACAGTAAAGTCTCTGGTAATTATGATTACAGGTATAGACTACTTAGAAAGAGCAAGTTAAAACCATTTGAACGTGATATTTCC	ACGGGGAGACC	TGCGTTATAGCTTGGAACTCAAACAATTTGGACAGTAAAGTCTCTGGTAATTATGATTACAGGTATAGACTACTTAGAAAGAGCAAGTTAAAACCATTTGAACGTGATATTTCCACG	117
VIAWNSNNLDSKPSGNYNYLYRFLRKSKLKPFERDIS	3	All	GGTCTCGGGTT	GTTATTGCTTGGAATAGTAACAATTTGGACTCAAAGCCATCCGGTAACTACAATTATCTATATCGATTCCTTAGAAAGTCGAAATTAAAACCTTTTGAAAGGGATATCTCT	ACGGGGAGACC	TGCGTTATTGCTTGGAATAGTAACAATTTGGACTCAAAGCCATCCGGTAACTACAATTATCTATATCGATTCCTTAGAAAGTCGAAATTAAAACCTTTTGAAAGGGATATCTCTACG	117
VIAWNSNNLDSKPSGNYDYRYRSFRKSKLKPFERDIS	3	All	GGTCTCGGGTT	GTTATAGCTTGGAACTCAAACAATTTGGACAGTAAGCCATCCGGTAATTATGATTACAGATATAGAAGCTTTCGTAAGTCGAAATTAAAACCTTTTGAAAGGGATATTTCT	ACGGGGAGACC	TGCGTTATAGCTTGGAACTCAAACAATTTGGACAGTAAGCCATCCGGTAATTATGATTACAGATATAGAAGCTTTCGTAAGTCGAAATTAAAACCTTTTGAAAGGGATATTTCTACG	117
VIAWNSNKLDSKVGGNYDYLYRFLRKSNLKPFERDIS	3	All	GGTCTCGGGTT	GTTATCGCTTGGAACTCAAACAAGCTAGACTCCAAAGTAGGTGGAAATTATGATTACTTGTATAGATTCCTTAGAAAGTCGAATTTAAAACCATTTGAAAGGGATATTTCT	ACGGGGAGACC	TGCGTTATCGCTTGGAACTCAAACAAGCTAGACTCCAAAGTAGGTGGAAATTATGATTACTTGTATAGATTCCTTAGAAAGTCGAATTTAAAACCATTTGAAAGGGATATTTCTACG	117
VIAWNSNNLDSKPGGNYDYRYRLLRKSNLKPFERDIS	3	All	GGTCTCGGGTT	GTTATCGCTTGGAACTCAAATAATTTGGACAGTAAGCCAGGAGGTAACTACGATTATAGATATAGGCTACTTAGAAAATCCAATTTAAAACCTTTTGAACGTGATATTTCT	ACGGGGAGACC	TGCGTTATCGCTTGGAACTCAAATAATTTGGACAGTAAGCCAGGAGGTAACTACGATTATAGATATAGGCTACTTAGAAAATCCAATTTAAAACCTTTTGAACGTGATATTTCTACG	117
VIAWNSNKLDSKHSGNYDYRYRLLRKSNLKPFERDIS	3	All	GGTCTCGGGTT	GTTATAGCTTGGAACTCAAACAAGTTGGACAGTAAACATTCTGGTAATTATGATTACAGGTATAGACTACTTAGAAAGAGCAATTTAAAACCATTTGAACGTGATATTTCC	ACGGGGAGACC	TGCGTTATAGCTTGGAACTCAAACAAGTTGGACAGTAAACATTCTGGTAATTATGATTACAGGTATAGACTACTTAGAAAGAGCAATTTAAAACCATTTGAACGTGATATTTCCACG	117
VIAWNSNNLDSKPSGNYNYLYRLLRKSNLKPFERDIS	3	All	GGTCTCGGGTT	GTTATAGCTTGGAACTCAAATAATTTGGACAGTAAGCCATCCGGTAACTACAATTATCTATATCGACTTCTGAGAAAATCGAATTTAAAACCTTTTGAAAGGGATATTTCT	ACGGGGAGACC	TGCGTTATAGCTTGGAACTCAAATAATTTGGACAGTAAGCCATCCGGTAACTACAATTATCTATATCGACTTCTGAGAAAATCGAATTTAAAACCTTTTGAAAGGGATATTTCTACG	117
VIAWNSNNLDSKHSGNYNYRYRSLRKSNLKPFERDIS	3	All	GGTCTCGGGTT	GTTATCGCTTGGAACTCAAACAATCTTGACAGTAAGCATAGCGGTAACTACAATTATAGATATAGGTCCTTGAGAAAATCGAATTTAAAACCATTTGAACGTGATATTTCT	ACGGGGAGACC	TGCGTTATCGCTTGGAACTCAAACAATCTTGACAGTAAGCATAGCGGTAACTACAATTATAGATATAGGTCCTTGAGAAAATCGAATTTAAAACCATTTGAACGTGATATTTCTACG	117
VIAWNSNKLDSKPSGNYDYWYRFLRKSKLKPFERDIS	3	All	GGTCTCGGGTT	GTTATAGCTTGGAACTCAAATAAGTTGGATAGTAAGCCATCCGGTAATTATGACTACTGGTATAGGTTCCTAAGAAAAAGCAAATTAAAACCTTTTGAAAGAGATATTTCT	ACGGGGAGACC	TGCGTTATAGCTTGGAACTCAAATAAGTTGGATAGTAAGCCATCCGGTAATTATGACTACTGGTATAGGTTCCTAAGAAAAAGCAAATTAAAACCTTTTGAAAGAGATATTTCTACG	117
VIAWNSNKLDSKPSGNYDYRYRSFRKSNLKPFERDIS	3	All	GGTCTCGGGTT	GTTATAGCTTGGAACTCAAACAAGTTGGACTCCAAACCAAGTGGTAATTATGATTACAGATATAGAAGCTTTCGTAAGTCGAATTTAAAACCTTTTGAAAGGGATATTTCT	ACGGGGAGACC	TGCGTTATAGCTTGGAACTCAAACAAGTTGGACTCCAAACCAAGTGGTAATTATGATTACAGATATAGAAGCTTTCGTAAGTCGAATTTAAAACCTTTTGAAAGGGATATTTCTACG	117
VIAWNSNKLDSKHGGNYDYWYRSLRKSNLKPFERDIS	3	All	GGTCTCGGGTT	GTTATAGCTTGGAACTCAAACAAGTTGGATAGTAAACATGGAGGTAATTATGACTACTGGTATCGTTCCCTAAGAAAGAGCAATTTAAAACCATTTGAAAGGGATATTTCT	ACGGGGAGACC	TGCGTTATAGCTTGGAACTCAAACAAGTTGGATAGTAAACATGGAGGTAATTATGACTACTGGTATCGTTCCCTAAGAAAGAGCAATTTAAAACCATTTGAAAGGGATATTTCTACG	117
VIAWNSNKLDSKPGGNYDYWYRFFRKSKLKPFERDIS	3	All	GGTCTCGGGTT	GTTATAGCTTGGAACTCAAATAAGTTGGACAGTAAGCCAGGAGGTAATTATGACTACTGGTATAGGTTCTTTAGAAAATCCAAATTAAAACCTTTTGAACGAGATATTTCT	ACGGGGAGACC	TGCGTTATAGCTTGGAACTCAAATAAGTTGGACAGTAAGCCAGGAGGTAATTATGACTACTGGTATAGGTTCTTTAGAAAATCCAAATTAAAACCTTTTGAACGAGATATTTCTACG	117
VIAWNSNKLDSKVSGNYDYRYRFLRKSNLKPFERDIS	3	All	GGTCTCGGGTT	GTCATAGCTTGGAACTCAAACAAGTTGGACTCCAAAGTTTCTGGTAATTATGATTACAGATATCGTTTCCTAAGAAAGTCGAATTTAAAACCATTTGAAAGGGATATTAGT	ACGGGGAGACC	TGCGTCATAGCTTGGAACTCAAACAAGTTGGACTCCAAAGTTTCTGGTAATTATGATTACAGATATCGTTTCCTAAGAAAGTCGAATTTAAAACCATTTGAAAGGGATATTAGTACG	117
VIAWNSNKLDSKPSGNYNYWYRSFRKSNLKPFERDIS	3	All	GGTCTCGGGTT	GTTATAGCTTGGAACTCAAATAAGTTGGACTCCAAACCAAGTGGTAACTACAATTATTGGTATAGGTCGTTTAGAAAGAGCAATTTAAAACCTTTCGAACGTGATATTTCT	ACGGGGAGACC	TGCGTTATAGCTTGGAACTCAAATAAGTTGGACTCCAAACCAAGTGGTAACTACAATTATTGGTATAGGTCGTTTAGAAAGAGCAATTTAAAACCTTTCGAACGTGATATTTCTACG	117
VIAWNSNNLDSKPGGNYDYLYRLFRKSNLKPFERDIS	3	All	GGTCTCGGGTT	GTTATTGCTTGGAACTCAAATAATTTGGACAGTAAGCCAGGTGGAAACTACGATTATCTATATCGTCTTTTCAGAAAATCCAATTTAAAACCTTTTGAAAGGGATATCTCT	ACGGGGAGACC	TGCGTTATTGCTTGGAACTCAAATAATTTGGACAGTAAGCCAGGTGGAAACTACGATTATCTATATCGTCTTTTCAGAAAATCCAATTTAAAACCTTTTGAAAGGGATATCTCTACG	117
VIAWNSNKLDSKVSGNYDYWYRFLRKSNLKPFERDIS	3	All	GGTCTCGGGTT	GTCATAGCTTGGAACTCAAACAAGTTGGACTCCAAAGTTAGTGGTAATTATGATTATTGGTACAGATTCCTAAGAAAGAGCAATTTAAAACCATTTGAAAGGGATATTTCT	ACGGGGAGACC	TGCGTCATAGCTTGGAACTCAAACAAGTTGGACTCCAAAGTTAGTGGTAATTATGATTATTGGTACAGATTCCTAAGAAAGAGCAATTTAAAACCATTTGAAAGGGATATTTCTACG	117
VIAWNSNKLDSKVGGNYNYWYRSLRKSKLKPFERDIS	3	All	GGTCTCGGGTT	GTTATAGCTTGGAACTCAAATAAGCTGGACAGTAAGGTAGGTGGAAACTACAATTATTGGTATAGGTCCTTGAGAAAAAGCAAATTAAAACCTTTTGAAAGAGATATTTCT	ACGGGGAGACC	TGCGTTATAGCTTGGAACTCAAATAAGCTGGACAGTAAGGTAGGTGGAAACTACAATTATTGGTATAGGTCCTTGAGAAAAAGCAAATTAAAACCTTTTGAAAGAGATATTTCTACG	117
VIAWNSNNLDSKHGGNYNYRYRFFRKSNLKPFERDIS	3	All	GGTCTCGGGTT	GTTATCGCTTGGAACTCAAACAATCTAGACAGTAAGCATGGTGGAAATTACAATTATAGATATAGGTTCTTTAGAAAATCGAATTTAAAACCATTTGAACGTGATATTTCT	ACGGGGAGACC	TGCGTTATCGCTTGGAACTCAAACAATCTAGACAGTAAGCATGGTGGAAATTACAATTATAGATATAGGTTCTTTAGAAAATCGAATTTAAAACCATTTGAACGTGATATTTCTACG	117
VIAWNSNKLDSKPGGNYNYLYRSLRKSKLKPFERDIS	3	All	GGTCTCGGGTT	GTTATTGCTTGGAACTCAAATAAGTTGGACAGTAAGCCAGGTGGAAACTACAATTATCTATATCGATCCCTTAGAAAATCGAAATTAAAACCTTTTGAACGTGATATCTCT	ACGGGGAGACC	TGCGTTATTGCTTGGAACTCAAATAAGTTGGACAGTAAGCCAGGTGGAAACTACAATTATCTATATCGATCCCTTAGAAAATCGAAATTAAAACCTTTTGAACGTGATATCTCTACG	117
VIAWNSNKLDSKVSGNYDYWYRSFRKSKLKPFERDIS	3	All	GGTCTCGGGTT	GTCATAGCTTGGAACTCAAATAAGTTGGACTCCAAAGTTAGCGGTAATTATGATTATTGGTACAGATCGTTCAGAAAGAGTAAATTAAAACCTTTTGAAAGGGATATTTCT	ACGGGGAGACC	TGCGTCATAGCTTGGAACTCAAATAAGTTGGACTCCAAAGTTAGCGGTAATTATGATTATTGGTACAGATCGTTCAGAAAGAGTAAATTAAAACCTTTTGAAAGGGATATTTCTACG	117
VIAWNSNNLDSKHGGNYNYLYRFLRKSKLKPFERDIS	3	All	GGTCTCGGGTT	GTTATTGCTTGGAATAGTAACAATCTGGACTCAAAGCATGGTGGAAACTACAATTATCTATATCGATTCCTTAGAAAGTCGAAATTAAAACCATTTGAAAGGGATATCTCT	ACGGGGAGACC	TGCGTTATTGCTTGGAATAGTAACAATCTGGACTCAAAGCATGGTGGAAACTACAATTATCTATATCGATTCCTTAGAAAGTCGAAATTAAAACCATTTGAAAGGGATATCTCTACG	117
VIAWNSNKLDSKHSGNYNYWYRLLRKSNLKPFERDIS	3	All	GGTCTCGGGTT	GTTATAGCTTGGAACTCAAACAAGTTGGACAGTAAACATTCCGGTAACTACAATTATTGGTATAGACTTCTAAGGAAGAGCAATTTAAAACCATTTGAAAGAGATATTTCT	ACGGGGAGACC	TGCGTTATAGCTTGGAACTCAAACAAGTTGGACAGTAAACATTCCGGTAACTACAATTATTGGTATAGACTTCTAAGGAAGAGCAATTTAAAACCATTTGAAAGAGATATTTCTACG	117
VIAWNSNNLDSKVGGNYNYWYRLFRKSNLKPFERDIS	3	All	GGTCTCGGGTT	GTCATAGCTTGGAACTCAAACAATCTTGACAGTAAAGTTGGTGGAAATTACAATTATTGGTATAGGTTGTTCAGAAAGTCGAATTTAAAACCATTTGAAAGAGATATTTCT	ACGGGGAGACC	TGCGTCATAGCTTGGAACTCAAACAATCTTGACAGTAAAGTTGGTGGAAATTACAATTATTGGTATAGGTTGTTCAGAAAGTCGAATTTAAAACCATTTGAAAGAGATATTTCTACG	117
VIAWNSNNLDSKVSGNYNYLYRLFRKSKLKPFERDIS	3	All	GGTCTCGGGTT	GTCATTGCTTGGAACAGTAATAATTTGGACAGCAAAGTTTCTGGTAACTACAATTACCTATATCGGCTTTTCAGGAAGTCGAAGTTAAAACCATTTGAACGTGATATCTCA	ACGGGGAGACC	TGCGTCATTGCTTGGAACAGTAATAATTTGGACAGCAAAGTTTCTGGTAACTACAATTACCTATATCGGCTTTTCAGGAAGTCGAAGTTAAAACCATTTGAACGTGATATCTCAACG	117
VIAWNSNKLDSKHGGNYNYRYRFLRKSNLKPFERDIS	3	All	GGTCTCGGGTT	GTTATCGCTTGGAACTCAAACAAGTTGGACAGTAAACATGGTGGAAATTACAATTATAGATATCGTTTCCTAAGAAAGAGCAATTTAAAACCATTTGAAAGGGATATTTCT	ACGGGGAGACC	TGCGTTATCGCTTGGAACTCAAACAAGTTGGACAGTAAACATGGTGGAAATTACAATTATAGATATCGTTTCCTAAGAAAGAGCAATTTAAAACCATTTGAAAGGGATATTTCTACG	117
VIAWNSNNLDSKHGGNYDYLYRSLRKSNLKPFERDIS	3	All	GGTCTCGGGTT	GTTATAGCTTGGAACTCAAATAATTTGGACAGTAAGCATGGAGGTAACTACGATTATCTATATCGTTCCCTTAGAAAATCGAATTTAAAACCTTTTGAAAGAGATATTTCT	ACGGGGAGACC	TGCGTTATAGCTTGGAACTCAAATAATTTGGACAGTAAGCATGGAGGTAACTACGATTATCTATATCGTTCCCTTAGAAAATCGAATTTAAAACCTTTTGAAAGAGATATTTCTACG	117
VIAWNSNNLDSKHSGNYNYRYRFFRKSKLKPFERDIS	3	All	GGTCTCGGGTT	GTTATCGCTTGGAACTCAAACAATCTAGACAGTAAGCATTCCGGTAACTACAATTATAGATATAGGTTCTTTAGAAAGTCGAAATTAAAACCATTTGAACGTGATATTTCT	ACGGGGAGACC	TGCGTTATCGCTTGGAACTCAAACAATCTAGACAGTAAGCATTCCGGTAACTACAATTATAGATATAGGTTCTTTAGAAAGTCGAAATTAAAACCATTTGAACGTGATATTTCTACG	117
VIAWNSNNLDSKVGGNYNYLYRFFRKSNLKPFERDIS	3	All	GGTCTCGGGTT	GTTATAGCTTGGAACTCAAACAATCTTGACAGTAAAGTAGGTGGAAATTACAATTATTTGTATCGATTCTTTAGAAAGTCCAATTTAAAACCATTTGAAAGGGATATTTCT	ACGGGGAGACC	TGCGTTATAGCTTGGAACTCAAACAATCTTGACAGTAAAGTAGGTGGAAATTACAATTATTTGTATCGATTCTTTAGAAAGTCCAATTTAAAACCATTTGAAAGGGATATTTCTACG	117
VIAWNSNNLDSKPSGNYNYLYRSFRKSNLKPFERDIS	3	All	GGTCTCGGGTT	GTTATTGCTTGGAACTCAAATAATCTTGACAGTAAGCCATCCGGTAACTACAATTATCTATATCGATCTTTCAGAAAATCGAATTTAAAACCTTTTGAACGTGATATCTCT	ACGGGGAGACC	TGCGTTATTGCTTGGAACTCAAATAATCTTGACAGTAAGCCATCCGGTAACTACAATTATCTATATCGATCTTTCAGAAAATCGAATTTAAAACCTTTTGAACGTGATATCTCTACG	117
VIAWNSNKLDSKVSGNYNYWYRFFRKSKLKPFERDIS	3	All	GGTCTCGGGTT	GTCATAGCTTGGAACTCAAATAAGTTGGACTCCAAAGTTTCTGGTAACTACAATTATTGGTATAGATTCTTTAGAAAGAGTAAATTAAAACCTTTTGAAAGGGATATTAGC	ACGGGGAGACC	TGCGTCATAGCTTGGAACTCAAATAAGTTGGACTCCAAAGTTTCTGGTAACTACAATTATTGGTATAGATTCTTTAGAAAGAGTAAATTAAAACCTTTTGAAAGGGATATTAGCACG	117
VIAWNSNKLDSKPSGNYNYLYRSFRKSKLKPFERDIS	3	All	GGTCTCGGGTT	GTTATAGCTTGGAATTCAAACAAGTTGGACAGTAAGCCATCCGGTAACTACAATTATCTATATCGATCTTTTAGGAAATCGAAATTAAAACCTTTTGAAAGAGATATTAGC	ACGGGGAGACC	TGCGTTATAGCTTGGAATTCAAACAAGTTGGACAGTAAGCCATCCGGTAACTACAATTATCTATATCGATCTTTTAGGAAATCGAAATTAAAACCTTTTGAAAGAGATATTAGCACG	117
VIAWNSNNLDSKPSGNYNYLYRFLRKSNLKPFERDIS	3	All	GGTCTCGGGTT	GTTATAGCTTGGAACTCAAATAATTTGGACAGTAAGCCATCCGGTAACTACAATTATCTATATCGCTTCCTTAGAAAATCGAATTTAAAACCTTTTGAAAGGGATATTTCT	ACGGGGAGACC	TGCGTTATAGCTTGGAACTCAAATAATTTGGACAGTAAGCCATCCGGTAACTACAATTATCTATATCGCTTCCTTAGAAAATCGAATTTAAAACCTTTTGAAAGGGATATTTCTACG	117
VIAWNSNKLDSKVGGNYNYRYRSLRKSKLKPFERDIS	3	All	GGTCTCGGGTT	GTTATCGCTTGGAACTCAAATAAGCTAGACTCCAAAGTCGGTGGAAACTACAATTATAGATATAGGAGCTTGAGAAAGAGTAAATTAAAACCTTTTGAACGTGATATTTCT	ACGGGGAGACC	TGCGTTATCGCTTGGAACTCAAATAAGCTAGACTCCAAAGTCGGTGGAAACTACAATTATAGATATAGGAGCTTGAGAAAGAGTAAATTAAAACCTTTTGAACGTGATATTTCTACG	117
VIAWNSNNLDSKVSGNYDYWYRSFRKSNLKPFERDIS	3	All	GGTCTCGGGTT	GTCATAGCTTGGAACTCAAACAATTTGGACAGTAAAGTTAGCGGTAACTACGATTATTGGTATAGATCTTTTAGGAAGTCGAATTTAAAACCATTTGAAAGAGATATTTCC	ACGGGGAGACC	TGCGTCATAGCTTGGAACTCAAACAATTTGGACAGTAAAGTTAGCGGTAACTACGATTATTGGTATAGATCTTTTAGGAAGTCGAATTTAAAACCATTTGAAAGAGATATTTCCACG	117
VIAWNSNNLDSKHGGNYDYRYRLFRKSKLKPFERDIS	3	All	GGTCTCGGGTT	GTTATTGCTTGGAACAGTAACAATTTGGACTCAAAGCATGGAGGTAATTATGATTACAGGTATAGACTATTCAGAAAGTCGAAATTAAAACCATTTGAACGTGATATCTCT	ACGGGGAGACC	TGCGTTATTGCTTGGAACAGTAACAATTTGGACTCAAAGCATGGAGGTAATTATGATTACAGGTATAGACTATTCAGAAAGTCGAAATTAAAACCATTTGAACGTGATATCTCTACG	117
VIAWNSNNLDSKHGGNYNYLYRFLRKSNLKPFERDIS	3	All	GGTCTCGGGTT	GTTATAGCTTGGAACTCAAACAATCTGGACAGTAAGCATGGTGGAAATTACAATTATCTATATCGATTCTTGAGAAAATCCAATTTAAAACCATTTGAAAGGGATATTTCT	ACGGGGAGACC	TGCGTTATAGCTTGGAACTCAAACAATCTGGACAGTAAGCATGGTGGAAATTACAATTATCTATATCGATTCTTGAGAAAATCCAATTTAAAACCATTTGAAAGGGATATTTCTACG	117
VIAWNSNNLDSKVSGNYDYRYRLLRKSNLKPFERDIS	3	All	GGTCTCGGGTT	GTTATCGCTTGGAACTCAAACAATTTGGACAGTAAAGTATCCGGTAACTACGATTATAGATATAGGCTACTTAGAAAGTCGAATTTAAAACCATTTGAACGTGATATTTCT	ACGGGGAGACC	TGCGTTATCGCTTGGAACTCAAACAATTTGGACAGTAAAGTATCCGGTAACTACGATTATAGATATAGGCTACTTAGAAAGTCGAATTTAAAACCATTTGAACGTGATATTTCTACG	117
VIAWNSNNLDSKPSGNYDYLYRLFRKSNLKPFERDIS	3	All	GGTCTCGGGTT	GTTATTGCTTGGAACTCAAATAATTTGGACAGTAAGCCATCCGGTAACTACGATTATCTATATCGACTTTTCAGAAAATCGAATTTAAAACCTTTTGAAAGGGATATCTCT	ACGGGGAGACC	TGCGTTATTGCTTGGAACTCAAATAATTTGGACAGTAAGCCATCCGGTAACTACGATTATCTATATCGACTTTTCAGAAAATCGAATTTAAAACCTTTTGAAAGGGATATCTCTACG	117
VIAWNSNNLDSKHSGNYNYWYRLLRKSKLKPFERDIS	3	All	GGTCTCGGGTT	GTTATAGCTTGGAACTCAAACAATTTGGACAGTAAGCATTCCGGTAACTACAATTATTGGTATAGGCTTCTAAGAAAGTCGAAATTAAAACCATTTGAAAGAGATATTTCT	ACGGGGAGACC	TGCGTTATAGCTTGGAACTCAAACAATTTGGACAGTAAGCATTCCGGTAACTACAATTATTGGTATAGGCTTCTAAGAAAGTCGAAATTAAAACCATTTGAAAGAGATATTTCTACG	117
VIAWNSNNLDSKHGGNYNYRYRLLRKSNLKPFERDIS	3	All	GGTCTCGGGTT	GTTATAGCTTGGAACTCAAACAATTTGGACAGTAAGCATGGTGGAAATTACAACTATAGATATAGGCTACTTAGAAAATCGAATTTAAAACCATTTGAACGTGATATTTCT	ACGGGGAGACC	TGCGTTATAGCTTGGAACTCAAACAATTTGGACAGTAAGCATGGTGGAAATTACAACTATAGATATAGGCTACTTAGAAAATCGAATTTAAAACCATTTGAACGTGATATTTCTACG	117
VIAWNSNKLDSKHGGNYNYWYRSLRKSNLKPFERDIS	3	All	GGTCTCGGGTT	GTTATAGCTTGGAACTCAAATAAGTTGGACAGTAAACATGGTGGAAACTACAATTATTGGTATAGGTCCCTAAGAAAGAGCAATTTAAAACCTTTTGAACGTGATATTTCT	ACGGGGAGACC	TGCGTTATAGCTTGGAACTCAAATAAGTTGGACAGTAAACATGGTGGAAACTACAATTATTGGTATAGGTCCCTAAGAAAGAGCAATTTAAAACCTTTTGAACGTGATATTTCTACG	117
VIAWNSNKLDSKPGGNYNYRYRLLRKSNLKPFERDIS	3	All	GGTCTCGGGTT	GTTATCGCTTGGAACTCAAATAAGTTGGACTCCAAACCAGGTGGAAACTACAATTATAGATATAGGCTACTTAGAAAGAGTAATTTAAAACCTTTTGAACGTGATATTTCT	ACGGGGAGACC	TGCGTTATCGCTTGGAACTCAAATAAGTTGGACTCCAAACCAGGTGGAAACTACAATTATAGATATAGGCTACTTAGAAAGAGTAATTTAAAACCTTTTGAACGTGATATTTCTACG	117
VIAWNSNKLDSKHGGNYDYWYRFLRKSNLKPFERDIS	3	All	GGTCTCGGGTT	GTTATAGCTTGGAACTCAAACAAGTTGGATAGTAAACATGGAGGTAATTATGACTACTGGTATAGGTTCCTAAGAAAGAGCAATTTAAAACCATTTGAACGTGATATTTCT	ACGGGGAGACC	TGCGTTATAGCTTGGAACTCAAACAAGTTGGATAGTAAACATGGAGGTAATTATGACTACTGGTATAGGTTCCTAAGAAAGAGCAATTTAAAACCATTTGAACGTGATATTTCTACG	117
VIAWNSNKLDSKHSGNYDYLYRSLRKSKLKPFERDIS	3	All	GGTCTCGGGTT	GTTATTGCTTGGAACTCAAACAAGTTGGACAGTAAGCATAGCGGTAATTATGATTACTTATATCGTTCCCTAAGAAAATCGAAACTTAAACCATTTGAAAGGGATATCTCT	ACGGGGAGACC	TGCGTTATTGCTTGGAACTCAAACAAGTTGGACAGTAAGCATAGCGGTAATTATGATTACTTATATCGTTCCCTAAGAAAATCGAAACTTAAACCATTTGAAAGGGATATCTCTACG	117
VIAWNSNNLDSKPSGNYNYWYRLLRKSKLKPFERDIS	3	All	GGTCTCGGGTT	GTTATAGCTTGGAACTCAAACAATTTGGACAGTAAGCCATCCGGTAACTACAATTATTGGTATAGACTTCTAAGAAAGTCGAAATTAAAACCTTTTGAAAGGGATATTTCT	ACGGGGAGACC	TGCGTTATAGCTTGGAACTCAAACAATTTGGACAGTAAGCCATCCGGTAACTACAATTATTGGTATAGACTTCTAAGAAAGTCGAAATTAAAACCTTTTGAAAGGGATATTTCTACG	117
VIAWNSNKLDSKVGGNYDYWYRFFRKSNLKPFERDIS	3	All	GGTCTCGGGTT	GTCATAGCTTGGAACTCAAATAAGCTGGACTCCAAAGTTGGTGGAAATTATGATTACTGGTATAGGTTCTTTAGAAAGAGTAACTTGAAACCTTTTGAACGTGATATTTCT	ACGGGGAGACC	TGCGTCATAGCTTGGAACTCAAATAAGCTGGACTCCAAAGTTGGTGGAAATTATGATTACTGGTATAGGTTCTTTAGAAAGAGTAACTTGAAACCTTTTGAACGTGATATTTCTACG	117
VIAWNSNKLDSKVSGNYNYWYRSFRKSKLKPFERDIS	3	All	GGTCTCGGGTT	GTCATAGCTTGGAACTCAAATAAGTTGGACTCCAAAGTTTCTGGTAACTACAATTATTGGTATAGATCGTTCCGTAAGAGTAAATTAAAACCTTTTGAAAGGGATATTAGC	ACGGGGAGACC	TGCGTCATAGCTTGGAACTCAAATAAGTTGGACTCCAAAGTTTCTGGTAACTACAATTATTGGTATAGATCGTTCCGTAAGAGTAAATTAAAACCTTTTGAAAGGGATATTAGCACG	117
VIAWNSNNLDSKHSGNYDYWYRSFRKSNLKPFERDIS	3	All	GGTCTCGGGTT	GTTATAGCTTGGAATTCAAACAATTTGGACAGTAAGCATAGCGGTAACTACGATTATTGGTATAGGTCGTTTCGTAAATCCAATCTAAAACCATTCGAAAGAGATATTTCT	ACGGGGAGACC	TGCGTTATAGCTTGGAATTCAAACAATTTGGACAGTAAGCATAGCGGTAACTACGATTATTGGTATAGGTCGTTTCGTAAATCCAATCTAAAACCATTCGAAAGAGATATTTCTACG	117
VIAWNSNKLDSKVSGNYDYLYRLFRKSNLKPFERDIS	3	All	GGTCTCGGGTT	GTTATTGCTTGGAACTCAAACAAGTTGGACTCCAAAGTCAGTGGTAATTATGATTACTTATATAGACTATTCAGGAAGTCGAATCTTAAACCATTTGAACGTGATATCTCT	ACGGGGAGACC	TGCGTTATTGCTTGGAACTCAAACAAGTTGGACTCCAAAGTCAGTGGTAATTATGATTACTTATATAGACTATTCAGGAAGTCGAATCTTAAACCATTTGAACGTGATATCTCTACG	117
VIAWNSNNLDSKHGGNYNYLYRFFRKSNLKPFERDIS	3	All	GGTCTCGGGTT	GTTATAGCTTGGAACTCAAACAATTTGGACAGTAAGCATGGTGGAAATTACAATTATTTATATCGATTCTTTAGAAAATCCAATCTTAAACCATTTGAAAGGGATATTTCT	ACGGGGAGACC	TGCGTTATAGCTTGGAACTCAAACAATTTGGACAGTAAGCATGGTGGAAATTACAATTATTTATATCGATTCTTTAGAAAATCCAATCTTAAACCATTTGAAAGGGATATTTCTACG	117
VIAWNSNNLDSKVGGNYNYRYRLLRKSNLKPFERDIS	3	All	GGTCTCGGGTT	GTCATAGCTTGGAACTCAAACAATTTGGACAGTAAAGTTGGTGGAAATTACAATTATAGATATAGGCTACTTAGAAAGTCGAATTTAAAACCATTTGAACGTGATATTTCT	ACGGGGAGACC	TGCGTCATAGCTTGGAACTCAAACAATTTGGACAGTAAAGTTGGTGGAAATTACAATTATAGATATAGGCTACTTAGAAAGTCGAATTTAAAACCATTTGAACGTGATATTTCTACG	117
VIAWNSNNLDSKHGGNYDYWYRSLRKSNLKPFERDIS	3	All	GGTCTCGGGTT	GTTATAGCTTGGAACTCAAACAATTTGGACAGTAAGCATGGAGGTAACTACGATTATTGGTATAGGTCCCTAAGAAAATCGAATTTAAAACCATTTGAAAGAGATATTTCT	ACGGGGAGACC	TGCGTTATAGCTTGGAACTCAAACAATTTGGACAGTAAGCATGGAGGTAACTACGATTATTGGTATAGGTCCCTAAGAAAATCGAATTTAAAACCATTTGAAAGAGATATTTCTACG	117
VIAWNSNNLDSKPGGNYDYLYRFFRKSKLKPFERDIS	3	All	GGTCTCGGGTT	GTTATAGCTTGGAACAGTAACAATTTGGACTCAAAGCCAGGTGGAAATTATGATTACTTATATAGGTTCTTTAGAAAGAGCAAACTAAAACCTTTTGAACGTGATATTTCT	ACGGGGAGACC	TGCGTTATAGCTTGGAACAGTAACAATTTGGACTCAAAGCCAGGTGGAAATTATGATTACTTATATAGGTTCTTTAGAAAGAGCAAACTAAAACCTTTTGAACGTGATATTTCTACG	117
VIAWNSNNLDSKVGGNYNYLYRLLRKSNLKPFERDIS	3	All	GGTCTCGGGTT	GTTATAGCTTGGAACTCAAACAATTTGGACAGTAAGGTCGGTGGAAATTACAATTATCTATATCGACTTCTGAGAAAATCGAATTTAAAACCATTTGAAAGGGATATTTCT	ACGGGGAGACC	TGCGTTATAGCTTGGAACTCAAACAATTTGGACAGTAAGGTCGGTGGAAATTACAATTATCTATATCGACTTCTGAGAAAATCGAATTTAAAACCATTTGAAAGGGATATTTCTACG	117
VIAWNSNKLDSKPGGNYNYWYRLFRKSKLKPFERDIS	3	All	GGTCTCGGGTT	GTTATAGCTTGGAACTCAAATAAGTTGGACAGTAAGCCAGGTGGAAACTACAATTATTGGTATAGACTATTCAGGAAATCCAAATTAAAACCTTTTGAAAGAGATATTTCT	ACGGGGAGACC	TGCGTTATAGCTTGGAACTCAAATAAGTTGGACAGTAAGCCAGGTGGAAACTACAATTATTGGTATAGACTATTCAGGAAATCCAAATTAAAACCTTTTGAAAGAGATATTTCTACG	117
VIAWNSNNLDSKHGGNYNYWYRLLRKSNLKPFERDIS	3	All	GGTCTCGGGTT	GTTATAGCTTGGAACTCAAACAATTTGGACAGTAAGCATGGTGGAAATTACAATTATTGGTATAGACTTCTAAGAAAATCGAATTTAAAACCATTTGAAAGGGATATTTCT	ACGGGGAGACC	TGCGTTATAGCTTGGAACTCAAACAATTTGGACAGTAAGCATGGTGGAAATTACAATTATTGGTATAGACTTCTAAGAAAATCGAATTTAAAACCATTTGAAAGGGATATTTCTACG	117
VIAWNSNKLDSKVSGNYDYWYRLFRKSNLKPFERDIS	3	All	GGTCTCGGGTT	GTCATAGCTTGGAACTCAAACAAGTTGGACTCCAAAGTTTCTGGTAATTATGATTATTGGTACAGACTATTCAGGAAGAGCAATTTAAAACCATTTGAAAGAGATATTAGT	ACGGGGAGACC	TGCGTCATAGCTTGGAACTCAAACAAGTTGGACTCCAAAGTTTCTGGTAATTATGATTATTGGTACAGACTATTCAGGAAGAGCAATTTAAAACCATTTGAAAGAGATATTAGTACG	117
VIAWNSNKLDSKVSGNYNYLYRSLRKSNLKPFERDIS	3	All	GGTCTCGGGTT	GTTATTGCTTGGAACTCAAATAAGTTGGACTCCAAAGTAAGCGGTAACTACAATTATCTATATCGAAGTCTTAGAAAGTCGAATTTAAAACCTTTTGAAAGGGATATCTCT	ACGGGGAGACC	TGCGTTATTGCTTGGAACTCAAATAAGTTGGACTCCAAAGTAAGCGGTAACTACAATTATCTATATCGAAGTCTTAGAAAGTCGAATTTAAAACCTTTTGAAAGGGATATCTCTACG	117
VIAWNSNKLDSKHSGNYDYWYRSLRKSNLKPFERDIS	3	All	GGTCTCGGGTT	GTTATAGCTTGGAACTCAAACAAGTTGGACAGTAAACATTCTGGTAATTATGATTATTGGTACAGGTCCCTAAGAAAGAGCAATTTAAAACCATTTGAACGTGATATTTCG	ACGGGGAGACC	TGCGTTATAGCTTGGAACTCAAACAAGTTGGACAGTAAACATTCTGGTAATTATGATTATTGGTACAGGTCCCTAAGAAAGAGCAATTTAAAACCATTTGAACGTGATATTTCGACG	117
VIAWNSNNLDSKPGGNYNYWYRLFRKSKLKPFERDIS	3	All	GGTCTCGGGTT	GTTATAGCTTGGAACAGTAACAATCTTGACTCAAAGCCAGGTGGAAACTACAATTATTGGTATAGGCTATTCAGAAAGTCCAAATTAAAACCTTTTGAAAGAGATATTTCT	ACGGGGAGACC	TGCGTTATAGCTTGGAACAGTAACAATCTTGACTCAAAGCCAGGTGGAAACTACAATTATTGGTATAGGCTATTCAGAAAGTCCAAATTAAAACCTTTTGAAAGAGATATTTCTACG	117
VIAWNSNNLDSKPSGNYDYWYRSLRKSKLKPFERDIS	3	All	GGTCTCGGGTT	GTTATAGCTTGGAACTCAAACAATTTGGATAGTAAGCCATCCGGTAATTATGACTACTGGTATAGAAGCCTAAGAAAGTCGAAATTAAAACCTTTTGAAAGGGATATTTCT	ACGGGGAGACC	TGCGTTATAGCTTGGAACTCAAACAATTTGGATAGTAAGCCATCCGGTAATTATGACTACTGGTATAGAAGCCTAAGAAAGTCGAAATTAAAACCTTTTGAAAGGGATATTTCTACG	117
VIAWNSNKLDSKPGGNYNYRYRSLRKSKLKPFERDIS	3	All	GGTCTCGGGTT	GTTATCGCTTGGAACTCAAATAAGTTGGACAGTAAGCCAGGTGGAAACTACAATTATAGATATAGGTCCCTAAGAAAAAGCAAATTAAAACCTTTTGAACGTGATATTTCT	ACGGGGAGACC	TGCGTTATCGCTTGGAACTCAAATAAGTTGGACAGTAAGCCAGGTGGAAACTACAATTATAGATATAGGTCCCTAAGAAAAAGCAAATTAAAACCTTTTGAACGTGATATTTCTACG	117
VIAWNSNKLDSKVGGNYNYLYRFFRKSKLKPFERDIS	3	All	GGTCTCGGGTT	GTCATAGCTTGGAACTCAAACAAGTTAGACTCCAAAGTTGGTGGAAATTACAATTATTTGTATAGATTCTTTAGGAAGAGTAAACTAAAACCATTTGAACGAGATATTTCT	ACGGGGAGACC	TGCGTCATAGCTTGGAACTCAAACAAGTTAGACTCCAAAGTTGGTGGAAATTACAATTATTTGTATAGATTCTTTAGGAAGAGTAAACTAAAACCATTTGAACGAGATATTTCTACG	117
VIAWNSNNLDSKPGGNYNYLYRSLRKSKLKPFERDIS	3	All	GGTCTCGGGTT	GTTATAGCTTGGAATAGTAATAATTTGGACTCAAAGCCAGGTGGAAACTACAACTATCTATATCGATCCCTTAGAAAGTCGAAATTAAAACCTTTTGAAAGAGATATTTCT	ACGGGGAGACC	TGCGTTATAGCTTGGAATAGTAATAATTTGGACTCAAAGCCAGGTGGAAACTACAACTATCTATATCGATCCCTTAGAAAGTCGAAATTAAAACCTTTTGAAAGAGATATTTCTACG	117
VIAWNSNKLDSKHGGNYNYWYRFLRKSKLKPFERDIS	3	All	GGTCTCGGGTT	GTTATAGCTTGGAATAGCAACAAGTTGGACTCAAAGCATGGTGGAAACTACAATTATTGGTATAGGTTCCTAAGAAAATCCAAATTAAAACCATTTGAAAGAGATATTTCT	ACGGGGAGACC	TGCGTTATAGCTTGGAATAGCAACAAGTTGGACTCAAAGCATGGTGGAAACTACAATTATTGGTATAGGTTCCTAAGAAAATCCAAATTAAAACCATTTGAAAGAGATATTTCTACG	117
VIAWNSNNLDSKVGGNYDYWYRLFRKSNLKPFERDIS	3	All	GGTCTCGGGTT	GTCATAGCTTGGAACTCAAACAATTTGGACAGTAAAGTTGGTGGAAACTACGATTATTGGTATAGGCTATTCAGAAAGTCGAATTTAAAACCATTTGAAAGAGATATTTCT	ACGGGGAGACC	TGCGTCATAGCTTGGAACTCAAACAATTTGGACAGTAAAGTTGGTGGAAACTACGATTATTGGTATAGGCTATTCAGAAAGTCGAATTTAAAACCATTTGAAAGAGATATTTCTACG	117
VIAWNSNNLDSKPGGNYNYRYRLLRKSNLKPFERDIS	3	All	GGTCTCGGGTT	GTTATAGCTTGGAACTCAAACAATTTGGACAGTAAGCCAGGTGGAAATTACAACTATAGATATAGGCTACTTAGAAAATCGAATTTAAAACCTTTTGAACGTGATATTTCT	ACGGGGAGACC	TGCGTTATAGCTTGGAACTCAAACAATTTGGACAGTAAGCCAGGTGGAAATTACAACTATAGATATAGGCTACTTAGAAAATCGAATTTAAAACCTTTTGAACGTGATATTTCTACG	117
VIAWNSNKLDSKPSGNYDYWYRFFRKSKLKPFERDIS	3	All	GGTCTCGGGTT	GTTATAGCTTGGAACTCAAATAAGTTGGATAGTAAGCCATCCGGTAATTATGACTACTGGTATAGGTTCTTTAGAAAAAGCAAATTAAAACCTTTTGAAAGAGATATTTCT	ACGGGGAGACC	TGCGTTATAGCTTGGAACTCAAATAAGTTGGATAGTAAGCCATCCGGTAATTATGACTACTGGTATAGGTTCTTTAGAAAAAGCAAATTAAAACCTTTTGAAAGAGATATTTCTACG	117
VIAWNSNKLDSKPSGNYDYRYRFFRKSNLKPFERDIS	3	All	GGTCTCGGGTT	GTTATAGCTTGGAACTCAAACAAGTTGGACTCCAAACCAAGTGGTAATTATGATTACAGATATAGGTTCTTTAGAAAGAGCAATTTAAAACCTTTTGAACGCGATATTTCT	ACGGGGAGACC	TGCGTTATAGCTTGGAACTCAAACAAGTTGGACTCCAAACCAAGTGGTAATTATGATTACAGATATAGGTTCTTTAGAAAGAGCAATTTAAAACCTTTTGAACGCGATATTTCTACG	117
VIAWNSNNLDSKHSGNYDYRYRFFRKSNLKPFERDIS	3	All	GGTCTCGGGTT	GTTATCGCTTGGAACTCAAATAATTTGGACAGTAAGCATTCTGGTAACTACGATTATAGATATAGGTTCTTTAGAAAATCCAATTTAAAACCTTTTGAACGTGATATTAGC	ACGGGGAGACC	TGCGTTATCGCTTGGAACTCAAATAATTTGGACAGTAAGCATTCTGGTAACTACGATTATAGATATAGGTTCTTTAGAAAATCCAATTTAAAACCTTTTGAACGTGATATTAGCACG	117
VIAWNSNKLDSKPSGNYDYRYRFLRKSKLKPFERDIS	3	All	GGTCTCGGGTT	GTTATAGCTTGGAACTCAAATAAGTTGGACAGTAAGCCATCCGGTAATTATGATTACAGATATAGGTTCCTAAGAAAAAGCAAATTAAAACCTTTTGAACGTGATATTTCT	ACGGGGAGACC	TGCGTTATAGCTTGGAACTCAAATAAGTTGGACAGTAAGCCATCCGGTAATTATGATTACAGATATAGGTTCCTAAGAAAAAGCAAATTAAAACCTTTTGAACGTGATATTTCTACG	117
VIAWNSNKLDSKPGGNYDYWYRSFRKSNLKPFERDIS	3	All	GGTCTCGGGTT	GTTATAGCTTGGAACTCAAACAAGTTGGACTCCAAACCAGGTGGAAATTATGATTACTGGTATAGGTCTTTTCGTAAGAGCAATTTAAAACCTTTTGAAAGAGATATTAGT	ACGGGGAGACC	TGCGTTATAGCTTGGAACTCAAACAAGTTGGACTCCAAACCAGGTGGAAATTATGATTACTGGTATAGGTCTTTTCGTAAGAGCAATTTAAAACCTTTTGAAAGAGATATTAGTACG	117
VIAWNSNKLDSKVGGNYDYLYRFLRKSKLKPFERDIS	3	All	GGTCTCGGGTT	GTCATTGCTTGGAACTCAAATAAGCTAGACAGTAAGGTTGGAGGTAATTATGATTACTTGTATAGATTCCTTAGAAAATCCAAATTAAAGCCTTTTGAAAGGGATATCTCT	ACGGGGAGACC	TGCGTCATTGCTTGGAACTCAAATAAGCTAGACAGTAAGGTTGGAGGTAATTATGATTACTTGTATAGATTCCTTAGAAAATCCAAATTAAAGCCTTTTGAAAGGGATATCTCTACG	117
VIAWNSNNLDSKVSGNYDYWYRFLRKSNLKPFERDIS	3	All	GGTCTCGGGTT	GTCATAGCTTGGAACTCAAACAATTTGGACAGTAAAGTTTCTGGTAACTACGATTATTGGTATAGATTCCTAAGAAAGTCGAATTTAAAACCATTTGAAAGGGATATTTCC	ACGGGGAGACC	TGCGTCATAGCTTGGAACTCAAACAATTTGGACAGTAAAGTTTCTGGTAACTACGATTATTGGTATAGATTCCTAAGAAAGTCGAATTTAAAACCATTTGAAAGGGATATTTCCACG	117
VIAWNSNKLDSKPGGNYDYWYRLFRKSKLKPFERDIS	3	All	GGTCTCGGGTT	GTTATAGCTTGGAACTCAAATAAGTTGGACAGTAAGCCAGGAGGTAATTATGACTACTGGTATAGACTATTCAGGAAATCCAAATTAAAACCTTTTGAAAGAGATATTTCT	ACGGGGAGACC	TGCGTTATAGCTTGGAACTCAAATAAGTTGGACAGTAAGCCAGGAGGTAATTATGACTACTGGTATAGACTATTCAGGAAATCCAAATTAAAACCTTTTGAAAGAGATATTTCTACG	117
VIAWNSNKLDSKPSGNYNYWYRLLRKSKLKPFERDIS	3	All	GGTCTCGGGTT	GTTATAGCTTGGAATTCAAACAAGTTGGACAGTAAGCCATCCGGTAACTACAATTATTGGTATAGACTTCTAAGGAAAAGCAAATTAAAACCTTTTGAAAGAGATATTTCT	ACGGGGAGACC	TGCGTTATAGCTTGGAATTCAAACAAGTTGGACAGTAAGCCATCCGGTAACTACAATTATTGGTATAGACTTCTAAGGAAAAGCAAATTAAAACCTTTTGAAAGAGATATTTCTACG	117
VIAWNSNKLDSKHGGNYNYRYRFFRKSNLKPFERDIS	3	All	GGTCTCGGGTT	GTTATTGCTTGGAACTCAAACAAGTTGGACAGTAAACATGGTGGAAATTACAATTATAGATATAGGTTCTTTAGAAAGTCGAATTTAAAACCATTTGAACGCGATATTTCT	ACGGGGAGACC	TGCGTTATTGCTTGGAACTCAAACAAGTTGGACAGTAAACATGGTGGAAATTACAATTATAGATATAGGTTCTTTAGAAAGTCGAATTTAAAACCATTTGAACGCGATATTTCTACG	117
VIAWNSNKLDSKPSGNYDYRYRSLRKSKLKPFERDIS	3	All	GGTCTCGGGTT	GTTATAGCTTGGAACTCAAATAAGTTGGACAGTAAGCCATCCGGTAATTATGATTACAGATATAGAAGCCTAAGGAAATCGAAATTAAAACCTTTTGAACGTGATATTTCT	ACGGGGAGACC	TGCGTTATAGCTTGGAACTCAAATAAGTTGGACAGTAAGCCATCCGGTAATTATGATTACAGATATAGAAGCCTAAGGAAATCGAAATTAAAACCTTTTGAACGTGATATTTCTACG	117
VIAWNSNKLDSKHSGNYNYLYRFFRKSNLKPFERDIS	3	All	GGTCTCGGGTT	GTTATAGCTTGGAACTCAAATAAGTTGGACAGTAAACATTCTGGTAACTACAATTATCTATATCGTTTCTTTAGAAAGAGCAATTTAAAACCTTTTGAAAGGGATATTTCC	ACGGGGAGACC	TGCGTTATAGCTTGGAACTCAAATAAGTTGGACAGTAAACATTCTGGTAACTACAATTATCTATATCGTTTCTTTAGAAAGAGCAATTTAAAACCTTTTGAAAGGGATATTTCCACG	117
VIAWNSNNLDSKPSGNYNYRYRFFRKSNLKPFERDIS	3	All	GGTCTCGGGTT	GTTATAGCTTGGAACTCAAATAATTTGGACAGTAAGCCATCCGGTAACTACAACTATAGATATAGGTTCTTTAGAAAATCGAATTTAAAACCTTTTGAACGCGATATTTCT	ACGGGGAGACC	TGCGTTATAGCTTGGAACTCAAATAATTTGGACAGTAAGCCATCCGGTAACTACAACTATAGATATAGGTTCTTTAGAAAATCGAATTTAAAACCTTTTGAACGCGATATTTCTACG	117
VIAWNSNNLDSKHGGNYDYLYRLFRKSNLKPFERDIS	3	All	GGTCTCGGGTT	GTTATTGCTTGGAACTCAAACAATTTGGACAGTAAGCATGGAGGTAACTACGATTATCTATATCGACTTTTCAGAAAATCGAATTTAAAACCATTTGAAAGGGATATCTCT	ACGGGGAGACC	TGCGTTATTGCTTGGAACTCAAACAATTTGGACAGTAAGCATGGAGGTAACTACGATTATCTATATCGACTTTTCAGAAAATCGAATTTAAAACCATTTGAAAGGGATATCTCTACG	117
VIAWNSNKLDSKVSGNYDYWYRLFRKSKLKPFERDIS	3	All	GGTCTCGGGTT	GTCATAGCTTGGAACTCAAATAAGTTGGACTCCAAAGTTTCTGGTAATTATGATTATTGGTACAGACTATTCAGGAAGAGTAAATTAAAACCTTTTGAAAGAGATATTAGC	ACGGGGAGACC	TGCGTCATAGCTTGGAACTCAAATAAGTTGGACTCCAAAGTTTCTGGTAATTATGATTATTGGTACAGACTATTCAGGAAGAGTAAATTAAAACCTTTTGAAAGAGATATTAGCACG	117
VIAWNSNKLDSKPGGNYNYWYRFLRKSNLKPFERDIS	3	All	GGTCTCGGGTT	GTTATAGCTTGGAACTCAAATAAGTTGGACTCCAAACCAGGTGGAAACTACAATTATTGGTATAGATTCTTGAGAAAGAGTAATTTAAAACCTTTTGAAAGGGATATTTCT	ACGGGGAGACC	TGCGTTATAGCTTGGAACTCAAATAAGTTGGACTCCAAACCAGGTGGAAACTACAATTATTGGTATAGATTCTTGAGAAAGAGTAATTTAAAACCTTTTGAAAGGGATATTTCTACG	117
VIAWNSNKLDSKPGGNYDYWYRFFRKSNLKPFERDIS	3	All	GGTCTCGGGTT	GTTATAGCTTGGAACTCAAACAAGTTGGACTCCAAACCAGGTGGAAATTATGATTACTGGTATAGATTCTTTAGAAAGAGCAATTTAAAACCTTTTGAAAGGGATATTTCT	ACGGGGAGACC	TGCGTTATAGCTTGGAACTCAAACAAGTTGGACTCCAAACCAGGTGGAAATTATGATTACTGGTATAGATTCTTTAGAAAGAGCAATTTAAAACCTTTTGAAAGGGATATTTCTACG	117
VIAWNSNNLDSKPSGNYDYLYRFFRKSKLKPFERDIS	3	All	GGTCTCGGGTT	GTTATAGCTTGGAACAGTAACAATTTGGACTCAAAGCCATCCGGTAATTATGATTACTTATATAGGTTCTTTAGAAAGAGCAAACTAAAACCTTTTGAACGTGATATTTCT	ACGGGGAGACC	TGCGTTATAGCTTGGAACAGTAACAATTTGGACTCAAAGCCATCCGGTAATTATGATTACTTATATAGGTTCTTTAGAAAGAGCAAACTAAAACCTTTTGAACGTGATATTTCTACG	117
VIAWNSNNLDSKVGGNYNYLYRFLRKSKLKPFERDIS	3	All	GGTCTCGGGTT	GTCATAGCTTGGAATAGTAACAATCTGGACTCAAAAGTTGGTGGAAACTACAATTATCTATATCGATTCTTGAGAAAGTCGAAGTTAAAACCATTTGAAAGGGATATTTCT	ACGGGGAGACC	TGCGTCATAGCTTGGAATAGTAACAATCTGGACTCAAAAGTTGGTGGAAACTACAATTATCTATATCGATTCTTGAGAAAGTCGAAGTTAAAACCATTTGAAAGGGATATTTCTACG	117
VIAWNSNNLDSKVGGNYDYLYRFFRKSNLKPFERDIS	3	All	GGTCTCGGGTT	GTCATAGCTTGGAACTCAAACAATTTGGACAGTAAAGTTGGAGGTAACTACGATTATCTATATCGATTCTTTAGAAAGTCGAATTTAAAACCATTTGAAAGGGATATTTCT	ACGGGGAGACC	TGCGTCATAGCTTGGAACTCAAACAATTTGGACAGTAAAGTTGGAGGTAACTACGATTATCTATATCGATTCTTTAGAAAGTCGAATTTAAAACCATTTGAAAGGGATATTTCTACG	117
VIAWNSNKLDSKVSGNYNYLYRSFRKSNLKPFERDIS	3	All	GGTCTCGGGTT	GTTATTGCTTGGAACTCAAATAAGTTGGACTCCAAAGTCAGCGGTAACTACAATTATCTATATCGATCGTTTAGAAAGAGTAATTTAAAACCATTCGAACGTGATATCTCT	ACGGGGAGACC	TGCGTTATTGCTTGGAACTCAAATAAGTTGGACTCCAAAGTCAGCGGTAACTACAATTATCTATATCGATCGTTTAGAAAGAGTAATTTAAAACCATTCGAACGTGATATCTCTACG	117
VIAWNSNNLDSKVGGNYDYLYRSFRKSKLKPFERDIS	3	All	GGTCTCGGGTT	GTTATCGCTTGGAACAGTAACAATTTGGACAGCAAAGTCGGAGGTAATTATGATTACTTATATAGATCCTTCCGTAAGTCAAAGCTAAAACCATTTGAAAGGGATATTTCT	ACGGGGAGACC	TGCGTTATCGCTTGGAACAGTAACAATTTGGACAGCAAAGTCGGAGGTAATTATGATTACTTATATAGATCCTTCCGTAAGTCAAAGCTAAAACCATTTGAAAGGGATATTTCTACG	117
VIAWNSNNLDSKHSGNYNYWYRFLRKSKLKPFERDIS	3	All	GGTCTCGGGTT	GTTATAGCTTGGAACTCAAACAATCTTGACAGTAAGCATTCCGGTAACTACAATTATTGGTATAGGTTCCTAAGAAAGTCGAAATTAAAACCATTTGAAAGAGATATTTCT	ACGGGGAGACC	TGCGTTATAGCTTGGAACTCAAACAATCTTGACAGTAAGCATTCCGGTAACTACAATTATTGGTATAGGTTCCTAAGAAAGTCGAAATTAAAACCATTTGAAAGAGATATTTCTACG	117
VIAWNSNNLDSKPSGNYNYWYRSLRKSNLKPFERDIS	3	All	GGTCTCGGGTT	GTTATAGCTTGGAACTCAAACAATCTTGACAGTAAGCCATCCGGTAACTACAATTATTGGTATAGAAGCCTAAGAAAATCGAATTTAAAACCTTTTGAAAGGGATATTTCT	ACGGGGAGACC	TGCGTTATAGCTTGGAACTCAAACAATCTTGACAGTAAGCCATCCGGTAACTACAATTATTGGTATAGAAGCCTAAGAAAATCGAATTTAAAACCTTTTGAAAGGGATATTTCTACG	117
VIAWNSNNLDSKHSGNYNYLYRSLRKSNLKPFERDIS	3	All	GGTCTCGGGTT	GTTATTGCTTGGAACTCAAATAATTTGGACAGTAAGCATAGCGGTAACTACAATTATCTATATCGTTCCCTTAGAAAATCGAATTTAAAACCTTTTGAACGGGATATCTCT	ACGGGGAGACC	TGCGTTATTGCTTGGAACTCAAATAATTTGGACAGTAAGCATAGCGGTAACTACAATTATCTATATCGTTCCCTTAGAAAATCGAATTTAAAACCTTTTGAACGGGATATCTCTACG	117
VIAWNSNNLDSKVGGNYDYRYRFLRKSNLKPFERDIS	3	All	GGTCTCGGGTT	GTTATCGCTTGGAACTCAAACAATTTGGACAGTAAAGTAGGTGGAAACTACGATTATAGATATAGGTTCCTAAGAAAGTCGAATTTAAAACCATTTGAACGTGATATTTCT	ACGGGGAGACC	TGCGTTATCGCTTGGAACTCAAACAATTTGGACAGTAAAGTAGGTGGAAACTACGATTATAGATATAGGTTCCTAAGAAAGTCGAATTTAAAACCATTTGAACGTGATATTTCTACG	117
VIAWNSNKLDSKHGGNYDYLYRSLRKSKLKPFERDIS	3	All	GGTCTCGGGTT	GTTATAGCTTGGAACTCAAACAAGTTGGACAGTAAGCATGGAGGTAATTATGATTACTTATATAGGTCCCTAAGAAAAAGCAAACTTAAACCATTTGAAAGAGATATTTCT	ACGGGGAGACC	TGCGTTATAGCTTGGAACTCAAACAAGTTGGACAGTAAGCATGGAGGTAATTATGATTACTTATATAGGTCCCTAAGAAAAAGCAAACTTAAACCATTTGAAAGAGATATTTCTACG	117
VIAWNSNKLDSKPSGNYDYLYRFFRKSNLKPFERDIS	3	All	GGTCTCGGGTT	GTTATTGCTTGGAACTCAAACAAGTTGGACTCCAAACCAAGTGGTAATTATGATTACTTATATAGGTTCTTTCGTAAGTCGAATCTAAAACCTTTTGAACGCGATATCTCT	ACGGGGAGACC	TGCGTTATTGCTTGGAACTCAAACAAGTTGGACTCCAAACCAAGTGGTAATTATGATTACTTATATAGGTTCTTTCGTAAGTCGAATCTAAAACCTTTTGAACGCGATATCTCTACG	117
VIAWNSNKLDSKHGGNYNYLYRSFRKSKLKPFERDIS	3	All	GGTCTCGGGTT	GTTATTGCTTGGAACTCAAATAAGTTGGACAGTAAGCATGGTGGAAACTACAATTATCTATATCGCAGCTTCAGAAAATCCAAATTAAAACCATTTGAAAGGGATATCTCT	ACGGGGAGACC	TGCGTTATTGCTTGGAACTCAAATAAGTTGGACAGTAAGCATGGTGGAAACTACAATTATCTATATCGCAGCTTCAGAAAATCCAAATTAAAACCATTTGAAAGGGATATCTCTACG	117
VIAWNSNNLDSKVGGNYNYRYRSLRKSKLKPFERDIS	3	All	GGTCTCGGGTT	GTTATCGCTTGGAACTCAAACAATCTTGACAGTAAGGTCGGTGGAAACTACAATTATAGATATAGGTCCCTAAGAAAGAGCAAATTGAAACCATTTGAACGTGATATTTCT	ACGGGGAGACC	TGCGTTATCGCTTGGAACTCAAACAATCTTGACAGTAAGGTCGGTGGAAACTACAATTATAGATATAGGTCCCTAAGAAAGAGCAAATTGAAACCATTTGAACGTGATATTTCTACG	117
VIAWNSNNLDSKPGGNYNYRYRLFRKSNLKPFERDIS	3	All	GGTCTCGGGTT	GTTATCGCTTGGAACTCAAATAATCTTGACAGTAAGCCAGGTGGAAACTACAATTATAGATATAGGCTATTCAGAAAATCGAATTTAAAACCTTTTGAACGTGATATTTCT	ACGGGGAGACC	TGCGTTATCGCTTGGAACTCAAATAATCTTGACAGTAAGCCAGGTGGAAACTACAATTATAGATATAGGCTATTCAGAAAATCGAATTTAAAACCTTTTGAACGTGATATTTCTACG	117
VIAWNSNNLDSKHGGNYNYWYRFLRKSNLKPFERDIS	3	All	GGTCTCGGGTT	GTTATAGCTTGGAACTCAAACAATCTAGACAGTAAGCATGGTGGAAATTACAATTATTGGTATCGTTTCTTGAGAAAATCGAATTTAAAACCATTTGAAAGGGATATTTCT	ACGGGGAGACC	TGCGTTATAGCTTGGAACTCAAACAATCTAGACAGTAAGCATGGTGGAAATTACAATTATTGGTATCGTTTCTTGAGAAAATCGAATTTAAAACCATTTGAAAGGGATATTTCTACG	117
VIAWNSNKLDSKPGGNYNYLYRFFRKSKLKPFERDIS	3	All	GGTCTCGGGTT	GTTATTGCTTGGAACTCAAATAAGTTGGACAGTAAGCCAGGTGGAAACTACAATTATCTATATCGATTCTTTAGAAAATCCAAATTAAAACCTTTTGAAAGGGATATCTCT	ACGGGGAGACC	TGCGTTATTGCTTGGAACTCAAATAAGTTGGACAGTAAGCCAGGTGGAAACTACAATTATCTATATCGATTCTTTAGAAAATCCAAATTAAAACCTTTTGAAAGGGATATCTCTACG	117
VIAWNSNNLDSKVSGNYDYLYRLLRKSNLKPFERDIS	3	All	GGTCTCGGGTT	GTTATAGCTTGGAACTCAAATAATTTGGACAGTAAAGTATCTGGTAACTACGATTATCTATATCGTCTTCTGAGAAAGAGCAATTTAAAACCTTTTGAAAGGGATATTTCC	ACGGGGAGACC	TGCGTTATAGCTTGGAACTCAAATAATTTGGACAGTAAAGTATCTGGTAACTACGATTATCTATATCGTCTTCTGAGAAAGAGCAATTTAAAACCTTTTGAAAGGGATATTTCCACG	117
VIAWNSNKLDSKVGGNYNYLYRSFRKSKLKPFERDIS	3	All	GGTCTCGGGTT	GTTATCGCTTGGAACTCAAACAAGTTAGACTCCAAAGTCGGTGGAAATTACAATTATTTGTATAGAAGCTTTAGAAAGAGTAAACTTAAACCATTCGAAAGGGATATTTCT	ACGGGGAGACC	TGCGTTATCGCTTGGAACTCAAACAAGTTAGACTCCAAAGTCGGTGGAAATTACAATTATTTGTATAGAAGCTTTAGAAAGAGTAAACTTAAACCATTCGAAAGGGATATTTCTACG	117
VIAWNSNNLDSKHSGNYNYWYRSLRKSKLKPFERDIS	3	All	GGTCTCGGGTT	GTTATAGCTTGGAACTCAAACAATCTTGACAGTAAGCATAGCGGTAACTACAATTATTGGTATAGGTCCCTAAGAAAGTCGAAATTAAAACCATTTGAAAGAGATATTTCT	ACGGGGAGACC	TGCGTTATAGCTTGGAACTCAAACAATCTTGACAGTAAGCATAGCGGTAACTACAATTATTGGTATAGGTCCCTAAGAAAGTCGAAATTAAAACCATTTGAAAGAGATATTTCTACG	117
VIAWNSNNLDSKPGGNYDYLYRFLRKSKLKPFERDIS	3	All	GGTCTCGGGTT	GTTATTGCTTGGAACAGTAACAATCTTGACTCAAAGCCAGGAGGTAATTATGATTACTTGTATAGGTTCCTAAGAAAGTCGAAATTAAAACCTTTTGAACGTGATATCTCT	ACGGGGAGACC	TGCGTTATTGCTTGGAACAGTAACAATCTTGACTCAAAGCCAGGAGGTAATTATGATTACTTGTATAGGTTCCTAAGAAAGTCGAAATTAAAACCTTTTGAACGTGATATCTCTACG	117
VIAWNSNNLDSKPGGNYDYWYRFFRKSKLKPFERDIS	3	All	GGTCTCGGGTT	GTTATAGCTTGGAACTCAAACAATTTGGATAGTAAGCCAGGTGGCAATTATGACTACTGGTATAGGTTCTTTAGAAAGTCGAAATTAAAACCTTTTGAACGAGATATTTCT	ACGGGGAGACC	TGCGTTATAGCTTGGAACTCAAACAATTTGGATAGTAAGCCAGGTGGCAATTATGACTACTGGTATAGGTTCTTTAGAAAGTCGAAATTAAAACCTTTTGAACGAGATATTTCTACG	117
VIAWNSNKLDSKPGGNYNYWYRLLRKSNLKPFERDIS	3	All	GGTCTCGGGTT	GTTATAGCTTGGAACTCAAATAAGTTGGACTCCAAACCAGGTGGAAACTACAATTATTGGTATAGACTTCTAAGGAAGAGTAATTTAAAACCTTTTGAAAGAGATATTTCT	ACGGGGAGACC	TGCGTTATAGCTTGGAACTCAAATAAGTTGGACTCCAAACCAGGTGGAAACTACAATTATTGGTATAGACTTCTAAGGAAGAGTAATTTAAAACCTTTTGAAAGAGATATTTCTACG	117
VIAWNSNKLDSKVSGNYDYLYRSLRKSKLKPFERDIS	3	All	GGTCTCGGGTT	GTTATAGCTTGGAACTCAAACAAGTTGGACTCCAAAGTCTCGGGTAATTATGATTACTTATATCGTAGTCTAAGAAAGAGCAAACTTAAACCATTTGAAAGGGATATTTCT	ACGGGGAGACC	TGCGTTATAGCTTGGAACTCAAACAAGTTGGACTCCAAAGTCTCGGGTAATTATGATTACTTATATCGTAGTCTAAGAAAGAGCAAACTTAAACCATTTGAAAGGGATATTTCTACG	117
VIAWNSNNLDSKHSGNYDYLYRFLRKSKLKPFERDIS	3	All	GGTCTCGGGTT	GTTATTGCTTGGAACAGTAACAATCTTGACTCAAAGCATTCTGGTAATTATGATTACTTGTATAGATTCCTAAGAAAGTCGAAATTAAAACCATTTGAAAGGGATATCTCC	ACGGGGAGACC	TGCGTTATTGCTTGGAACAGTAACAATCTTGACTCAAAGCATTCTGGTAATTATGATTACTTGTATAGATTCCTAAGAAAGTCGAAATTAAAACCATTTGAAAGGGATATCTCCACG	117
VIAWNSNNLDSKVGGNYNYRYRFLRKSNLKPFERDIS	3	All	GGTCTCGGGTT	GTCATAGCTTGGAACTCAAACAATCTTGACAGTAAAGTTGGTGGAAATTACAATTATAGATATCGTTTCCTAAGAAAGTCCAATTTAAAACCATTTGAAAGGGATATTTCT	ACGGGGAGACC	TGCGTCATAGCTTGGAACTCAAACAATCTTGACAGTAAAGTTGGTGGAAATTACAATTATAGATATCGTTTCCTAAGAAAGTCCAATTTAAAACCATTTGAAAGGGATATTTCTACG	117
VIAWNSNNLDSKHGGNYDYWYRFLRKSKLKPFERDIS	3	All	GGTCTCGGGTT	GTTATAGCTTGGAACTCAAACAATTTGGATAGTAAGCATGGAGGTAATTATGACTACTGGTATAGATTCCTAAGAAAGTCGAAATTAAAACCATTTGAAAGGGATATTTCT	ACGGGGAGACC	TGCGTTATAGCTTGGAACTCAAACAATTTGGATAGTAAGCATGGAGGTAATTATGACTACTGGTATAGATTCCTAAGAAAGTCGAAATTAAAACCATTTGAAAGGGATATTTCTACG	117
VIAWNSNNLDSKHSGNYNYLYRSLRKSKLKPFERDIS	3	All	GGTCTCGGGTT	GTTATAGCTTGGAATAGTAACAATTTGGACTCAAAGCATTCTGGTAACTACAATTATCTATATCGTTCCCTTAGAAAGTCGAAATTAAAACCATTTGAAAGAGATATTAGC	ACGGGGAGACC	TGCGTTATAGCTTGGAATAGTAACAATTTGGACTCAAAGCATTCTGGTAACTACAATTATCTATATCGTTCCCTTAGAAAGTCGAAATTAAAACCATTTGAAAGAGATATTAGCACG	117
VIAWNSNNLDSKHGGNYDYLYRFLRKSNLKPFERDIS	3	All	GGTCTCGGGTT	GTTATTGCTTGGAACTCAAATAATTTGGACAGTAAGCATGGAGGTAACTACGATTATCTATATCGTTTCCTTAGAAAATCCAATTTAAAACCTTTTGAAAGGGATATCTCT	ACGGGGAGACC	TGCGTTATTGCTTGGAACTCAAATAATTTGGACAGTAAGCATGGAGGTAACTACGATTATCTATATCGTTTCCTTAGAAAATCCAATTTAAAACCTTTTGAAAGGGATATCTCTACG	117
VIAWNSNNLDSKHGGNYDYRYRLLRKSNLKPFERDIS	3	All	GGTCTCGGGTT	GTTATCGCTTGGAACTCAAACAATTTGGACAGTAAGCATGGTGGAAACTACGATTATAGATATAGGCTACTTAGAAAATCGAATTTAAAACCATTTGAACGTGATATTTCT	ACGGGGAGACC	TGCGTTATCGCTTGGAACTCAAACAATTTGGACAGTAAGCATGGTGGAAACTACGATTATAGATATAGGCTACTTAGAAAATCGAATTTAAAACCATTTGAACGTGATATTTCTACG	117
VIAWNSNNLDSKHGGNYDYLYRLFRKSKLKPFERDIS	3	All	GGTCTCGGGTT	GTTATTGCTTGGAACAGTAACAATTTGGACTCAAAGCATGGTGGCAATTATGATTACCTGTATAGGCTATTCAGAAAGTCGAAATTAAAACCATTTGAACGTGATATCTCT	ACGGGGAGACC	TGCGTTATTGCTTGGAACAGTAACAATTTGGACTCAAAGCATGGTGGCAATTATGATTACCTGTATAGGCTATTCAGAAAGTCGAAATTAAAACCATTTGAACGTGATATCTCTACG	117
VIAWNSNNLDSKHSGNYNYRYRSFRKSNLKPFERDIS	3	All	GGTCTCGGGTT	GTTATCGCTTGGAATTCAAACAATCTAGACAGTAAGCATTCTGGTAACTACAATTATAGATATAGGTCCTTTAGAAAATCGAATTTAAAACCTTTCGAACGTGATATTAGC	ACGGGGAGACC	TGCGTTATCGCTTGGAATTCAAACAATCTAGACAGTAAGCATTCTGGTAACTACAATTATAGATATAGGTCCTTTAGAAAATCGAATTTAAAACCTTTCGAACGTGATATTAGCACG	117
VIAWNSNKLDSKHSGNYNYLYRFLRKSNLKPFERDIS	3	All	GGTCTCGGGTT	GTTATTGCTTGGAACTCAAACAAGTTGGACAGTAAACATTCCGGTAACTACAATTATCTATATCGTTTCCTTAGAAAGTCGAATTTAAAACCATTTGAAAGGGATATCTCT	ACGGGGAGACC	TGCGTTATTGCTTGGAACTCAAACAAGTTGGACAGTAAACATTCCGGTAACTACAATTATCTATATCGTTTCCTTAGAAAGTCGAATTTAAAACCATTTGAAAGGGATATCTCTACG	117
VIAWNSNKLDSKVSGNYDYWYRSLRKSKLKPFERDIS	3	All	GGTCTCGGGTT	GTCATAGCTTGGAACTCAAATAAGTTGGACTCCAAAGTTTCGGGTAATTATGATTATTGGTACAGAAGTCTAAGAAAGAGCAAATTAAAACCTTTTGAAAGGGATATTTCT	ACGGGGAGACC	TGCGTCATAGCTTGGAACTCAAATAAGTTGGACTCCAAAGTTTCGGGTAATTATGATTATTGGTACAGAAGTCTAAGAAAGAGCAAATTAAAACCTTTTGAAAGGGATATTTCTACG	117
VIAWNSNNLDSKHSGNYDYRYRFFRKSKLKPFERDIS	3	All	GGTCTCGGGTT	GTTATAGCTTGGAACTCAAACAATTTGGACAGTAAGCATTCTGGTAATTATGATTACAGATATAGATTCTTTAGGAAGTCGAAATTAAAACCATTTGAACGTGATATTTCC	ACGGGGAGACC	TGCGTTATAGCTTGGAACTCAAACAATTTGGACAGTAAGCATTCTGGTAATTATGATTACAGATATAGATTCTTTAGGAAGTCGAAATTAAAACCATTTGAACGTGATATTTCCACG	117
VIAWNSNKLDSKHGGNYNYLYRLFRKSNLKPFERDIS	3	All	GGTCTCGGGTT	GTTATTGCTTGGAACTCAAATAAGTTGGACAGTAAGCATGGTGGAAACTACAATTATCTATATCGACTTTTCAGAAAATCCAATTTAAAACCTTTTGAAAGGGATATCTCT	ACGGGGAGACC	TGCGTTATTGCTTGGAACTCAAATAAGTTGGACAGTAAGCATGGTGGAAACTACAATTATCTATATCGACTTTTCAGAAAATCCAATTTAAAACCTTTTGAAAGGGATATCTCTACG	117
VIAWNSNKLDSKPGGNYNYWYRLLRKSKLKPFERDIS	3	All	GGTCTCGGGTT	GTTATAGCTTGGAACTCAAATAAGTTGGACAGTAAGCCAGGTGGAAACTACAATTATTGGTATAGACTTCTAAGGAAATCCAAATTAAAACCTTTTGAAAGAGATATTTCT	ACGGGGAGACC	TGCGTTATAGCTTGGAACTCAAATAAGTTGGACAGTAAGCCAGGTGGAAACTACAATTATTGGTATAGACTTCTAAGGAAATCCAAATTAAAACCTTTTGAAAGAGATATTTCTACG	117
VIAWNSNKLDSKPSGNYDYLYRFLRKSNLKPFERDIS	3	All	GGTCTCGGGTT	GTTATTGCTTGGAACTCAAACAAGTTGGACTCCAAACCAAGTGGTAATTATGATTACTTATATCGTTTCCTAAGAAAGTCGAATCTTAAACCTTTTGAAAGGGATATCTCT	ACGGGGAGACC	TGCGTTATTGCTTGGAACTCAAACAAGTTGGACTCCAAACCAAGTGGTAATTATGATTACTTATATCGTTTCCTAAGAAAGTCGAATCTTAAACCTTTTGAAAGGGATATCTCTACG	117
VIAWNSNKLDSKVGGNYNYWYRLLRKSNLKPFERDIS	3	All	GGTCTCGGGTT	GTCATAGCTTGGAACTCAAACAAATTGGACTCCAAAGTTGGTGGAAACTACAATTATTGGTATAGACTTCTAAGGAAGAGTAATTTAAAGCCATTTGAAAGAGATATTTCT	ACGGGGAGACC	TGCGTCATAGCTTGGAACTCAAACAAATTGGACTCCAAAGTTGGTGGAAACTACAATTATTGGTATAGACTTCTAAGGAAGAGTAATTTAAAGCCATTTGAAAGAGATATTTCTACG	117
VIAWNSNKLDSKVGGNYNYRYRFLRKSKLKPFERDIS	3	All	GGTCTCGGGTT	GTCATCGCTTGGAACTCAAACAAGTTAGACTCCAAAGTTGGTGGAAATTACAATTATAGATATCGTTTCTTGAGAAAGAGTAAACTAAAACCATTTGAAAGGGATATTTCT	ACGGGGAGACC	TGCGTCATCGCTTGGAACTCAAACAAGTTAGACTCCAAAGTTGGTGGAAATTACAATTATAGATATCGTTTCTTGAGAAAGAGTAAACTAAAACCATTTGAAAGGGATATTTCTACG	117
VIAWNSNNLDSKVGGNYDYLYRLLRKSKLKPFERDIS	3	All	GGTCTCGGGTT	GTCATAGCTTGGAACTCAAACAATCTGGACAGTAAAGTTGGAGGTAATTATGATTACTTGTATAGACTTCTAAGAAAGTCCAAATTAAAACCATTTGAAAGGGATATTTCT	ACGGGGAGACC	TGCGTCATAGCTTGGAACTCAAACAATCTGGACAGTAAAGTTGGAGGTAATTATGATTACTTGTATAGACTTCTAAGAAAGTCCAAATTAAAACCATTTGAAAGGGATATTTCTACG	117
VIAWNSNNLDSKHGGNYNYWYRSLRKSNLKPFERDIS	3	All	GGTCTCGGGTT	GTTATAGCTTGGAACTCAAACAATCTTGACAGTAAGCATGGTGGAAATTACAATTATTGGTATCGTTCCCTAAGAAAATCGAATTTAAAACCATTTGAAAGGGATATTTCT	ACGGGGAGACC	TGCGTTATAGCTTGGAACTCAAACAATCTTGACAGTAAGCATGGTGGAAATTACAATTATTGGTATCGTTCCCTAAGAAAATCGAATTTAAAACCATTTGAAAGGGATATTTCTACG	117
VIAWNSNNLDSKHGGNYDYLYRFFRKSNLKPFERDIS	3	All	GGTCTCGGGTT	GTTATAGCTTGGAACTCAAACAATTTGGACAGTAAGCATGGTGGAAATTACGATTATTTATATAGGTTCTTTAGAAAATCCAATCTTAAACCATTTGAAAGAGATATTTCT	ACGGGGAGACC	TGCGTTATAGCTTGGAACTCAAACAATTTGGACAGTAAGCATGGTGGAAATTACGATTATTTATATAGGTTCTTTAGAAAATCCAATCTTAAACCATTTGAAAGAGATATTTCTACG	117
VIAWNSNKLDSKHGGNYDYLYRLLRKSKLKPFERDIS	3	All	GGTCTCGGGTT	GTTATAGCTTGGAACTCAAACAAGTTGGACAGTAAGCATGGTGGCAATTATGATTACTTATATAGACTTCTAAGGAAATCCAAACTGAAACCATTTGAAAGAGATATTTCT	ACGGGGAGACC	TGCGTTATAGCTTGGAACTCAAACAAGTTGGACAGTAAGCATGGTGGCAATTATGATTACTTATATAGACTTCTAAGGAAATCCAAACTGAAACCATTTGAAAGAGATATTTCTACG	117
VIAWNSNNLDSKHGGNYNYRYRLFRKSNLKPFERDIS	3	All	GGTCTCGGGTT	GTTATAGCTTGGAACTCAAACAATTTGGACAGTAAGCATGGTGGAAATTACAACTATAGATATAGGCTATTCAGAAAATCGAATTTAAAACCATTTGAACGTGATATTTCT	ACGGGGAGACC	TGCGTTATAGCTTGGAACTCAAACAATTTGGACAGTAAGCATGGTGGAAATTACAACTATAGATATAGGCTATTCAGAAAATCGAATTTAAAACCATTTGAACGTGATATTTCTACG	117
VIAWNSNKLDSKVGGNYNYWYRFLRKSKLKPFERDIS	3	All	GGTCTCGGGTT	GTCATAGCTTGGAACTCAAATAAGCTGGACAGTAAGGTAGGTGGAAACTACAATTATTGGTATAGGTTCTTGAGAAAATCCAAATTAAAACCTTTTGAAAGAGATATTTCT	ACGGGGAGACC	TGCGTCATAGCTTGGAACTCAAATAAGCTGGACAGTAAGGTAGGTGGAAACTACAATTATTGGTATAGGTTCTTGAGAAAATCCAAATTAAAACCTTTTGAAAGAGATATTTCTACG	117
VIAWNSNKLDSKVSGNYNYRYRFFRKSNLKPFERDIS	3	All	GGTCTCGGGTT	GTTATTGCTTGGAACTCAAATAAGTTGGACTCCAAAGTCAGCGGTAACTACAATTATAGATATAGGTTCTTTAGAAAGAGTAATTTAAAACCTTTTGAACGCGATATTTCT	ACGGGGAGACC	TGCGTTATTGCTTGGAACTCAAATAAGTTGGACTCCAAAGTCAGCGGTAACTACAATTATAGATATAGGTTCTTTAGAAAGAGTAATTTAAAACCTTTTGAACGCGATATTTCTACG	117
VIAWNSNNLDSKVSGNYDYRYRFLRKSNLKPFERDIS	3	All	GGTCTCGGGTT	GTCATCGCTTGGAACTCAAACAATTTGGACAGTAAAGTTTCCGGTAACTACGATTATAGATATCGATTCCTAAGAAAGTCGAATTTAAAACCATTTGAAAGGGATATTTCT	ACGGGGAGACC	TGCGTCATCGCTTGGAACTCAAACAATTTGGACAGTAAAGTTTCCGGTAACTACGATTATAGATATCGATTCCTAAGAAAGTCGAATTTAAAACCATTTGAAAGGGATATTTCTACG	117
VIAWNSNNLDSKPSGNYNYWYRFFRKSKLKPFERDIS	3	All	GGTCTCGGGTT	GTTATAGCTTGGAACTCAAACAATCTTGACAGTAAGCCATCCGGTAACTACAATTATTGGTATAGATTCTTTAGGAAGTCGAAATTAAAACCTTTTGAAAGAGATATTTCT	ACGGGGAGACC	TGCGTTATAGCTTGGAACTCAAACAATCTTGACAGTAAGCCATCCGGTAACTACAATTATTGGTATAGATTCTTTAGGAAGTCGAAATTAAAACCTTTTGAAAGAGATATTTCTACG	117
VIAWNSNNLDSKVSGNYNYLYRSFRKSNLKPFERDIS	3	All	GGTCTCGGGTT	GTCATAGCTTGGAACTCAAATAATTTGGACAGTAAAGTTTCTGGTAACTACAATTACCTATATCGATCCTTCAGGAAGAGCAATTTAAAACCTTTTGAAAGAGATATTTCG	ACGGGGAGACC	TGCGTCATAGCTTGGAACTCAAATAATTTGGACAGTAAAGTTTCTGGTAACTACAATTACCTATATCGATCCTTCAGGAAGAGCAATTTAAAACCTTTTGAAAGAGATATTTCGACG	117
VIAWNSNKLDSKPGGNYDYRYRLLRKSNLKPFERDIS	3	All	GGTCTCGGGTT	GTTATAGCTTGGAACTCAAACAAGTTGGACTCCAAACCAGGAGGTAATTATGATTACAGGTATAGACTACTTAGAAAGAGCAATTTAAAACCTTTTGAACGTGATATTTCT	ACGGGGAGACC	TGCGTTATAGCTTGGAACTCAAACAAGTTGGACTCCAAACCAGGAGGTAATTATGATTACAGGTATAGACTACTTAGAAAGAGCAATTTAAAACCTTTTGAACGTGATATTTCTACG	117
VIAWNSNNLDSKVGGNYDYRYRFLRKSKLKPFERDIS	3	All	GGTCTCGGGTT	GTTATAGCTTGGAACTCAAACAATTTGGACAGTAAAGTCGGAGGTAATTATGATTACAGATATCGTTTCCTAAGAAAGAGCAAGTTAAAACCATTTGAAAGGGATATTTCT	ACGGGGAGACC	TGCGTTATAGCTTGGAACTCAAACAATTTGGACAGTAAAGTCGGAGGTAATTATGATTACAGATATCGTTTCCTAAGAAAGAGCAAGTTAAAACCATTTGAAAGGGATATTTCTACG	117
VIAWNSNNLDSKPGGNYDYRYRSFRKSKLKPFERDIS	3	All	GGTCTCGGGTT	GTTATAGCTTGGAACTCAAACAATTTGGACAGTAAGCCAGGTGGCAATTATGATTACAGATATAGATCCTTCAGGAAGTCGAAATTAAAACCTTTTGAACGTGATATTTCT	ACGGGGAGACC	TGCGTTATAGCTTGGAACTCAAACAATTTGGACAGTAAGCCAGGTGGCAATTATGATTACAGATATAGATCCTTCAGGAAGTCGAAATTAAAACCTTTTGAACGTGATATTTCTACG	117
VIAWNSNKLDSKPGGNYNYWYRFFRKSKLKPFERDIS	3	All	GGTCTCGGGTT	GTTATAGCTTGGAACTCAAATAAGTTGGACAGTAAGCCAGGTGGAAACTACAATTATTGGTATAGGTTCTTTAGAAAATCCAAATTAAAACCTTTTGAACGAGATATTTCT	ACGGGGAGACC	TGCGTTATAGCTTGGAACTCAAATAAGTTGGACAGTAAGCCAGGTGGAAACTACAATTATTGGTATAGGTTCTTTAGAAAATCCAAATTAAAACCTTTTGAACGAGATATTTCTACG	117
VIAWNSNNLDSKVSGNYNYRYRFFRKSKLKPFERDIS	3	All	GGTCTCGGGTT	GTTATTGCTTGGAACTCAAACAATCTAGACAGTAAAGTCTCCGGTAACTACAATTATAGATATAGGTTCTTTAGAAAGAGCAAGTTGAAACCATTTGAACGCGATATTTCT	ACGGGGAGACC	TGCGTTATTGCTTGGAACTCAAACAATCTAGACAGTAAAGTCTCCGGTAACTACAATTATAGATATAGGTTCTTTAGAAAGAGCAAGTTGAAACCATTTGAACGCGATATTTCTACG	117
VIAWNSNKLDSKVGGNYNYWYRSFRKSKLKPFERDIS	3	All	GGTCTCGGGTT	GTCATAGCTTGGAACTCAAATAAGTTAGACTCCAAAGTTGGTGGAAACTACAATTATTGGTATAGGAGCTTCAGAAAGAGTAAATTGAAACCTTTTGAACGCGATATTTCT	ACGGGGAGACC	TGCGTCATAGCTTGGAACTCAAATAAGTTAGACTCCAAAGTTGGTGGAAACTACAATTATTGGTATAGGAGCTTCAGAAAGAGTAAATTGAAACCTTTTGAACGCGATATTTCTACG	117
VIAWNSNKLDSKHSGNYDYWYRSLRKSKLKPFERDIS	3	All	GGTCTCGGGTT	GTTATAGCTTGGAACTCAAATAAGTTGGACAGTAAGCATTCGGGTAATTATGATTATTGGTACAGGTCCCTAAGAAAAAGCAAATTAAAACCTTTTGAAAGAGATATTTCT	ACGGGGAGACC	TGCGTTATAGCTTGGAACTCAAATAAGTTGGACAGTAAGCATTCGGGTAATTATGATTATTGGTACAGGTCCCTAAGAAAAAGCAAATTAAAACCTTTTGAAAGAGATATTTCTACG	117
VIAWNSNNLDSKHSGNYDYRYRLLRKSNLKPFERDIS	3	All	GGTCTCGGGTT	GTTATCGCTTGGAACTCAAATAATTTGGACAGTAAGCATTCCGGTAACTACGATTATAGATATAGGCTACTTAGAAAATCGAATTTAAAACCTTTTGAACGTGATATTTCT	ACGGGGAGACC	TGCGTTATCGCTTGGAACTCAAATAATTTGGACAGTAAGCATTCCGGTAACTACGATTATAGATATAGGCTACTTAGAAAATCGAATTTAAAACCTTTTGAACGTGATATTTCTACG	117
VIAWNSNNLDSKPSGNYNYWYRFLRKSNLKPFERDIS	3	All	GGTCTCGGGTT	GTTATAGCTTGGAACTCAAACAATCTTGACAGTAAGCCATCCGGTAACTACAATTATTGGTATAGGTTCCTAAGAAAATCGAATTTAAAACCTTTTGAAAGAGATATTTCT	ACGGGGAGACC	TGCGTTATAGCTTGGAACTCAAACAATCTTGACAGTAAGCCATCCGGTAACTACAATTATTGGTATAGGTTCCTAAGAAAATCGAATTTAAAACCTTTTGAAAGAGATATTTCTACG	117
VIAWNSNNLDSKHGGNYDYRYRFFRKSKLKPFERDIS	3	All	GGTCTCGGGTT	GTTATAGCTTGGAACTCAAACAATTTGGACAGTAAGCATGGTGGCAATTATGATTACAGATATAGGTTCTTTAGAAAGTCGAAATTAAAACCATTTGAACGCGATATTTCT	ACGGGGAGACC	TGCGTTATAGCTTGGAACTCAAACAATTTGGACAGTAAGCATGGTGGCAATTATGATTACAGATATAGGTTCTTTAGAAAGTCGAAATTAAAACCATTTGAACGCGATATTTCTACG	117
VIAWNSNKLDSKHGGNYNYLYRFLRKSKLKPFERDIS	3	All	GGTCTCGGGTT	GTTATAGCTTGGAACTCAAATAAGCTGGACAGTAAGCATGGTGGAAACTACAATTATCTATATCGTTTCTTGAGAAAATCCAAATTAAAACCTTTTGAAAGGGATATTTCT	ACGGGGAGACC	TGCGTTATAGCTTGGAACTCAAATAAGCTGGACAGTAAGCATGGTGGAAACTACAATTATCTATATCGTTTCTTGAGAAAATCCAAATTAAAACCTTTTGAAAGGGATATTTCTACG	117
VIAWNSNNLDSKHSGNYDYLYRLFRKSNLKPFERDIS	3	All	GGTCTCGGGTT	GTTATTGCTTGGAACTCAAATAATTTGGACAGTAAGCATTCTGGTAACTACGATTATCTATATCGACTTTTCAGAAAATCGAATTTAAAACCTTTTGAAAGGGATATCTCC	ACGGGGAGACC	TGCGTTATTGCTTGGAACTCAAATAATTTGGACAGTAAGCATTCTGGTAACTACGATTATCTATATCGACTTTTCAGAAAATCGAATTTAAAACCTTTTGAAAGGGATATCTCCACG	117
VIAWNSNKLDSKVGGNYNYRYRLLRKSKLKPFERDIS	3	All	GGTCTCGGGTT	GTCATCGCTTGGAACTCAAACAAGCTAGACTCCAAAGTTGGTGGAAACTACAATTATAGATATAGGTTGCTGAGAAAGAGTAAATTAAAACCATTTGAACGTGATATTTCT	ACGGGGAGACC	TGCGTCATCGCTTGGAACTCAAACAAGCTAGACTCCAAAGTTGGTGGAAACTACAATTATAGATATAGGTTGCTGAGAAAGAGTAAATTAAAACCATTTGAACGTGATATTTCTACG	117
VIAWNSNKLDSKPGGNYDYLYRFFRKSNLKPFERDIS	3	All	GGTCTCGGGTT	GTTATAGCTTGGAACTCAAACAAGTTGGACTCCAAACCAGGAGGTAATTATGATTACTTATATAGGTTCTTTCGTAAGTCGAATCTAAAACCTTTTGAACGAGATATTTCT	ACGGGGAGACC	TGCGTTATAGCTTGGAACTCAAACAAGTTGGACTCCAAACCAGGAGGTAATTATGATTACTTATATAGGTTCTTTCGTAAGTCGAATCTAAAACCTTTTGAACGAGATATTTCTACG	117
VIAWNSNNLDSKPGGNYDYWYRLLRKSNLKPFERDIS	3	All	GGTCTCGGGTT	GTTATAGCTTGGAACTCAAACAATTTGGACAGTAAGCCAGGAGGTAACTACGATTATTGGTATAGGCTTCTAAGAAAATCGAATTTAAAACCTTTTGAAAGAGATATTTCT	ACGGGGAGACC	TGCGTTATAGCTTGGAACTCAAACAATTTGGACAGTAAGCCAGGAGGTAACTACGATTATTGGTATAGGCTTCTAAGAAAATCGAATTTAAAACCTTTTGAAAGAGATATTTCTACG	117
VIAWNSNNLDSKPSGNYNYRYRSFRKSKLKPFERDIS	3	All	GGTCTCGGGTT	GTTATCGCTTGGAACTCAAACAATCTAGACAGTAAGCCATCCGGTAACTACAATTATAGATATAGGAGCTTCAGAAAGTCGAAATTGAAACCTTTTGAACGTGATATTTCT	ACGGGGAGACC	TGCGTTATCGCTTGGAACTCAAACAATCTAGACAGTAAGCCATCCGGTAACTACAATTATAGATATAGGAGCTTCAGAAAGTCGAAATTGAAACCTTTTGAACGTGATATTTCTACG	117
VIAWNSNNLDSKHGGNYNYWYRLLRKSKLKPFERDIS	3	All	GGTCTCGGGTT	GTTATAGCTTGGAACTCAAACAATTTGGACAGTAAGCATGGTGGAAACTACAATTATTGGTATAGACTTCTAAGAAAGTCGAAATTAAAACCATTTGAAAGGGATATTTCT	ACGGGGAGACC	TGCGTTATAGCTTGGAACTCAAACAATTTGGACAGTAAGCATGGTGGAAACTACAATTATTGGTATAGACTTCTAAGAAAGTCGAAATTAAAACCATTTGAAAGGGATATTTCTACG	117
VIAWNSNKLDSKVSGNYNYLYRFFRKSNLKPFERDIS	3	All	GGTCTCGGGTT	GTCATAGCTTGGAACTCAAACAAGTTGGACTCCAAAGTTTCTGGTAACTACAATTATCTATATCGATTCTTTAGAAAGAGTAATTTAAAACCATTTGAAAGGGATATTAGC	ACGGGGAGACC	TGCGTCATAGCTTGGAACTCAAACAAGTTGGACTCCAAAGTTTCTGGTAACTACAATTATCTATATCGATTCTTTAGAAAGAGTAATTTAAAACCATTTGAAAGGGATATTAGCACG	117
VIAWNSKNLDSKHSGNYDYRYRLLRKSNLKPFERDIS	3	Mutagenesis	GGTCTCGGGTT	GTTATTGCTTGGAACTCAAAGAATTTGGACAGTAAGCATAGCGGTAATTATGATTACAGGTATAGACTACTTAGAAAATCCAACTTAAAACCATTTGAACGTGATATCTCT	ACGGGGAGACC	TGCGTTATTGCTTGGAACTCAAAGAATTTGGACAGTAAGCATAGCGGTAATTATGATTACAGGTATAGACTACTTAGAAAATCCAACTTAAAACCATTTGAACGTGATATCTCTACG	117
VIAWNSNNVDSKHSGNYDYRYRLLRKSNLKPFERDIS	3	Mutagenesis	GGTCTCGGGTT	GTTATAGCTTGGAACTCAAACAATGTCGACTCGAAGCATTCCGGTAATTATGATTACAGGTATAGACTATTGAGAAAAAGCAATTTAAAACCATTTGAACGTGATATTTCT	ACGGGGAGACC	TGCGTTATAGCTTGGAACTCAAACAATGTCGACTCGAAGCATTCCGGTAATTATGATTACAGGTATAGACTATTGAGAAAAAGCAATTTAAAACCATTTGAACGTGATATTTCTACG	117
VIAWNSNNLDSTHSGNYDYRYRLLRKSNLKPFERDIS	3	Mutagenesis	GGTCTCGGGTT	GTTATCGCTTGGAACTCAAACAATTTGGACTCCACTCATAGCGGTAACTACGATTATAGATATAGGCTACTTAGAAAGAGTAATTTAAAACCATTTGAACGTGATATTTCT	ACGGGGAGACC	TGCGTTATCGCTTGGAACTCAAACAATTTGGACTCCACTCATAGCGGTAACTACGATTATAGATATAGGCTACTTAGAAAGAGTAATTTAAAACCATTTGAACGTGATATTTCTACG	117
VIAWNSNNLDSKASGNYDYRYRLLRKSNLKPFERDIS	3	Mutagenesis	GGTCTCGGGTT	GTTATCGCTTGGAACTCAAATAATTTGGACAGTAAGGCATCTGGTAACTACGATTATAGATATAGGCTACTTAGAAAAAGCAATTTAAAACCTTTTGAACGTGATATTTCC	ACGGGGAGACC	TGCGTTATCGCTTGGAACTCAAATAATTTGGACAGTAAGGCATCTGGTAACTACGATTATAGATATAGGCTACTTAGAAAAAGCAATTTAAAACCTTTTGAACGTGATATTTCCACG	117
VIAWNSNNLDSKHIGNYDYRYRLLRKSNLKPFERDIS	3	Mutagenesis	GGTCTCGGGTT	GTTATCGCTTGGAACTCAAATAATTTGGACAGTAAGCATATTGGTAACTACGATTATAGATATAGGCTACTTAGAAAATCGAATTTAAAACCTTTTGAACGTGATATTTCT	ACGGGGAGACC	TGCGTTATCGCTTGGAACTCAAATAATTTGGACAGTAAGCATATTGGTAACTACGATTATAGATATAGGCTACTTAGAAAATCGAATTTAAAACCTTTTGAACGTGATATTTCTACG	117
VIAWNSNNLDSKHSGNYDYMYRLLRKSNLKPFERDIS	3	Mutagenesis	GGTCTCGGGTT	GTTATTGCTTGGAACTCAAATAATTTGGACAGTAAGCATTCTGGTAACTACGATTATATGTATAGGCTTCTAAGAAAATCGAATTTAAAACCTTTTGAACGTGATATCTCC	ACGGGGAGACC	TGCGTTATTGCTTGGAACTCAAATAATTTGGACAGTAAGCATTCTGGTAACTACGATTATATGTATAGGCTTCTAAGAAAATCGAATTTAAAACCTTTTGAACGTGATATCTCCACG	117
VIAWNSKNLDSKVGGNYNYRYRLFRKSNLKPFERDIS	3	Mutagenesis	GGTCTCGGGTT	GTTATTGCTTGGAACTCAAAGAATCTAGACTCCAAAGTCGGTGGAAACTACAATTATAGATACAGATTGTTCAGGAAGAGTAATTTAAAACCATTTGAACGTGATATCTCT	ACGGGGAGACC	TGCGTTATTGCTTGGAACTCAAAGAATCTAGACTCCAAAGTCGGTGGAAACTACAATTATAGATACAGATTGTTCAGGAAGAGTAATTTAAAACCATTTGAACGTGATATCTCTACG	117
VIAWNSNNVDSKVGGNYNYRYRLFRKSNLKPFERDIS	3	Mutagenesis	GGTCTCGGGTT	GTTATCGCTTGGAACTCAAATAATGTCGACTCCAAAGTAGGTGGAAACTACAATTATAGATATAGGTTGTTCAGAAAGAGTAATTTAAAACCTTTTGAACGTGATATTTCT	ACGGGGAGACC	TGCGTTATCGCTTGGAACTCAAATAATGTCGACTCCAAAGTAGGTGGAAACTACAATTATAGATATAGGTTGTTCAGAAAGAGTAATTTAAAACCTTTTGAACGTGATATTTCTACG	117
VIAWNSNNLDSTVGGNYNYRYRLFRKSNLKPFERDIS	3	Mutagenesis	GGTCTCGGGTT	GTCATAGCTTGGAACTCAAATAATCTTGACTCCACTGTTGGTGGAAACTACAATTATAGATATAGGCTATTCAGAAAGAGTAATTTAAAACCTTTTGAACGTGATATTTCT	ACGGGGAGACC	TGCGTCATAGCTTGGAACTCAAATAATCTTGACTCCACTGTTGGTGGAAACTACAATTATAGATATAGGCTATTCAGAAAGAGTAATTTAAAACCTTTTGAACGTGATATTTCTACG	117
VIAWNSNNLDSKAGGNYNYRYRLFRKSNLKPFERDIS	3	Mutagenesis	GGTCTCGGGTT	GTTATCGCATGGAACTCAAATAATCTTGACAGTAAGGCTGGTGGAAACTACAATTATAGATATAGGCTATTCAGAAAATCCAATTTAAAACCTTTTGAACGTGATATTTCT	ACGGGGAGACC	TGCGTTATCGCATGGAACTCAAATAATCTTGACAGTAAGGCTGGTGGAAACTACAATTATAGATATAGGCTATTCAGAAAATCCAATTTAAAACCTTTTGAACGTGATATTTCTACG	117
VIAWNSNNLDSKVIGNYNYRYRLFRKSNLKPFERDIS	3	Mutagenesis	GGTCTCGGGTT	GTTATAGCTTGGAACTCAAATAATTTGGACAGTAAAGTAATCGGTAACTACAACTATAGATATAGGCTATTCAGAAAGAGCAATTTAAAACCTTTTGAACGTGATATTTCT	ACGGGGAGACC	TGCGTTATAGCTTGGAACTCAAATAATTTGGACAGTAAAGTAATCGGTAACTACAACTATAGATATAGGCTATTCAGAAAGAGCAATTTAAAACCTTTTGAACGTGATATTTCTACG	117
VIAWNSNNLDSKVGGNYNYMYRLFRKSNLKPFERDIS	3	Mutagenesis	GGTCTCGGGTT	GTCATTGCTTGGAACTCAAACAATCTTGACAGTAAAGTTGGTGGAAATTACAATTATATGTATAGGCTATTCAGAAAGTCGAATTTAAAACCATTTGAACGTGATATCTCT	ACGGGGAGACC	TGCGTCATTGCTTGGAACTCAAACAATCTTGACAGTAAAGTTGGTGGAAATTACAATTATATGTATAGGCTATTCAGAAAGTCGAATTTAAAACCATTTGAACGTGATATCTCTACG	117
VIAWNSKKLDSKVSGNYNYLYRLLRKSKLKPFERDIS	3	Mutagenesis	GGTCTCGGGTT	GTTATTGCTTGGAACTCAAAGAAGTTGGACTCCAAAGTCTCTGGTAACTACAATTATTTATATAGACTGCTAAGAAAGAGCAAACTTAAACCATTTGAAAGGGATATCAGT	ACGGGGAGACC	TGCGTTATTGCTTGGAACTCAAAGAAGTTGGACTCCAAAGTCTCTGGTAACTACAATTATTTATATAGACTGCTAAGAAAGAGCAAACTTAAACCATTTGAAAGGGATATCAGTACG	117
VIAWNSNKFDSKVSGNYNYLYRLLRKSKLKPFERDIS	3	Mutagenesis	GGTCTCGGGTT	GTTATAGCTTGGAACTCAAACAAATTCGACTCCAAAGTATCTGGTAACTACAATTACTTGTATAGACTTCTAAGGAAATCGAAGTTAAAGCCATTTGAAAGAGATATTAGT	ACGGGGAGACC	TGCGTTATAGCTTGGAACTCAAACAAATTCGACTCCAAAGTATCTGGTAACTACAATTACTTGTATAGACTTCTAAGGAAATCGAAGTTAAAGCCATTTGAAAGAGATATTAGTACG	117
VIAWNSNKLDSRVSGNYNYLYRLLRKSKLKPFERDIS	3	Mutagenesis	GGTCTCGGGTT	GTCATTGCTTGGAATAGTAACAAGTTGGACTCAAGAGTTTCCGGTAACTACAATTATCTATATCGACTTCTGAGAAAGAGCAAATTAAAACCATTTGAAAGGGATATCTCT	ACGGGGAGACC	TGCGTCATTGCTTGGAATAGTAACAAGTTGGACTCAAGAGTTTCCGGTAACTACAATTATCTATATCGACTTCTGAGAAAGAGCAAATTAAAACCATTTGAAAGGGATATCTCTACG	117
VIAWNSNKLDSKASGNYNYLYRLLRKSKLKPFERDIS	3	Mutagenesis	GGTCTCGGGTT	GTTATAGCTTGGAACTCAAACAAGTTGGACAGTAAGGCATCTGGGAATTACAATTATCTATATCGTCTGCTTAGAAAATCCAAATTAAAACCATTTGAAAGGGATATTAGC	ACGGGGAGACC	TGCGTTATAGCTTGGAACTCAAACAAGTTGGACAGTAAGGCATCTGGGAATTACAATTATCTATATCGTCTGCTTAGAAAATCCAAATTAAAACCATTTGAAAGGGATATTAGCACG	117
VIAWNSNKLDSKVIGNYNYLYRLLRKSKLKPFERDIS	3	Mutagenesis	GGTCTCGGGTT	GTCATAGCTTGGAACTCAAACAAGTTGGACTCCAAAGTTATCGGTAACTACAATTATCTATATCGACTTCTGAGAAAGAGTAAATTAAAACCATTTGAAAGGGATATTTCT	ACGGGGAGACC	TGCGTCATAGCTTGGAACTCAAACAAGTTGGACTCCAAAGTTATCGGTAACTACAATTATCTATATCGACTTCTGAGAAAGAGTAAATTAAAACCATTTGAAAGGGATATTTCTACG	117
VIAWNSNKLDSKVSGNYNYQYRLLRKSKLKPFERDIS	3	Mutagenesis	GGTCTCGGGTT	GTTATTGCTTGGAACTCAAACAAGTTGGACTCCAAAGTATCTGGTAACTACAATTATCAATATAGACTTCTAAGGAAGAGTAAATTAAAACCATTTGAACGTGATATCTCG	ACGGGGAGACC	TGCGTTATTGCTTGGAACTCAAACAAGTTGGACTCCAAAGTATCTGGTAACTACAATTATCAATATAGACTTCTAAGGAAGAGTAAATTAAAACCATTTGAACGTGATATCTCGACG	117
VIAWNSKKLDSKVGGNYDYLYRFLRKSNLKPFERDIS	3	Mutagenesis	GGTCTCGGGTT	GTTATTGCTTGGAACTCAAAGAAGCTAGACTCCAAAGTCGGTGGAAATTACGATTATTTATATAGGTTCTTGAGAAAAAGTAATCTTAAACCATTTGAACGTGATATCTCT	ACGGGGAGACC	TGCGTTATTGCTTGGAACTCAAAGAAGCTAGACTCCAAAGTCGGTGGAAATTACGATTATTTATATAGGTTCTTGAGAAAAAGTAATCTTAAACCATTTGAACGTGATATCTCTACG	117
VIAWNSNKVDSKVGGNYDYLYRFLRKSNLKPFERDIS	3	Mutagenesis	GGTCTCGGGTT	GTTATAGCTTGGAACTCAAACAAGGTCGACTCCAAAGTAGGAGGTAATTATGATTACTTATATAGGTTCTTGAGAAAGTCTAATCTAAAACCATTTGAAAGAGATATTAGT	ACGGGGAGACC	TGCGTTATAGCTTGGAACTCAAACAAGGTCGACTCCAAAGTAGGAGGTAATTATGATTACTTATATAGGTTCTTGAGAAAGTCTAATCTAAAACCATTTGAAAGAGATATTAGTACG	117
VIAWNSNKLDSRVGGNYDYLYRFLRKSNLKPFERDIS	3	Mutagenesis	GGTCTCGGGTT	GTTATAGCTTGGAATAGTAACAAGTTGGACTCCAGGGTCGGTGGCAACTATGATTACTTATATAGATTCCTAAGAAAATCAAATCTTAAACCTTTTGAACGTGATATTTCT	ACGGGGAGACC	TGCGTTATAGCTTGGAATAGTAACAAGTTGGACTCCAGGGTCGGTGGCAACTATGATTACTTATATAGATTCCTAAGAAAATCAAATCTTAAACCTTTTGAACGTGATATTTCTACG	117
VIAWNSNKLDSKAGGNYDYLYRFLRKSNLKPFERDIS	3	Mutagenesis	GGTCTCGGGTT	GTTATAGCATGGAACTCAAACAAGTTGGACTCCAAAGCTGGTGGAAATTATGATTACTTATATAGGTTCCTAAGAAAGAGCAATCTTAAACCATTTGAACGTGATATTTCT	ACGGGGAGACC	TGCGTTATAGCATGGAACTCAAACAAGTTGGACTCCAAAGCTGGTGGAAATTATGATTACTTATATAGGTTCCTAAGAAAGAGCAATCTTAAACCATTTGAACGTGATATTTCTACG	117
VIAWNSNKLDSKVIGNYDYLYRFLRKSNLKPFERDIS	3	Mutagenesis	GGTCTCGGGTT	GTCATAGCTTGGAACTCAAACAAGTTGGACTCCAAAGTTATCGGTAATTATGATTACTTATATAGATTCCTAAGAAAGAGCAATCTTAAACCATTTGAAAGGGATATTTCT	ACGGGGAGACC	TGCGTCATAGCTTGGAACTCAAACAAGTTGGACTCCAAAGTTATCGGTAATTATGATTACTTATATAGATTCCTAAGAAAGAGCAATCTTAAACCATTTGAAAGGGATATTTCTACG	117
VIAWNSNKLDSKVGGNYDYMYRFLRKSNLKPFERDIS	3	Mutagenesis	GGTCTCGGGTT	GTCATCGCTTGGAACTCAAACAAGCTAGACTCCAAAGTTGGTGGAAATTACGATTATATGTATAGATTCTTGAGAAAGTCGAATTTAAAACCATTTGAAAGGGATATTTCT	ACGGGGAGACC	TGCGTCATCGCTTGGAACTCAAACAAGCTAGACTCCAAAGTTGGTGGAAATTACGATTATATGTATAGATTCTTGAGAAAGTCGAATTTAAAACCATTTGAAAGGGATATTTCTACG	117
VIAWNSKNLDSKVSGNYNYRYRLLRKSKLKPFERDIS	3	Mutagenesis	GGTCTCGGGTT	GTCATAGCTTGGAACTCAAAGAATTTGGACAGTAAAGTTTCCGGTAACTACAATTATAGATATAGGCTACTTAGAAAGTCGAAATTAAAACCATTTGAACGTGATATTTCT	ACGGGGAGACC	TGCGTCATAGCTTGGAACTCAAAGAATTTGGACAGTAAAGTTTCCGGTAACTACAATTATAGATATAGGCTACTTAGAAAGTCGAAATTAAAACCATTTGAACGTGATATTTCTACG	117
VIAWNSNNFDSKVSGNYNYRYRLLRKSKLKPFERDIS	3	Mutagenesis	GGTCTCGGGTT	GTCATCGCTTGGAACTCAAACAATTTCGACTCCAAAGTTTCGGGTAACTACAATTATAGATATAGGTTGCTAAGAAAAAGTAAGTTAAAGCCATTTGAACGTGATATTTCT	ACGGGGAGACC	TGCGTCATCGCTTGGAACTCAAACAATTTCGACTCCAAAGTTTCGGGTAACTACAATTATAGATATAGGTTGCTAAGAAAAAGTAAGTTAAAGCCATTTGAACGTGATATTTCTACG	117
VIAWNSNNLDSRVSGNYNYRYRLLRKSKLKPFERDIS	3	Mutagenesis	GGTCTCGGGTT	GTTATCGCTTGGAATAGTAATAACCTAGACTCCAGAGTATCAGGTAACTACAATTATAGGTACAGACTGTTGAGAAAGAGCAAATTAAAACCATTTGAACGTGATATTTCT	ACGGGGAGACC	TGCGTTATCGCTTGGAATAGTAATAACCTAGACTCCAGAGTATCAGGTAACTACAATTATAGGTACAGACTGTTGAGAAAGAGCAAATTAAAACCATTTGAACGTGATATTTCTACG	117
VIAWNSNNLDSKASGNYNYRYRLLRKSKLKPFERDIS	3	Mutagenesis	GGTCTCGGGTT	GTTATCGCTTGGAACTCAAACAATTTGGACAGTAAGGCATCCGGTAACTACAATTATAGATATAGGCTACTTAGAAAGTCGAAATTAAAACCATTTGAACGTGATATTTCT	ACGGGGAGACC	TGCGTTATCGCTTGGAACTCAAACAATTTGGACAGTAAGGCATCCGGTAACTACAATTATAGATATAGGCTACTTAGAAAGTCGAAATTAAAACCATTTGAACGTGATATTTCTACG	117
VIAWNSNNLDSKVIGNYNYRYRLLRKSKLKPFERDIS	3	Mutagenesis	GGTCTCGGGTT	GTCATAGCTTGGAACTCAAATAATTTGGACAGTAAAGTAATCGGTAACTACAATTACAGATATAGGCTACTTAGAAAGAGCAAGTTAAAACCTTTTGAACGTGATATTTCT	ACGGGGAGACC	TGCGTCATAGCTTGGAACTCAAATAATTTGGACAGTAAAGTAATCGGTAACTACAATTACAGATATAGGCTACTTAGAAAGAGCAAGTTAAAACCTTTTGAACGTGATATTTCTACG	117
VIAWNSNNLDSKVSGNYNYMYRLLRKSKLKPFERDIS	3	Mutagenesis	GGTCTCGGGTT	GTTATTGCTTGGAACTCAAATAATTTGGACAGTAAAGTATCCGGTAACTACAATTATATGTATAGACTTCTAAGAAAGAGCAAGTTAAAACCTTTTGAAAGGGATATCTCT	ACGGGGAGACC	TGCGTTATTGCTTGGAACTCAAATAATTTGGACAGTAAAGTATCCGGTAACTACAATTATATGTATAGACTTCTAAGAAAGAGCAAGTTAAAACCTTTTGAAAGGGATATCTCTACG	117
VIAWNSKKLDSKHGGNYDYWYRSLRKSNLKPFERDIS	3	Mutagenesis	GGTCTCGGGTT	GTTATAGCTTGGAACAGTAAGAAGTTGGACTCCAAACATGGAGGTAATTATGACTACTGGTATAGAAGCCTTAGAAAATCAAATTTAAAACCTTTTGAAAGGGATATTTCT	ACGGGGAGACC	TGCGTTATAGCTTGGAACAGTAAGAAGTTGGACTCCAAACATGGAGGTAATTATGACTACTGGTATAGAAGCCTTAGAAAATCAAATTTAAAACCTTTTGAAAGGGATATTTCTACG	117
VIAWNSNKFDSKHGGNYDYWYRSLRKSNLKPFERDIS	3	Mutagenesis	GGTCTCGGGTT	GTTATAGCTTGGAACTCAAATAAGTTCGACTCCAAACATGGAGGTAACTATGATTACTGGTATAGATCGTTGAGAAAGAGCAATTTAAAACCTTTTGAAAGGGATATTTCT	ACGGGGAGACC	TGCGTTATAGCTTGGAACTCAAATAAGTTCGACTCCAAACATGGAGGTAACTATGATTACTGGTATAGATCGTTGAGAAAGAGCAATTTAAAACCTTTTGAAAGGGATATTTCTACG	117
VIAWNSNKLDSRHGGNYDYWYRSLRKSNLKPFERDIS	3	Mutagenesis	GGTCTCGGGTT	GTTATAGCTTGGAATAGTAACAAGTTGGACTCCAGGCATGGTGGAAATTATGATTACTGGTATAGAAGCCTAAGAAAATCAAACTTAAAACCATTTGAACGTGATATTTCT	ACGGGGAGACC	TGCGTTATAGCTTGGAATAGTAACAAGTTGGACTCCAGGCATGGTGGAAATTATGATTACTGGTATAGAAGCCTAAGAAAATCAAACTTAAAACCATTTGAACGTGATATTTCTACG	117
VIAWNSNKLDSKAGGNYDYWYRSLRKSNLKPFERDIS	3	Mutagenesis	GGTCTCGGGTT	GTTATAGCATGGAACTCAAACAAGTTGGACTCCAAAGCTGGAGGTAATTATGATTACTGGTATAGAAGTCTAAGAAAGAGCAATTTAAAACCATTTGAAAGGGATATTTCT	ACGGGGAGACC	TGCGTTATAGCATGGAACTCAAACAAGTTGGACTCCAAAGCTGGAGGTAATTATGATTACTGGTATAGAAGTCTAAGAAAGAGCAATTTAAAACCATTTGAAAGGGATATTTCTACG	117
VIAWNSNKLDSKHIGNYDYWYRSLRKSNLKPFERDIS	3	Mutagenesis	GGTCTCGGGTT	GTTATAGCTTGGAACTCAAACAAGTTGGATAGTAAACATATCGGTAATTATGACTACTGGTATAGGTCCCTAAGAAAGAGCAATTTAAAACCATTTGAACGTGATATTTCT	ACGGGGAGACC	TGCGTTATAGCTTGGAACTCAAACAAGTTGGATAGTAAACATATCGGTAATTATGACTACTGGTATAGGTCCCTAAGAAAGAGCAATTTAAAACCATTTGAACGTGATATTTCTACG	117
VIAWNSNKLDSKHGGNYDYQYRSLRKSNLKPFERDIS	3	Mutagenesis	GGTCTCGGGTT	GTTATTGCTTGGAACTCAAACAAGTTGGACAGTAAACATGGAGGTAATTATGATTATCAATACAGATCCCTAAGGAAGTCGAATTTAAAACCATTTGAACGTGATATCTCT	ACGGGGAGACC	TGCGTTATTGCTTGGAACTCAAACAAGTTGGACAGTAAACATGGAGGTAATTATGATTATCAATACAGATCCCTAAGGAAGTCGAATTTAAAACCATTTGAACGTGATATCTCTACG	117
VIAWNSKKLDSKPSGNYDYLYRFLRKSNLKPFERDIS	3	Mutagenesis	GGTCTCGGGTT	GTTATAGCTTGGAACTCAAAGAAGTTGGACAGTAAACCATCCGGTAATTATGATTACTTATATAGGTTCCTAAGAAAATCGAATCTGAAACCTTTTGAAAGAGATATTTCT	ACGGGGAGACC	TGCGTTATAGCTTGGAACTCAAAGAAGTTGGACAGTAAACCATCCGGTAATTATGATTACTTATATAGGTTCCTAAGAAAATCGAATCTGAAACCTTTTGAAAGAGATATTTCTACG	117
VIAWNSNKVDSKPSGNYDYLYRFLRKSNLKPFERDIS	3	Mutagenesis	GGTCTCGGGTT	GTCATAGCTTGGAACTCAAACAAAGTTGACTCCAAACCAAGTGGTAATTATGATTATCTATACAGATTCTTGAGAAAGAGCAATTTAAAGCCTTTTGAAAGGGATATTTCT	ACGGGGAGACC	TGCGTCATAGCTTGGAACTCAAACAAAGTTGACTCCAAACCAAGTGGTAATTATGATTATCTATACAGATTCTTGAGAAAGAGCAATTTAAAGCCTTTTGAAAGGGATATTTCTACG	117
VIAWNSNKLDSTPSGNYDYLYRFLRKSNLKPFERDIS	3	Mutagenesis	GGTCTCGGGTT	GTTATTGCTTGGAACTCAAACAAGTTGGACTCCACTCCCAGTGGTAATTATGATTACTTATATAGGTTCCTAAGAAAATCGAATCTTAAACCATTTGAACGTGATATCTCT	ACGGGGAGACC	TGCGTTATTGCTTGGAACTCAAACAAGTTGGACTCCACTCCCAGTGGTAATTATGATTACTTATATAGGTTCCTAAGAAAATCGAATCTTAAACCATTTGAACGTGATATCTCTACG	117
VIAWNSNKLDSKASGNYDYLYRFLRKSNLKPFERDIS	3	Mutagenesis	GGTCTCGGGTT	GTTATTGCTTGGAACTCAAACAAGTTGGACTCCAAAGCCAGTGGTAATTATGATTACTTATATCGTTTCCTAAGAAAGTCGAATCTTAAACCATTTGAAAGGGATATCTCT	ACGGGGAGACC	TGCGTTATTGCTTGGAACTCAAACAAGTTGGACTCCAAAGCCAGTGGTAATTATGATTACTTATATCGTTTCCTAAGAAAGTCGAATCTTAAACCATTTGAAAGGGATATCTCTACG	117
VIAWNSNKLDSKPIGNYDYLYRFLRKSNLKPFERDIS	3	Mutagenesis	GGTCTCGGGTT	GTTATAGCTTGGAACTCAAACAAGTTGGACTCCAAACCTATTGGTAATTATGATTACTTATATCGTTTCCTAAGAAAGTCGAATCTTAAACCATTTGAAAGGGATATCTCT	ACGGGGAGACC	TGCGTTATAGCTTGGAACTCAAACAAGTTGGACTCCAAACCTATTGGTAATTATGATTACTTATATCGTTTCCTAAGAAAGTCGAATCTTAAACCATTTGAAAGGGATATCTCTACG	117
VIAWNSNKLDSKPSGNYDYMYRFLRKSNLKPFERDIS	3	Mutagenesis	GGTCTCGGGTT	GTTATTGCTTGGAACTCAAACAAGTTGGACTCCAAACCAAGTGGTAATTATGATTATATGTACAGGTTCCTAAGAAAGTCGAATTTAAAACCTTTTGAACGTGATATCTCT	ACGGGGAGACC	TGCGTTATTGCTTGGAACTCAAACAAGTTGGACTCCAAACCAAGTGGTAATTATGATTATATGTACAGGTTCCTAAGAAAGTCGAATTTAAAACCTTTTGAACGTGATATCTCTACG	117
VIAWNSKKLDSKHGGNYDYLYRSFRKSNLKPFERDIS	3	Mutagenesis	GGTCTCGGGTT	GTTATAGCTTGGAACAGTAAGAAGTTGGACTCCAAACATGGTGGAAATTATGATTACTTATATAGATCTTTTCGTAAATCAAATCTAAAACCATTCGAAAGGGATATTAGC	ACGGGGAGACC	TGCGTTATAGCTTGGAACAGTAAGAAGTTGGACTCCAAACATGGTGGAAATTATGATTACTTATATAGATCTTTTCGTAAATCAAATCTAAAACCATTCGAAAGGGATATTAGCACG	117
VIAWNSNKFDSKHGGNYDYLYRSFRKSNLKPFERDIS	3	Mutagenesis	GGTCTCGGGTT	GTTATAGCTTGGAACTCAAACAAGTTTGACAGTAAACATGGAGGTAATTATGATTACTTATATAGATCGTTTAGGAAATCCAATTTGAAGCCATTCGAACGGGATATTTCT	ACGGGGAGACC	TGCGTTATAGCTTGGAACTCAAACAAGTTTGACAGTAAACATGGAGGTAATTATGATTACTTATATAGATCGTTTAGGAAATCCAATTTGAAGCCATTCGAACGGGATATTTCTACG	117
VIAWNSNKLDSNHGGNYDYLYRSFRKSNLKPFERDIS	3	Mutagenesis	GGTCTCGGGTT	GTTATAGCTTGGAACTCAAACAAGTTGGACTCCAATCATGGAGGTAATTATGACTACCTATATCGAAGTTTCAGGAAAAGCAATTTAAAACCATTTGAAAGAGATATTTCT	ACGGGGAGACC	TGCGTTATAGCTTGGAACTCAAACAAGTTGGACTCCAATCATGGAGGTAATTATGACTACCTATATCGAAGTTTCAGGAAAAGCAATTTAAAACCATTTGAAAGAGATATTTCTACG	117
VIAWNSNKLDSKAGGNYDYLYRSFRKSNLKPFERDIS	3	Mutagenesis	GGTCTCGGGTT	GTTATTGCTTGGAACTCAAACAAGTTGGACTCCAAAGCAGGTGGAAATTATGATTACTTATATAGGTCTTTTCGCAAGTCGAATCTAAAACCATTTGAAAGAGATATCAGT	ACGGGGAGACC	TGCGTTATTGCTTGGAACTCAAACAAGTTGGACTCCAAAGCAGGTGGAAATTATGATTACTTATATAGGTCTTTTCGCAAGTCGAATCTAAAACCATTTGAAAGAGATATCAGTACG	117
VIAWNSNKLDSKHIGNYDYLYRSFRKSNLKPFERDIS	3	Mutagenesis	GGTCTCGGGTT	GTTATAGCTTGGAACTCAAACAAGTTGGACAGTAAACATATTGGTAATTATGATTACTTATATAGATCCTTTAGGAAGAGCAATCTAAAACCATTCGAACGTGATATCTCT	ACGGGGAGACC	TGCGTTATAGCTTGGAACTCAAACAAGTTGGACAGTAAACATATTGGTAATTATGATTACTTATATAGATCCTTTAGGAAGAGCAATCTAAAACCATTCGAACGTGATATCTCTACG	117
VIAWNSNKLDSKHGGNYDYQYRSFRKSNLKPFERDIS	3	Mutagenesis	GGTCTCGGGTT	GTTATTGCTTGGAACTCAAACAAGTTGGACAGTAAACATGGTGGAAATTATGATTATCAATACAGATCCTTCAGGAAGTCGAATTTAAAACCATTTGAACGTGATATCTCT	ACGGGGAGACC	TGCGTTATTGCTTGGAACTCAAACAAGTTGGACAGTAAACATGGTGGAAATTATGATTATCAATACAGATCCTTCAGGAAGTCGAATTTAAAACCATTTGAACGTGATATCTCTACG	117
IYQAGSTPCNGVEGFNCYFPLQSYGFQPTNGVGY	4	Wuhan	GGTCTCGACGG	ATTTATCAAGCTGGTTCTACTCCATGCAACGGCGTCGAAGGATTCAATTGTTATTTTCCTTTGCAGTCATACGGGTTTCAACCCACAAATGGTGTTGGTTAC	CAGCGGAGACC	GAGATTTATCAAGCTGGTTCTACTCCATGCAACGGCGTCGAAGGATTCAATTGTTATTTTCCTTTGCAGTCATACGGGTTTCAACCCACAAATGGTGTTGGTTAC	105
IYQAGNKPCNG-EGPNCYSPLRSYGFRPTYGVGH	4	Omicron	GGTCTCGACGG	ATTTATCAAGCTGGTAATAAACCTTGTAACGGCGAAGGGCCAAATTGCTATTCTCCATTGAGGTCATACGGATTTAGACCCACTTACGGTGTTGGTCAT	CAGCGGAGACC	GAGATTTATCAAGCTGGTAATAAACCTTGTAACGGCGAAGGGCCAAATTGCTATTCTCCATTGAGGTCATACGGATTTAGACCCACTTACGGTGTTGGTCAT	102
IYQAGNKPCKGVKGPNCYSPLRSYSFRPTYGVGH	4	BA.1	GGTCTCGACGG	ATTTATCAAGCTGGTAACAAACCTTGTAAGGGAGTCAAAGGCCCAAATTGCTACTCACCCTTGAGATCTTACTCCTTTAGGCCAACTTATGGGGTTGGTCAT	CAGCGGAGACC	GAGATTTATCAAGCTGGTAACAAACCTTGTAAGGGAGTCAAAGGCCCAAATTGCTACTCACCCTTGAGATCTTACTCCTTTAGGCCAACTTATGGGGTTGGTCAT	105
IYQAGSTPCKG-KGVNCYFPLQSYGFQPTNGVGY	4	Wuhan	GGTCTCGACGG	ATTTACCAAGCTGGTTCCACACCATGCAAGGGCAAAGGAGTCAATTGTTACTTTCCCTTACAGTCTTATGGTTTCCAACCTACTAACGGAGTTGGTTAT	CAGCGGAGACC	GAGATTTACCAAGCTGGTTCCACACCATGCAAGGGCAAAGGAGTCAATTGTTACTTTCCCTTACAGTCTTATGGTTTCCAACCTACTAACGGAGTTGGTTAT	102
IYQAGNKPCKGVAGPNCYFPLQSYSFRPTYGVGH	4	BA.1	GGTCTCGACGG	ATTTACCAAGCAGGCAACAAACCATGCAAGGGAGTCGCTGGGCCAAATTGTTATTTTCCGTTGCAGTCTTATTCATTCAGACCTACTTACGGTGTTGGTCAT	CAGCGGAGACC	GAGATTTACCAAGCAGGCAACAAACCATGCAAGGGAGTCGCTGGGCCAAATTGTTATTTTCCGTTGCAGTCTTATTCATTCAGACCTACTTACGGTGTTGGTCAT	105
IYQAGSTPCKGVKGFNCYFPLRSYGFQPTNGVGY	4	Wuhan	GGTCTCGACGG	ATTTACCAAGCTGGTTCCACTCCCTGTAAGGGCGTCAAAGGGTTCAATTGCTACTTTCCATTGAGATCTTATGGATTTCAGCCTACAAACGGTGTTGGTTAT	CAGCGGAGACC	GAGATTTACCAAGCTGGTTCCACTCCCTGTAAGGGCGTCAAAGGGTTCAATTGCTACTTTCCATTGAGATCTTATGGATTTCAGCCTACAAACGGTGTTGGTTAT	105
IYQAGNKPCNG-EGVNCYSPLRSYSFRPTYGVGH	4	BA.1	GGTCTCGACGG	ATTTATCAAGCTGGTAATAAACCATGTAACGGCGAAGGGGTCAATTGCTACTCACCATTGAGGTCTTACTCCTTTCGTCCTACTTATGGAGTTGGTCAT	CAGCGGAGACC	GAGATTTATCAAGCTGGTAATAAACCATGTAACGGCGAAGGGGTCAATTGCTACTCACCATTGAGGTCTTACTCCTTTCGTCCTACTTATGGAGTTGGTCAT	102
IYQAGNKPCNGVKGPNCYFPLRSYSFRPTYGVGH	4	BA.1	GGTCTCGACGG	ATTTATCAAGCTGGTAATAAACCTTGCAACGGAGTCAAGGGCCCAAATTGTTATTTTCCATTGAGGTCATACTCTTTCAGACCCACTTACGGGGTTGGTCAT	CAGCGGAGACC	GAGATTTATCAAGCTGGTAATAAACCTTGCAACGGAGTCAAGGGCCCAAATTGTTATTTTCCATTGAGGTCATACTCTTTCAGACCCACTTACGGGGTTGGTCAT	105
IYQAGSTPCNGVKGPNCYSPLRSYGFQPTNGVGY	4	Wuhan	GGTCTCGACGG	ATTTACCAAGCTGGTTCCACCCCATGCAACGGCGTCAAAGGGCCCAATTGTTATTCACCATTGAGATCTTATGGTTTTCAGCCTACTAATGGAGTTGGTTAC	CAGCGGAGACC	GAGATTTACCAAGCTGGTTCCACCCCATGCAACGGCGTCAAAGGGCCCAATTGTTATTCACCATTGAGATCTTATGGTTTTCAGCCTACTAATGGAGTTGGTTAC	105
IYQAGNKPCKGVEGPNCYFPLQSYGFRPTYGVGH	4	Omicron	GGTCTCGACGG	ATTTATCAAGCTGGTAATAAACCATGCAAGGGCGTCGAAGGACCGAACTGTTATTTCCCATTACAGTCTTACGGATTTAGACCTACATACGGTGTTGGTCAT	CAGCGGAGACC	GAGATTTATCAAGCTGGTAATAAACCATGCAAGGGCGTCGAAGGACCGAACTGTTATTTCCCATTACAGTCTTACGGATTTAGACCTACATACGGTGTTGGTCAT	105
IYQAGNKPCKGVKGFNCYSPLQSYGFRPTYGVGH	4	Omicron	GGTCTCGACGG	ATTTATCAAGCTGGTAATAAGCCATGCAAAGGCGTAAAAGGGTTCAACTGTTATTCTCCCTTGCAGTCATACGGATTTAGACCTACTTACGGTGTTGGTCAT	CAGCGGAGACC	GAGATTTATCAAGCTGGTAATAAGCCATGCAAAGGCGTAAAAGGGTTCAACTGTTATTCTCCCTTGCAGTCATACGGATTTAGACCTACTTACGGTGTTGGTCAT	105
IYQAGNKPCKGVKGFNCYSPLRSYGFRPTYGVGH	4	Omicron	GGTCTCGACGG	ATTTATCAAGCTGGTAATAAGCCATGCAAAGGCGTAAAAGGGTTCAACTGTTATTCTCCCTTGAGATCATACGGATTTCGTCCTACTTACGGTGTTGGTCAT	CAGCGGAGACC	GAGATTTATCAAGCTGGTAATAAGCCATGCAAAGGCGTAAAAGGGTTCAACTGTTATTCTCCCTTGAGATCATACGGATTTCGTCCTACTTACGGTGTTGGTCAT	105
IYQAGSTPCNG-AGPNCYSPLRSYGFQPTNGVGY	4	Wuhan	GGTCTCGACGG	ATTTACCAAGCAGGCTCTACCCCATGCAACGGAGCTGGGCCTAATTGTTACTCACCCTTGAGATCCTATGGTTTTCAGCCGACTAATGGTGTTGGTTAT	CAGCGGAGACC	GAGATTTACCAAGCAGGCTCTACCCCATGCAACGGAGCTGGGCCTAATTGTTACTCACCCTTGAGATCCTATGGTTTTCAGCCGACTAATGGTGTTGGTTAT	102
IYQAGNKPCNGVKGFNCYSPLQSYGFRPTYGVGH	4	Omicron	GGTCTCGACGG	ATTTATCAAGCTGGTAATAAGCCATGCAACGGCGTCAAAGGGTTCAATTGTTATTCTCCCTTGCAGTCATACGGATTTAGACCTACTTACGGTGTTGGTCAT	CAGCGGAGACC	GAGATTTATCAAGCTGGTAATAAGCCATGCAACGGCGTCAAAGGGTTCAATTGTTATTCTCCCTTGCAGTCATACGGATTTAGACCTACTTACGGTGTTGGTCAT	105
IYQAGNKPCKGVKGPNCYFPLQSYSFRPTYGVGH	4	BA.1	GGTCTCGACGG	ATTTATCAAGCTGGTAATAAACCATGCAAGGGAGTCAAAGGCCCAAACTGTTACTTTCCGTTGCAGTCTTATTCATTCAGACCTACTTACGGGGTTGGTCAT	CAGCGGAGACC	GAGATTTATCAAGCTGGTAATAAACCATGCAAGGGAGTCAAAGGCCCAAACTGTTACTTTCCGTTGCAGTCTTATTCATTCAGACCTACTTACGGGGTTGGTCAT	105
IYQAGNKPCNG-EGFNCYSPLRSYGFRPTYGVGH	4	Omicron	GGTCTCGACGG	ATTTATCAAGCTGGTAATAAGCCATGTAACGGCGAAGGATTCAATTGCTATTCTCCCTTGAGGTCATACGGGTTTAGACCTACTTACGGTGTTGGTCAT	CAGCGGAGACC	GAGATTTATCAAGCTGGTAATAAGCCATGTAACGGCGAAGGATTCAATTGCTATTCTCCCTTGAGGTCATACGGGTTTAGACCTACTTACGGTGTTGGTCAT	102
IYQAGNKPCNG-KGVNCYFPLRSYSFRPTYGVGH	4	BA.1	GGTCTCGACGG	ATTTATCAAGCTGGCAATAAACCCTGTAACGGAAAGGGGGTCAATTGCTATTTCCCATTGAGATCATACTCTTTTCGTCCTACTTACGGTGTTGGTCAT	CAGCGGAGACC	GAGATTTATCAAGCTGGCAATAAACCCTGTAACGGAAAGGGGGTCAATTGCTATTTCCCATTGAGATCATACTCTTTTCGTCCTACTTACGGTGTTGGTCAT	102
IYQAGSTPCKG-KGFNCYFPLQSYGFQPTNGVGY	4	Wuhan	GGTCTCGACGG	ATTTATCAAGCTGGTTCTACTCCATGCAAGGGCAAAGGGTTCAATTGTTACTTTCCCTTACAGTCATACGGATTTCAACCTACAAACGGTGTTGGTTAT	CAGCGGAGACC	GAGATTTATCAAGCTGGTTCTACTCCATGCAAGGGCAAAGGGTTCAATTGTTACTTTCCCTTACAGTCATACGGATTTCAACCTACAAACGGTGTTGGTTAT	102
IYQAGNKPCNGVEGFNCYFPLQSYSFRPTYGVGH	4	BA.1	GGTCTCGACGG	ATTTATCAAGCTGGTAATAAACCATGCAACGGAGTCGAAGGCTTCAATTGTTATTTTCCTTTGCAGTCTTACTCATTTAGACCCACTTACGGGGTTGGTCAT	CAGCGGAGACC	GAGATTTATCAAGCTGGTAATAAACCATGCAACGGAGTCGAAGGCTTCAATTGTTATTTTCCTTTGCAGTCTTACTCATTTAGACCCACTTACGGGGTTGGTCAT	105
IYQAGSTPCKG-AGPNCYSPLRSYGFQPTNGVGY	4	Wuhan	GGTCTCGACGG	ATTTACCAAGCAGGCTCCACACCATGCAAAGGGGCTGGACCAAATTGTTATTCACCCTTGAGATCTTATGGTTTTCAGCCTACTAACGGTGTTGGTTAC	CAGCGGAGACC	GAGATTTACCAAGCAGGCTCCACACCATGCAAAGGGGCTGGACCAAATTGTTATTCACCCTTGAGATCTTATGGTTTTCAGCCTACTAACGGTGTTGGTTAC	102
IYQAGNKPCKGVKGPNCYFPLQSYGFRPTYGVGH	4	Omicron	GGTCTCGACGG	ATTTATCAAGCTGGTAATAAACCCTGCAAGGGGGTCAAAGGCCCAAACTGTTATTTCCCATTACAGTCTTACGGATTTAGACCTACATACGGTGTTGGTCAT	CAGCGGAGACC	GAGATTTATCAAGCTGGTAATAAACCCTGCAAGGGGGTCAAAGGCCCAAACTGTTATTTCCCATTACAGTCTTACGGATTTAGACCTACATACGGTGTTGGTCAT	105
IYQAGNKPCNGVEGVNCYFPLRSYGFRPTYGVGH	4	Omicron	GGTCTCGACGG	ATTTATCAAGCTGGTAATAAACCATGCAACGGCGTCGAAGGAGTAAATTGTTATTTTCCATTGCGTTCTTACGGGTTCAGACCTACATACGGTGTTGGTCAT	CAGCGGAGACC	GAGATTTATCAAGCTGGTAATAAACCATGCAACGGCGTCGAAGGAGTAAATTGTTATTTTCCATTGCGTTCTTACGGGTTCAGACCTACATACGGTGTTGGTCAT	105
IYQAGNKPCNGVAGPNCYFPLRSYSFRPTYGVGH	4	BA.1	GGTCTCGACGG	ATTTACCAAGCAGGCAATAAACCTTGCAACGGAGTCGCTGGGCCAAATTGTTATTTCCCATTGAGGTCATATTCTTTTAGACCCACTTACGGTGTTGGTCAT	CAGCGGAGACC	GAGATTTACCAAGCAGGCAATAAACCTTGCAACGGAGTCGCTGGGCCAAATTGTTATTTCCCATTGAGGTCATATTCTTTTAGACCCACTTACGGTGTTGGTCAT	105
IYQAGNKPCKGVAGVNCYFPLRSYSFRPTYGVGH	4	BA.1	GGTCTCGACGG	ATTTATCAAGCAGGCAATAAACCTTGTAAGGGAGTCGCTGGGGTAAACTGCTATTTTCCATTGAGATCTTACTCATTCAGGCCCACTTACGGTGTTGGTCAT	CAGCGGAGACC	GAGATTTATCAAGCAGGCAATAAACCTTGTAAGGGAGTCGCTGGGGTAAACTGCTATTTTCCATTGAGATCTTACTCATTCAGGCCCACTTACGGTGTTGGTCAT	105
IYQAGNKPCNG-EGVNCYFPLQSYSFRPTYGVGH	4	BA.1	GGTCTCGACGG	ATTTATCAAGCTGGTAATAAACCATGCAACGGAGAAGGCGTCAATTGTTATTTCCCTTTGCAGTCTTACTCATTTAGACCCACTTACGGGGTTGGTCAT	CAGCGGAGACC	GAGATTTATCAAGCTGGTAATAAACCATGCAACGGAGAAGGCGTCAATTGTTATTTCCCTTTGCAGTCTTACTCATTTAGACCCACTTACGGGGTTGGTCAT	102
IYQAGSTPCKGVEGPNCYFPLRSYGFQPTNGVGY	4	Wuhan	GGTCTCGACGG	ATTTATCAAGCTGGATCAACTCCTTGCAAAGGCGTCGAAGGTCCAAATTGTTATTTCCCATTGAGATCTTACGGTTTTCAGCCCACAAACGGGGTTGGTTAC	CAGCGGAGACC	GAGATTTATCAAGCTGGATCAACTCCTTGCAAAGGCGTCGAAGGTCCAAATTGTTATTTCCCATTGAGATCTTACGGTTTTCAGCCCACAAACGGGGTTGGTTAC	105
IYQAGSTPCNG-EGVNCYSPLQSYGFQPTNGVGY	4	Wuhan	GGTCTCGACGG	ATTTATCAAGCTGGTTCCACACCATGCAACGGCGAAGGGGTCAATTGTTACTCACCCTTGCAGTCTTACGGTTTTCAACCTACTAATGGAGTTGGTTAT	CAGCGGAGACC	GAGATTTATCAAGCTGGTTCCACACCATGCAACGGCGAAGGGGTCAATTGTTACTCACCCTTGCAGTCTTACGGTTTTCAACCTACTAATGGAGTTGGTTAT	102
IYQAGNKPCNGVEGPNCYSPLQSYSFRPTYGVGH	4	BA.1	GGTCTCGACGG	ATTTATCAAGCTGGTAATAAACCATGCAACGGAGTCGAAGGCCCAAATTGTTACTCACCTTTGCAGTCTTACAGTTTTAGACCCACTTATGGGGTTGGTCAT	CAGCGGAGACC	GAGATTTATCAAGCTGGTAATAAACCATGCAACGGAGTCGAAGGCCCAAATTGTTACTCACCTTTGCAGTCTTACAGTTTTAGACCCACTTATGGGGTTGGTCAT	105
IYQAGNKPCKG-AGVNCYFPLRSYGFRPTYGVGH	4	Omicron	GGTCTCGACGG	ATTTATCAAGCAGGCAATAAACCGTGTAAGGGTGCTGGAGTCAACTGCTATTTCCCATTGAGATCTTACGGGTTTCGTCCTACATACGGTGTTGGTCAT	CAGCGGAGACC	GAGATTTATCAAGCAGGCAATAAACCGTGTAAGGGTGCTGGAGTCAACTGCTATTTCCCATTGAGATCTTACGGGTTTCGTCCTACATACGGTGTTGGTCAT	102
IYQAGSTPCNG-KGPNCYFPLQSYGFQPTNGVGY	4	Wuhan	GGTCTCGACGG	ATTTATCAAGCTGGTTCCACTCCATGCAACGGCAAAGGTCCAAATTGTTACTTCCCCTTGCAGTCTTACGGTTTTCAACCTACAAATGGGGTTGGATAT	CAGCGGAGACC	GAGATTTATCAAGCTGGTTCCACTCCATGCAACGGCAAAGGTCCAAATTGTTACTTCCCCTTGCAGTCTTACGGTTTTCAACCTACAAATGGGGTTGGATAT	102
IYQAGNKPCNG-EGVNCYSPLQSYGFRPTYGVGH	4	Omicron	GGTCTCGACGG	ATTTATCAAGCTGGTAATAAACCCTGCAACGGCGAAGGGGTCAATTGTTATTCTCCATTACAGTCATACGGATTTAGACCTACTTACGGTGTTGGTCAT	CAGCGGAGACC	GAGATTTATCAAGCTGGTAATAAACCCTGCAACGGCGAAGGGGTCAATTGTTATTCTCCATTACAGTCATACGGATTTAGACCTACTTACGGTGTTGGTCAT	102
IYQAGNKPCNG-KGFNCYFPLQSYSFRPTYGVGH	4	BA.1	GGTCTCGACGG	ATTTACCAAGCTGGCAATAAACCATGCAACGGAAAGGGTTTCAATTGTTATTTTCCCTTGCAGTCATACTCTTTTAGACCTACTTATGGGGTTGGTCAT	CAGCGGAGACC	GAGATTTACCAAGCTGGCAATAAACCATGCAACGGAAAGGGTTTCAATTGTTATTTTCCCTTGCAGTCATACTCTTTTAGACCTACTTATGGGGTTGGTCAT	102
IYQAGNKPCKG-AGFNCYFPLRSYSFRPTYGVGH	4	BA.1	GGTCTCGACGG	ATTTACCAAGCAGGCAACAAACCTTGTAAGGGTGCTGGATTTAATTGCTATTTTCCATTGAGATCATACTCTTTCAGGCCCACTTATGGGGTTGGTCAT	CAGCGGAGACC	GAGATTTACCAAGCAGGCAACAAACCTTGTAAGGGTGCTGGATTTAATTGCTATTTTCCATTGAGATCATACTCTTTCAGGCCCACTTATGGGGTTGGTCAT	102
IYQAGNKPCNG-KGVNCYSPLQSYSFRPTYGVGH	4	BA.1	GGTCTCGACGG	ATTTATCAAGCTGGAAATAAACCATGCAACGGCAAGGGGGTCAATTGTTACTCACCCTTACAGAGCTACTCTTTTAGACCTACTTATGGTGTTGGTCAT	CAGCGGAGACC	GAGATTTATCAAGCTGGAAATAAACCATGCAACGGCAAGGGGGTCAATTGTTACTCACCCTTACAGAGCTACTCTTTTAGACCTACTTATGGTGTTGGTCAT	102
IYQAGNKPCKGVAGFNCYFPLRSYGFRPTYGVGH	4	Omicron	GGTCTCGACGG	ATTTACCAAGCAGGCAACAAACCCTGTAAGGGAGTCGCTGGGTTCAATTGCTATTTTCCATTGAGATCTTACGGTTTTCGTCCTACTTATGGTGTTGGTCAT	CAGCGGAGACC	GAGATTTACCAAGCAGGCAACAAACCCTGTAAGGGAGTCGCTGGGTTCAATTGCTATTTTCCATTGAGATCTTACGGTTTTCGTCCTACTTATGGTGTTGGTCAT	105
IYQAGNKPCKGVEGVNCYSPLQSYGFRPTYGVGH	4	Omicron	GGTCTCGACGG	ATTTATCAAGCTGGTAATAAACCCTGCAAGGGCGTCGAAGGGGTAAACTGTTATTCTCCATTACAGTCATACGGATTTAGACCTACTTACGGTGTTGGTCAT	CAGCGGAGACC	GAGATTTATCAAGCTGGTAATAAACCCTGCAAGGGCGTCGAAGGGGTAAACTGTTATTCTCCATTACAGTCATACGGATTTAGACCTACTTACGGTGTTGGTCAT	105
IYQAGNKPCKGVEGPNCYSPLQSYSFRPTYGVGH	4	BA.1	GGTCTCGACGG	ATTTATCAAGCTGGTAATAAACCATGCAAGGGAGTCGAAGGCCCAAACTGTTACTCACCCTTACAGAGCTACTCTTTTAGACCTACTTATGGGGTTGGTCAT	CAGCGGAGACC	GAGATTTATCAAGCTGGTAATAAACCATGCAAGGGAGTCGAAGGCCCAAACTGTTACTCACCCTTACAGAGCTACTCTTTTAGACCTACTTATGGGGTTGGTCAT	105
IYQAGSTPCKG-KGFNCYFPLRSYGFQPTNGVGY	4	Wuhan	GGTCTCGACGG	ATTTACCAGGCTGGTTCTACACCCTGTAAGGGCAAAGGGTTCAATTGCTATTTTCCATTGAGATCATACGGATTTCAACCTACTAACGGTGTTGGTTAT	CAGCGGAGACC	GAGATTTACCAGGCTGGTTCTACACCCTGTAAGGGCAAAGGGTTCAATTGCTATTTTCCATTGAGATCATACGGATTTCAACCTACTAACGGTGTTGGTTAT	102
IYQAGNKPCKGVKGFNCYFPLQSYSFRPTYGVGH	4	BA.1	GGTCTCGACGG	ATTTATCAAGCTGGTAATAAGCCATGCAAAGGCGTAAAAGGGTTTAACTGTTATTTCCCCTTGCAGTCTTACTCATTTCGTCCTACTTACGGAGTTGGTCAT	CAGCGGAGACC	GAGATTTATCAAGCTGGTAATAAGCCATGCAAAGGCGTAAAAGGGTTTAACTGTTATTTCCCCTTGCAGTCTTACTCATTTCGTCCTACTTACGGAGTTGGTCAT	105
IYQAGNKPCNGVKGVNCYFPLQSYSFRPTYGVGH	4	BA.1	GGTCTCGACGG	ATTTATCAAGCTGGTAATAAACCATGCAACGGAGTCAAGGGCGTAAATTGTTACTTCCCCTTACAGTCTTATTCATTTAGACCTACTTACGGGGTTGGTCAT	CAGCGGAGACC	GAGATTTATCAAGCTGGTAATAAACCATGCAACGGAGTCAAGGGCGTAAATTGTTACTTCCCCTTACAGTCTTATTCATTTAGACCTACTTACGGGGTTGGTCAT	105
IYQAGNKPCKG-AGPNCYSPLQSYGFRPTYGVGH	4	Omicron	GGTCTCGACGG	ATTTATCAAGCAGGCAATAAACCCTGCAAGGGTGCTGGGCCAAACTGTTATTCTCCATTACAGTCATACGGATTTAGACCTACTTACGGTGTTGGTCAT	CAGCGGAGACC	GAGATTTATCAAGCAGGCAATAAACCCTGCAAGGGTGCTGGGCCAAACTGTTATTCTCCATTACAGTCATACGGATTTAGACCTACTTACGGTGTTGGTCAT	102
IYQAGNKPCNG-KGFNCYSPLRSYSFRPTYGVGH	4	BA.1	GGTCTCGACGG	ATTTATCAAGCTGGAAATAAACCATGTAACGGCAAGGGTTTCAATTGCTACTCACCGTTGAGATCTTACTCCTTTCGTCCTACTTATGGGGTTGGTCAT	CAGCGGAGACC	GAGATTTATCAAGCTGGAAATAAACCATGTAACGGCAAGGGTTTCAATTGCTACTCACCGTTGAGATCTTACTCCTTTCGTCCTACTTATGGGGTTGGTCAT	102
IYQAGNKPCNGVAGFNCYSPLRSYGFRPTYGVGH	4	Omicron	GGTCTCGACGG	ATTTATCAAGCAGGCAATAAACCTTGCAACGGAGTCGCTGGGTTCAATTGTTACTCTCCATTGAGATCATACGGTTTTAGGCCCACTTATGGTGTTGGTCAT	CAGCGGAGACC	GAGATTTATCAAGCAGGCAATAAACCTTGCAACGGAGTCGCTGGGTTCAATTGTTACTCTCCATTGAGATCATACGGTTTTAGGCCCACTTATGGTGTTGGTCAT	105
IYQAGNKPCNGVAGVNCYSPLQSYGFRPTYGVGH	4	Omicron	GGTCTCGACGG	ATTTATCAAGCAGGCAATAAACCCTGCAACGGAGTCGCTGGGGTAAATTGTTACTCTCCTTTACAGTCATACGGTTTTAGGCCAACTTATGGTGTTGGTCAT	CAGCGGAGACC	GAGATTTATCAAGCAGGCAATAAACCCTGCAACGGAGTCGCTGGGGTAAATTGTTACTCTCCTTTACAGTCATACGGTTTTAGGCCAACTTATGGTGTTGGTCAT	105
IYQAGNKPCNG-EGVNCYFPLQSYGFRPTYGVGH	4	Omicron	GGTCTCGACGG	ATTTATCAAGCTGGTAATAAACCCTGCAACGGCGAAGGGGTCAATTGTTATTTTCCATTACAGTCTTACGGATTCAGACCTACATACGGTGTTGGTCAT	CAGCGGAGACC	GAGATTTATCAAGCTGGTAATAAACCCTGCAACGGCGAAGGGGTCAATTGTTATTTTCCATTACAGTCTTACGGATTCAGACCTACATACGGTGTTGGTCAT	102
IYQAGNKPCNGVKGFNCYFPLRSYSFRPTYGVGH	4	BA.1	GGTCTCGACGG	ATTTATCAAGCTGGTAATAAACCATGCAACGGAGTCAAGGGCTTCAATTGTTACTTTCCCTTACGATCTTACTCATTTAGACCTACTTATGGGGTTGGTCAT	CAGCGGAGACC	GAGATTTATCAAGCTGGTAATAAACCATGCAACGGAGTCAAGGGCTTCAATTGTTACTTTCCCTTACGATCTTACTCATTTAGACCTACTTATGGGGTTGGTCAT	105
IYQAGNKPCNGVAGVNCYSPLQSYSFRPTYGVGH	4	BA.1	GGTCTCGACGG	ATTTATCAAGCAGGAAATAAACCATGCAACGGCGTCGCTGGGGTAAATTGTTACTCACCCTTGCAGTCTTACAGTTTTAGACCTACTTATGGTGTTGGTCAT	CAGCGGAGACC	GAGATTTATCAAGCAGGAAATAAACCATGCAACGGCGTCGCTGGGGTAAATTGTTACTCACCCTTGCAGTCTTACAGTTTTAGACCTACTTATGGTGTTGGTCAT	105
IYQAGSTPCKG-AGPNCYFPLRSYGFQPTNGVGY	4	Wuhan	GGTCTCGACGG	ATTTACCAAGCAGGCTCTACCCCTTGCAAAGGTGCTGGACCAAATTGTTATTTCCCATTGAGATCATACGGTTTTCAGCCCACTAACGGTGTTGGGTAT	CAGCGGAGACC	GAGATTTACCAAGCAGGCTCTACCCCTTGCAAAGGTGCTGGACCAAATTGTTATTTCCCATTGAGATCATACGGTTTTCAGCCCACTAACGGTGTTGGGTAT	102
IYQAGNKPCKGVAGPNCYSPLQSYSFRPTYGVGH	4	BA.1	GGTCTCGACGG	ATTTATCAAGCAGGAAATAAACCATGCAAGGGCGTCGCTGGGCCAAACTGTTACTCACCCTTACAGAGCTACTCTTTTAGACCTACTTATGGTGTTGGTCAT	CAGCGGAGACC	GAGATTTATCAAGCAGGAAATAAACCATGCAAGGGCGTCGCTGGGCCAAACTGTTACTCACCCTTACAGAGCTACTCTTTTAGACCTACTTATGGTGTTGGTCAT	105
IYQAGSTPCKG-AGFNCYSPLQSYGFQPTNGVGY	4	Wuhan	GGTCTCGACGG	ATTTATCAAGCAGGCTCAACGCCATGCAAAGGTGCTGGATTCAATTGTTATTCCCCCTTGCAGTCTTACGGGTTTCAACCTACTAACGGTGTTGGTTAC	CAGCGGAGACC	GAGATTTATCAAGCAGGCTCAACGCCATGCAAAGGTGCTGGATTCAATTGTTATTCCCCCTTGCAGTCTTACGGGTTTCAACCTACTAACGGTGTTGGTTAC	102
IYQAGNKPCKG-AGFNCYSPLQSYGFRPTYGVGH	4	Omicron	GGTCTCGACGG	ATTTATCAAGCAGGCAACAAACCCTGCAAGGGTGCTGGGTTCAATTGTTATTCTCCATTACAGTCATACGGATTTAGACCTACTTACGGTGTTGGTCAT	CAGCGGAGACC	GAGATTTATCAAGCAGGCAACAAACCCTGCAAGGGTGCTGGGTTCAATTGTTATTCTCCATTACAGTCATACGGATTTAGACCTACTTACGGTGTTGGTCAT	102
IYQAGNKPCNG-AGFNCYSPLRSYGFRPTYGVGH	4	Omicron	GGTCTCGACGG	ATTTATCAAGCAGGCAATAAACCTTGTAACGGAGCTGGGTTCAATTGCTACTCTCCCTTGAGATCATACGGTTTTAGGCCAACTTATGGTGTTGGTCAT	CAGCGGAGACC	GAGATTTATCAAGCAGGCAATAAACCTTGTAACGGAGCTGGGTTCAATTGCTACTCTCCCTTGAGATCATACGGTTTTAGGCCAACTTATGGTGTTGGTCAT	102
IYQAGSTPCKGVKGVNCYSPLRSYGFQPTNGVGY	4	Wuhan	GGTCTCGACGG	ATTTACCAAGCTGGTTCAACACCATGCAAGGGCGTCAAAGGGGTGAACTGTTATAGTCCGTTGAGATCTTACGGTTTTCAGCCTACTAATGGAGTTGGTTAT	CAGCGGAGACC	GAGATTTACCAAGCTGGTTCAACACCATGCAAGGGCGTCAAAGGGGTGAACTGTTATAGTCCGTTGAGATCTTACGGTTTTCAGCCTACTAATGGAGTTGGTTAT	105
IYQAGNKPCKG-EGFNCYSPLQSYSFRPTYGVGH	4	BA.1	GGTCTCGACGG	ATTTATCAAGCTGGCAACAAACCATGCAAGGGTGAAGGATTCAATTGTTACTCACCGTTGCAGTCTTACAGTTTTAGACCTACTTATGGTGTTGGGCAT	CAGCGGAGACC	GAGATTTATCAAGCTGGCAACAAACCATGCAAGGGTGAAGGATTCAATTGTTACTCACCGTTGCAGTCTTACAGTTTTAGACCTACTTATGGTGTTGGGCAT	102
IYQAGSTPCNGVAGFNCYSPLRSYGFQPTNGVGY	4	Wuhan	GGTCTCGACGG	ATTTACCAAGCAGGCTCAACGCCATGCAACGGAGTCGCTGGGTTCAATTGTTATTCCCCCTTGAGATCTTACGGTTTTCAGCCTACTAATGGTGTTGGTTAT	CAGCGGAGACC	GAGATTTACCAAGCAGGCTCAACGCCATGCAACGGAGTCGCTGGGTTCAATTGTTATTCCCCCTTGAGATCTTACGGTTTTCAGCCTACTAATGGTGTTGGTTAT	105
IYQAGSTPCKGVKGFNCYSPLQSYGFQPTNGVGY	4	Wuhan	GGTCTCGACGG	ATTTATCAAGCTGGTTCTACCCCATGCAAGGGCGTCAAAGGGTTCAATTGTTATTCACCGTTGCAGTCCTACGGATTTCAACCTACTAATGGTGTTGGTTAC	CAGCGGAGACC	GAGATTTATCAAGCTGGTTCTACCCCATGCAAGGGCGTCAAAGGGTTCAATTGTTATTCACCGTTGCAGTCCTACGGATTTCAACCTACTAATGGTGTTGGTTAC	105
IYQAGNKPCKG-KGVNCYSPLRSYSFRPTYGVGH	4	BA.1	GGTCTCGACGG	ATTTATCAAGCTGGTAACAAACCTTGTAAGGGCAAAGGGGTCAATTGCTACTCACCATTGAGATCTTACTCCTTTAGGCCCACTTATGGAGTTGGTCAT	CAGCGGAGACC	GAGATTTATCAAGCTGGTAACAAACCTTGTAAGGGCAAAGGGGTCAATTGCTACTCACCATTGAGATCTTACTCCTTTAGGCCCACTTATGGAGTTGGTCAT	102
IYQAGNKPCKGVAGFNCYFPLQSYSFRPTYGVGH	4	BA.1	GGTCTCGACGG	ATTTATCAAGCAGGCAACAAACCCTGCAAGGGAGTCGCTGGTTTTAATTGTTACTTTCCATTACAGTCATATTCTTTCAGACCTACTTACGGGGTTGGTCAT	CAGCGGAGACC	GAGATTTATCAAGCAGGCAACAAACCCTGCAAGGGAGTCGCTGGTTTTAATTGTTACTTTCCATTACAGTCATATTCTTTCAGACCTACTTACGGGGTTGGTCAT	105
IYQAGNKPCKGVEGVNCYSPLQSYSFRPTYGVGH	4	BA.1	GGTCTCGACGG	ATTTATCAAGCTGGTAATAAACCATGCAAGGGAGTCGAAGGCGTAAACTGTTACTCACCCTTACAGAGCTACTCTTTTAGACCTACTTATGGGGTTGGTCAT	CAGCGGAGACC	GAGATTTATCAAGCTGGTAATAAACCATGCAAGGGAGTCGAAGGCGTAAACTGTTACTCACCCTTACAGAGCTACTCTTTTAGACCTACTTATGGGGTTGGTCAT	105
IYQAGNKPCNG-KGPNCYSPLQSYSFRPTYGVGH	4	BA.1	GGTCTCGACGG	ATTTATCAAGCTGGAAATAAACCATGCAACGGCAAGGGGCCAAATTGTTACTCACCCTTACAGAGCTACTCTTTTAGACCTACTTATGGTGTTGGTCAT	CAGCGGAGACC	GAGATTTATCAAGCTGGAAATAAACCATGCAACGGCAAGGGGCCAAATTGTTACTCACCCTTACAGAGCTACTCTTTTAGACCTACTTATGGTGTTGGTCAT	102
IYQAGNKPCNGVAGPNCYSPLQSYGFRPTYGVGH	4	Omicron	GGTCTCGACGG	ATTTACCAAGCAGGCAATAAACCATGCAACGGAGTCGCTGGGCCAAATTGTTATTCTCCTTTGCAGTCATACGGTTTTAGACCGACTTATGGTGTTGGTCAT	CAGCGGAGACC	GAGATTTACCAAGCAGGCAATAAACCATGCAACGGAGTCGCTGGGCCAAATTGTTATTCTCCTTTGCAGTCATACGGTTTTAGACCGACTTATGGTGTTGGTCAT	105
IYQAGSTPCNGVAGVNCYSPLQSYGFQPTNGVGY	4	Wuhan	GGTCTCGACGG	ATTTACCAAGCTGGCAGTACCCCATGCAACGGAGTCGCAGGGGTGAATTGTTACTCCCCCTTGCAGTCTTATGGTTTTCAACCTACTAATGGTGTTGGTTAT	CAGCGGAGACC	GAGATTTACCAAGCTGGCAGTACCCCATGCAACGGAGTCGCAGGGGTGAATTGTTACTCCCCCTTGCAGTCTTATGGTTTTCAACCTACTAATGGTGTTGGTTAT	105
IYQAGNKPCNG-AGVNCYSPLQSYSFRPTYGVGH	4	BA.1	GGTCTCGACGG	ATTTATCAAGCAGGAAATAAACCATGCAACGGCGCTGGGGTCAATTGTTACTCACCTTTGCAGTCTTACAGTTTTAGACCCACTTATGGTGTTGGTCAT	CAGCGGAGACC	GAGATTTATCAAGCAGGAAATAAACCATGCAACGGCGCTGGGGTCAATTGTTACTCACCTTTGCAGTCTTACAGTTTTAGACCCACTTATGGTGTTGGTCAT	102
IYQAGSTPCKGVAGVNCYFPLQSYGFQPTNGVGY	4	Wuhan	GGTCTCGACGG	ATTTACCAAGCTGGCTCAACTCCATGCAAAGGGGTCGCAGGAGTGAATTGTTACTTTCCCTTGCAGTCTTATGGTTTCCAACCTACAAACGGTGTTGGTTAT	CAGCGGAGACC	GAGATTTACCAAGCTGGCTCAACTCCATGCAAAGGGGTCGCAGGAGTGAATTGTTACTTTCCCTTGCAGTCTTATGGTTTCCAACCTACAAACGGTGTTGGTTAT	105
IYQAGNKPCNGVEGFNCYSPLQSYGFRPTYGVGH	4	Omicron	GGTCTCGACGG	ATTTATCAAGCTGGTAATAAACCATGCAACGGCGTCGAAGGATTCAATTGTTATTCTCCCTTGCAGTCATACGGGTTTCGTCCTACTTACGGTGTTGGTCAT	CAGCGGAGACC	GAGATTTATCAAGCTGGTAATAAACCATGCAACGGCGTCGAAGGATTCAATTGTTATTCTCCCTTGCAGTCATACGGGTTTCGTCCTACTTACGGTGTTGGTCAT	105
IYQAGNKPCKG-KGVNCYSPLQSYGFRPTYGVGH	4	Omicron	GGTCTCGACGG	ATTTATCAAGCTGGTAATAAACCCTGCAAGGGCAAAGGGGTCAACTGTTATTCTCCATTACAGTCATACGGATTTAGACCTACTTACGGTGTTGGTCAT	CAGCGGAGACC	GAGATTTATCAAGCTGGTAATAAACCCTGCAAGGGCAAAGGGGTCAACTGTTATTCTCCATTACAGTCATACGGATTTAGACCTACTTACGGTGTTGGTCAT	102
IYQAGNKPCNGVKGFNCYSPLQSYSFRPTYGVGH	4	BA.1	GGTCTCGACGG	ATTTATCAAGCTGGTAATAAACCATGCAACGGAGTCAAGGGCTTTAATTGTTACTCACCCTTACAGAGCTACTCTTTCAGACCTACTTATGGGGTTGGTCAT	CAGCGGAGACC	GAGATTTATCAAGCTGGTAATAAACCATGCAACGGAGTCAAGGGCTTTAATTGTTACTCACCCTTACAGAGCTACTCTTTCAGACCTACTTATGGGGTTGGTCAT	105
IYQAGNKPCNGVEGPNCYSPLRSYGFRPTYGVGH	4	Omicron	GGTCTCGACGG	ATTTATCAAGCTGGTAATAAACCATGCAACGGCGTCGAAGGGCCAAATTGTTATTCTCCTTTGAGGTCATACGGATTTAGACCCACTTACGGTGTTGGTCAT	CAGCGGAGACC	GAGATTTATCAAGCTGGTAATAAACCATGCAACGGCGTCGAAGGGCCAAATTGTTATTCTCCTTTGAGGTCATACGGATTTAGACCCACTTACGGTGTTGGTCAT	105
IYQAGNKPCKG-KGPNCYFPLRSYGFRPTYGVGH	4	Omicron	GGTCTCGACGG	ATTTATCAAGCTGGTAATAAACCTTGTAAAGGCAAGGGGCCAAACTGCTATTTTCCATTGAGATCTTACGGATTCAGGCCCACATACGGTGTTGGTCAT	CAGCGGAGACC	GAGATTTATCAAGCTGGTAATAAACCTTGTAAAGGCAAGGGGCCAAACTGCTATTTTCCATTGAGATCTTACGGATTCAGGCCCACATACGGTGTTGGTCAT	102
IYQAGNKPCKG-EGVNCYSPLQSYGFRPTYGVGH	4	Omicron	GGTCTCGACGG	ATTTATCAAGCTGGTAATAAACCCTGCAAGGGCGAAGGGGTCAACTGTTATTCTCCATTACAGTCATACGGATTTAGACCTACTTACGGTGTTGGTCAT	CAGCGGAGACC	GAGATTTATCAAGCTGGTAATAAACCCTGCAAGGGCGAAGGGGTCAACTGTTATTCTCCATTACAGTCATACGGATTTAGACCTACTTACGGTGTTGGTCAT	102
IYQAGSTPCNG-AGPNCYFPLQSYGFQPTNGVGY	4	Wuhan	GGTCTCGACGG	ATTTACCAAGCAGGCTCTACTCCATGCAACGGAGCTGGGCCAAATTGTTATTTTCCTTTGCAGTCATATGGTTTCCAACCCACAAATGGTGTTGGTTAC	CAGCGGAGACC	GAGATTTACCAAGCAGGCTCTACTCCATGCAACGGAGCTGGGCCAAATTGTTATTTTCCTTTGCAGTCATATGGTTTCCAACCCACAAATGGTGTTGGTTAC	102
IYQAGSTPCKGVAGPNCYSPLRSYGFQPTNGVGY	4	Wuhan	GGTCTCGACGG	ATTTACCAGGCAGGCTCTACCCCATGCAAAGGGGTCGCTGGACCTAACTGTTATTCACCCTTGAGATCCTACGGTTTTCAACCGACTAATGGTGTTGGTTAT	CAGCGGAGACC	GAGATTTACCAGGCAGGCTCTACCCCATGCAAAGGGGTCGCTGGACCTAACTGTTATTCACCCTTGAGATCCTACGGTTTTCAACCGACTAATGGTGTTGGTTAT	105
IYQAGNKPCKG-KGPNCYSPLQSYGFRPTYGVGH	4	Omicron	GGTCTCGACGG	ATTTATCAAGCTGGTAATAAACCCTGCAAGGGGAAAGGCCCAAACTGTTATTCTCCATTACAGTCATACGGATTTAGACCTACTTACGGTGTTGGTCAT	CAGCGGAGACC	GAGATTTATCAAGCTGGTAATAAACCCTGCAAGGGGAAAGGCCCAAACTGTTATTCTCCATTACAGTCATACGGATTTAGACCTACTTACGGTGTTGGTCAT	102
IYQAGNKPCKG-AGPNCYFPLQSYGFRPTYGVGH	4	Omicron	GGTCTCGACGG	ATTTATCAAGCAGGCAATAAACCCTGCAAGGGTGCTGGGCCAAACTGTTATTTTCCATTACAGTCTTACGGATTCAGACCTACATACGGTGTTGGTCAT	CAGCGGAGACC	GAGATTTATCAAGCAGGCAATAAACCCTGCAAGGGTGCTGGGCCAAACTGTTATTTTCCATTACAGTCTTACGGATTCAGACCTACATACGGTGTTGGTCAT	102
IYQAGSTPCKG-KGPNCYSPLQSYGFQPTNGVGY	4	Wuhan	GGTCTCGACGG	ATTTATCAAGCTGGTTCTACACCATGCAAGGGGAAAGGCCCAAATTGTTACTCACCCTTACAGTCCTACGGTTTTCAACCTACTAACGGAGTTGGTTAT	CAGCGGAGACC	GAGATTTATCAAGCTGGTTCTACACCATGCAAGGGGAAAGGCCCAAATTGTTACTCACCCTTACAGTCCTACGGTTTTCAACCTACTAACGGAGTTGGTTAT	102
IYQAGNKPCNGVEGVNCYSPLRSYSFRPTYGVGH	4	BA.1	GGTCTCGACGG	ATTTATCAAGCTGGTAATAAACCATGTAACGGAGTCGAAGGCGTAAATTGCTACTCACCCTTGCGTTCTTACTCCTTTAGACCTACTTATGGGGTTGGTCAT	CAGCGGAGACC	GAGATTTATCAAGCTGGTAATAAACCATGTAACGGAGTCGAAGGCGTAAATTGCTACTCACCCTTGCGTTCTTACTCCTTTAGACCTACTTATGGGGTTGGTCAT	105
IYQAGSTPCKGVEGFNCYSPLQSYGFQPTNGVGY	4	Wuhan	GGTCTCGACGG	ATTTACCAAGCTGGTTCTACCCCATGCAAAGGCGTCGAAGGATTCAATTGTTACTCACCCTTGCAGTCCTATGGGTTTCAACCTACTAACGGTGTTGGTTAT	CAGCGGAGACC	GAGATTTACCAAGCTGGTTCTACCCCATGCAAAGGCGTCGAAGGATTCAATTGTTACTCACCCTTGCAGTCCTATGGGTTTCAACCTACTAACGGTGTTGGTTAT	105
IYQAGSTPCKGVKGFNCYFPLQSYGFQPTNGVGY	4	Wuhan	GGTCTCGACGG	ATTTACCAAGCTGGTTCCACCCCATGCAAGGGCGTCAAAGGGTTCAATTGTTATTTTCCCTTACAGTCTTACGGATTTCAACCTACTAACGGTGTTGGTTAT	CAGCGGAGACC	GAGATTTACCAAGCTGGTTCCACCCCATGCAAGGGCGTCAAAGGGTTCAATTGTTATTTTCCCTTACAGTCTTACGGATTTCAACCTACTAACGGTGTTGGTTAT	105
IYQAGNKPCKG-AGFNCYFPLRSYGFRPTYGVGH	4	Omicron	GGTCTCGACGG	ATTTATCAAGCAGGCAATAAACCGTGTAAGGGTGCTGGATTCAACTGCTATTTTCCATTGAGATCTTACGGGTTTCGTCCTACATACGGTGTTGGTCAT	CAGCGGAGACC	GAGATTTATCAAGCAGGCAATAAACCGTGTAAGGGTGCTGGATTCAACTGCTATTTTCCATTGAGATCTTACGGGTTTCGTCCTACATACGGTGTTGGTCAT	102
IYQAGNKPCKG-EGFNCYSPLRSYSFRPTYGVGH	4	BA.1	GGTCTCGACGG	ATTTATCAAGCTGGTAATAAACCATGCAAGGGTGAAGGATTCAATTGTTACTCACCGTTGAGATCTTACAGTTTTCGTCCTACTTATGGGGTTGGCCAT	CAGCGGAGACC	GAGATTTATCAAGCTGGTAATAAACCATGCAAGGGTGAAGGATTCAATTGTTACTCACCGTTGAGATCTTACAGTTTTCGTCCTACTTATGGGGTTGGCCAT	102
IYQAGSTPCNG-EGFNCYFPLQSYGFQPTNGVGY	4	Wuhan	GGTCTCGACGG	ATTTATCAAGCTGGTTCCACTCCATGCAACGGCGAAGGATTCAATTGTTACTTTCCCTTGCAGTCTTACGGGTTTCAACCTACAAATGGTGTTGGTTAT	CAGCGGAGACC	GAGATTTATCAAGCTGGTTCCACTCCATGCAACGGCGAAGGATTCAATTGTTACTTTCCCTTGCAGTCTTACGGGTTTCAACCTACAAATGGTGTTGGTTAT	102
IYQAGNKPCNG-KGPNCYSPLRSYGFRPTYGVGH	4	Omicron	GGTCTCGACGG	ATTTATCAAGCTGGCAATAAACCTTGCAACGGTAAGGGGCCAAATTGTTATTCTCCATTGAGATCATACGGTTTTAGGCCCACTTACGGAGTTGGTCAT	CAGCGGAGACC	GAGATTTATCAAGCTGGCAATAAACCTTGCAACGGTAAGGGGCCAAATTGTTATTCTCCATTGAGATCATACGGTTTTAGGCCCACTTACGGAGTTGGTCAT	102
IYQAGNKPCNG-AGFNCYFPLQSYSFRPTYGVGH	4	BA.1	GGTCTCGACGG	ATTTATCAAGCAGGCAATAAACCCTGCAACGGAGCTGGTTTTAATTGTTACTTCCCATTACAGTCTTATTCATTTAGACCGACTTACGGGGTTGGTCAT	CAGCGGAGACC	GAGATTTATCAAGCAGGCAATAAACCCTGCAACGGAGCTGGTTTTAATTGTTACTTCCCATTACAGTCTTATTCATTTAGACCGACTTACGGGGTTGGTCAT	102
IYQAGSTPCNGVEGVNCYSPLQSYGFQPTNGVGY	4	Wuhan	GGTCTCGACGG	ATTTACCAAGCTGGTTCTACACCATGCAACGGCGTCGAAGGGGTGAATTGTTATAGTCCCTTGCAGTCATACGGTTTTCAACCTACTAATGGAGTTGGTTAT	CAGCGGAGACC	GAGATTTACCAAGCTGGTTCTACACCATGCAACGGCGTCGAAGGGGTGAATTGTTATAGTCCCTTGCAGTCATACGGTTTTCAACCTACTAATGGAGTTGGTTAT	105
IYQAGNKPCNG-EGFNCYFPLRSYSFRPTYGVGH	4	BA.1	GGTCTCGACGG	ATTTATCAAGCTGGTAATAAACCATGTAACGGAGAAGGCTTTAATTGCTATTTTCCATTGAGGTCATACTCTTTCAGACCTACTTACGGGGTTGGTCAT	CAGCGGAGACC	GAGATTTATCAAGCTGGTAATAAACCATGTAACGGAGAAGGCTTTAATTGCTATTTTCCATTGAGGTCATACTCTTTCAGACCTACTTACGGGGTTGGTCAT	102
IYQAGSTPCKG-AGPNCYSPLQSYGFQPTNGVGY	4	Wuhan	GGTCTCGACGG	ATTTACCAAGCAGGCTCCACCCCATGCAAAGGTGCTGGACCTAATTGTTATTCACCATTGCAGTCTTACGGTTTTCAACCCACTAACGGTGTTGGGTAT	CAGCGGAGACC	GAGATTTACCAAGCAGGCTCCACCCCATGCAAAGGTGCTGGACCTAATTGTTATTCACCATTGCAGTCTTACGGTTTTCAACCCACTAACGGTGTTGGGTAT	102
IYQAGNKPCKG-AGFNCYFPLQSYGFRPTYGVGH	4	Omicron	GGTCTCGACGG	ATTTATCAAGCAGGCAATAAACCCTGCAAGGGTGCTGGGTTCAACTGTTATTTTCCATTACAGTCTTACGGATTTAGACCTACATACGGTGTTGGTCAT	CAGCGGAGACC	GAGATTTATCAAGCAGGCAATAAACCCTGCAAGGGTGCTGGGTTCAACTGTTATTTTCCATTACAGTCTTACGGATTTAGACCTACATACGGTGTTGGTCAT	102
IYQAGSTPCNGVAGPNCYSPLQSYGFQPTNGVGY	4	Wuhan	GGTCTCGACGG	ATTTACCAAGCAGGCTCCACCCCATGCAACGGAGTCGCTGGGCCAAATTGTTACTCACCCTTGCAGTCTTATGGTTTTCAACCTACTAATGGTGTTGGTTAT	CAGCGGAGACC	GAGATTTACCAAGCAGGCTCCACCCCATGCAACGGAGTCGCTGGGCCAAATTGTTACTCACCCTTGCAGTCTTATGGTTTTCAACCTACTAATGGTGTTGGTTAT	105
IYQAGSTPCKG-EGFNCYFPLRSYGFQPTNGVGY	4	Wuhan	GGTCTCGACGG	ATTTACCAAGCTGGGTCTACCCCCTGCAAAGGTGAAGGCTTCAACTGTTATTTTCCATTGAGATCATATGGATTTCAGCCTACTAATGGTGTTGGTTAC	CAGCGGAGACC	GAGATTTACCAAGCTGGGTCTACCCCCTGCAAAGGTGAAGGCTTCAACTGTTATTTTCCATTGAGATCATATGGATTTCAGCCTACTAATGGTGTTGGTTAC	102
IYQAGSTPCNGVEGFNCYSPLQSYGFQPTNGVGY	4	Wuhan	GGTCTCGACGG	ATTTACCAAGCTGGTTCTACCCCATGCAACGGCGTCGAAGGATTCAATTGTTACTCACCCTTGCAGTCCTATGGGTTTCAACCTACTAATGGTGTTGGTTAT	CAGCGGAGACC	GAGATTTACCAAGCTGGTTCTACCCCATGCAACGGCGTCGAAGGATTCAATTGTTACTCACCCTTGCAGTCCTATGGGTTTCAACCTACTAATGGTGTTGGTTAT	105
IYQAGNKPCNG-EGPNCYFPLQSYSFRPTYGVGH	4	BA.1	GGTCTCGACGG	ATTTATCAAGCTGGTAATAAACCATGCAACGGAGAAGGCCCAAATTGTTACTTTCCTTTGCAGTCTTATTCATTCAGACCCACTTACGGGGTTGGTCAT	CAGCGGAGACC	GAGATTTATCAAGCTGGTAATAAACCATGCAACGGAGAAGGCCCAAATTGTTACTTTCCTTTGCAGTCTTATTCATTCAGACCCACTTACGGGGTTGGTCAT	102
IYQAGNKPCKGVEGFNCYFPLRSYGFRPTYGVGH	4	Omicron	GGTCTCGACGG	ATTTATCAAGCTGGTAATAAGCCATGCAAAGGCGTCGAAGGATTCAACTGTTATTTTCCCTTGAGATCTTACGGGTTTCGTCCTACATACGGTGTTGGTCAT	CAGCGGAGACC	GAGATTTATCAAGCTGGTAATAAGCCATGCAAAGGCGTCGAAGGATTCAACTGTTATTTTCCCTTGAGATCTTACGGGTTTCGTCCTACATACGGTGTTGGTCAT	105
IYQAGNKPCNG-EGPNCYSPLRSYSFRPTYGVGH	4	BA.1	GGTCTCGACGG	ATTTATCAAGCTGGTAATAAACCTTGTAACGGCGAAGGGCCAAATTGCTACTCACCATTGAGATCTTACTCCTTTCGACCCACTTATGGAGTTGGTCAT	CAGCGGAGACC	GAGATTTATCAAGCTGGTAATAAACCTTGTAACGGCGAAGGGCCAAATTGCTACTCACCATTGAGATCTTACTCCTTTCGACCCACTTATGGAGTTGGTCAT	102
IYQAGNKPCNGVKGVNCYSPLQSYGFRPTYGVGH	4	Omicron	GGTCTCGACGG	ATTTATCAAGCTGGTAATAAACCCTGCAACGGCGTCAAGGGGGTAAATTGTTATTCTCCATTACAGTCATACGGATTTAGACCTACTTACGGTGTTGGTCAT	CAGCGGAGACC	GAGATTTATCAAGCTGGTAATAAACCCTGCAACGGCGTCAAGGGGGTAAATTGTTATTCTCCATTACAGTCATACGGATTTAGACCTACTTACGGTGTTGGTCAT	105
IYQAGSTPCKGVAGFNCYFPLQSYGFQPTNGVGY	4	Wuhan	GGTCTCGACGG	ATTTACCAAGCAGGCTCAACTCCATGCAAAGGGGTCGCTGGATTCAATTGTTATTTTCCCTTGCAGTCTTACGGTTTTCAACCTACAAACGGTGTTGGTTAT	CAGCGGAGACC	GAGATTTACCAAGCAGGCTCAACTCCATGCAAAGGGGTCGCTGGATTCAATTGTTATTTTCCCTTGCAGTCTTACGGTTTTCAACCTACAAACGGTGTTGGTTAT	105
IYQAGSTPCKGVAGPNCYFPLQSYGFQPTNGVGY	4	Wuhan	GGTCTCGACGG	ATTTACCAAGCAGGCTCTACTCCATGCAAAGGGGTCGCTGGACCAAATTGTTACTTTCCCTTGCAGTCATATGGTTTCCAACCTACAAACGGTGTTGGTTAT	CAGCGGAGACC	GAGATTTACCAAGCAGGCTCTACTCCATGCAAAGGGGTCGCTGGACCAAATTGTTACTTTCCCTTGCAGTCATATGGTTTCCAACCTACAAACGGTGTTGGTTAT	105
IYQAGNKPCNGVAGPNCYFPLQSYGFRPTYGVGH	4	Omicron	GGTCTCGACGG	ATTTATCAAGCAGGCAATAAACCATGCAACGGAGTCGCTGGGCCAAATTGTTACTTCCCTTTGCAGTCTTACGGTTTTAGACCGACTTATGGTGTTGGTCAT	CAGCGGAGACC	GAGATTTATCAAGCAGGCAATAAACCATGCAACGGAGTCGCTGGGCCAAATTGTTACTTCCCTTTGCAGTCTTACGGTTTTAGACCGACTTATGGTGTTGGTCAT	105
IYQAGNKPCKGVEGFNCYSPLQSYGFRPTYGVGH	4	Omicron	GGTCTCGACGG	ATTTATCAAGCTGGTAATAAGCCATGCAAAGGCGTCGAAGGATTCAACTGTTATTCTCCCTTGCAGTCATACGGGTTTAGACCTACTTACGGTGTTGGTCAT	CAGCGGAGACC	GAGATTTATCAAGCTGGTAATAAGCCATGCAAAGGCGTCGAAGGATTCAACTGTTATTCTCCCTTGCAGTCATACGGGTTTAGACCTACTTACGGTGTTGGTCAT	105
IYQAGNKPCKGVAGVNCYSPLRSYSFRPTYGVGH	4	BA.1	GGTCTCGACGG	ATTTATCAAGCAGGAAACAAACCCTGTAAGGGCGTCGCTGGGGTAAATTGCTACTCACCACTTAGATCTTACTCCTTTCGTCCTACTTATGGTGTTGGTCAT	CAGCGGAGACC	GAGATTTATCAAGCAGGAAACAAACCCTGTAAGGGCGTCGCTGGGGTAAATTGCTACTCACCACTTAGATCTTACTCCTTTCGTCCTACTTATGGTGTTGGTCAT	105
IYQAGNKPCNG-AGPNCYFPLQSYGFRPTYGVGH	4	Omicron	GGTCTCGACGG	ATTTACCAAGCAGGCAATAAACCATGCAACGGAGCTGGGCCAAATTGTTATTTTCCTTTACAGTCTTACGGTTTCAGACCGACTTATGGTGTTGGTCAT	CAGCGGAGACC	GAGATTTACCAAGCAGGCAATAAACCATGCAACGGAGCTGGGCCAAATTGTTATTTTCCTTTACAGTCTTACGGTTTCAGACCGACTTATGGTGTTGGTCAT	102
IYQAGSTPCKG-KGPNCYFPLRSYGFQPTNGVGY	4	Wuhan	GGTCTCGACGG	ATTTATCAGGCTGGTTCCACTCCATGTAAGGGCAAAGGTCCTAACTGCTATTTTCCATTGAGATCTTACGGATTTCAACCGACAAATGGGGTTGGTTAC	CAGCGGAGACC	GAGATTTATCAGGCTGGTTCCACTCCATGTAAGGGCAAAGGTCCTAACTGCTATTTTCCATTGAGATCTTACGGATTTCAACCGACAAATGGGGTTGGTTAC	102
IYQAGNKPCNGVEGPNCYFPLQSYSFRPTYGVGH	4	BA.1	GGTCTCGACGG	ATTTATCAAGCTGGTAATAAACCATGCAACGGAGTCGAAGGCCCAAATTGTTATTTCCCTTTGCAGTCTTACTCATTTAGACCCACTTACGGGGTTGGTCAT	CAGCGGAGACC	GAGATTTATCAAGCTGGTAATAAACCATGCAACGGAGTCGAAGGCCCAAATTGTTATTTCCCTTTGCAGTCTTACTCATTTAGACCCACTTACGGGGTTGGTCAT	105
IYQAGNKPCNG-EGPNCYFPLRSYGFRPTYGVGH	4	Omicron	GGTCTCGACGG	ATTTATCAAGCTGGTAATAAACCATGTAACGGCGAAGGGCCAAATTGCTATTTCCCTTTGAGGTCTTACGGATTTAGACCCACATACGGTGTTGGTCAT	CAGCGGAGACC	GAGATTTATCAAGCTGGTAATAAACCATGTAACGGCGAAGGGCCAAATTGCTATTTCCCTTTGAGGTCTTACGGATTTAGACCCACATACGGTGTTGGTCAT	102
IYQAGNKPCNG-KGPNCYSPLRSYSFRPTYGVGH	4	BA.1	GGTCTCGACGG	ATTTATCAAGCTGGAAATAAACCTTGTAACGGCAAGGGGCCAAATTGCTACTCACCACTTAGATCTTACTCCTTTAGGCCGACTTATGGTGTTGGTCAT	CAGCGGAGACC	GAGATTTATCAAGCTGGAAATAAACCTTGTAACGGCAAGGGGCCAAATTGCTACTCACCACTTAGATCTTACTCCTTTAGGCCGACTTATGGTGTTGGTCAT	102
IYQAGNKPCKG-EGPNCYSPLRSYGFRPTYGVGH	4	Omicron	GGTCTCGACGG	ATTTATCAAGCTGGTAATAAACCTTGTAAGGGTGAAGGCCCAAACTGCTATTCTCCATTGAGATCATACGGATTTAGGCCGACTTACGGGGTTGGTCAT	CAGCGGAGACC	GAGATTTATCAAGCTGGTAATAAACCTTGTAAGGGTGAAGGCCCAAACTGCTATTCTCCATTGAGATCATACGGATTTAGGCCGACTTACGGGGTTGGTCAT	102
IYQAGNKPCKG-AGVNCYSPLRSYGFRPTYGVGH	4	Omicron	GGTCTCGACGG	ATTTATCAAGCAGGCAACAAACCGTGTAAGGGTGCTGGAGTCAATTGCTATTCTCCATTGAGATCATACGGGTTTCGTCCTACTTACGGTGTTGGTCAT	CAGCGGAGACC	GAGATTTATCAAGCAGGCAACAAACCGTGTAAGGGTGCTGGAGTCAATTGCTATTCTCCATTGAGATCATACGGGTTTCGTCCTACTTACGGTGTTGGTCAT	102
IYQAGSTPCKG-AGFNCYSPLRSYGFQPTNGVGY	4	Wuhan	GGTCTCGACGG	ATTTATCAGGCAGGCTCAACGCCATGCAAAGGTGCTGGATTCAATTGTTATTCCCCCTTGAGATCTTACGGGTTTCAACCTACTAACGGTGTTGGTTAC	CAGCGGAGACC	GAGATTTATCAGGCAGGCTCAACGCCATGCAAAGGTGCTGGATTCAATTGTTATTCCCCCTTGAGATCTTACGGGTTTCAACCTACTAACGGTGTTGGTTAC	102
IYQAGNKPCNG-KGFNCYSPLRSYGFRPTYGVGH	4	Omicron	GGTCTCGACGG	ATTTATCAAGCTGGCAATAAGCCATGCAACGGAAAAGGTTTCAATTGTTATTCTCCCTTGAGATCATACGGTTTTCGTCCTACTTACGGGGTTGGTCAT	CAGCGGAGACC	GAGATTTATCAAGCTGGCAATAAGCCATGCAACGGAAAAGGTTTCAATTGTTATTCTCCCTTGAGATCATACGGTTTTCGTCCTACTTACGGGGTTGGTCAT	102
IYQAGNKPCNGVEGFNCYSPLRSYSFRPTYGVGH	4	BA.1	GGTCTCGACGG	ATTTATCAAGCTGGTAATAAACCATGTAACGGAGTCGAAGGCTTCAATTGCTACTCACCCTTGCGATCTTACTCCTTTAGACCTACTTATGGGGTTGGTCAT	CAGCGGAGACC	GAGATTTATCAAGCTGGTAATAAACCATGTAACGGAGTCGAAGGCTTCAATTGCTACTCACCCTTGCGATCTTACTCCTTTAGACCTACTTATGGGGTTGGTCAT	105
IYQAGNKPCNGVEGPNCYFPLRSYSFRPTYGVGH	4	BA.1	GGTCTCGACGG	ATTTATCAAGCTGGTAATAAACCTTGCAACGGAGTCGAAGGCCCAAATTGTTACTTTCCATTGAGGTCTTATTCATTCAGACCCACTTACGGGGTTGGTCAT	CAGCGGAGACC	GAGATTTATCAAGCTGGTAATAAACCTTGCAACGGAGTCGAAGGCCCAAATTGTTACTTTCCATTGAGGTCTTATTCATTCAGACCCACTTACGGGGTTGGTCAT	105
IYQAGNKPCKG-EGPNCYFPLQSYSFRPTYGVGH	4	BA.1	GGTCTCGACGG	ATTTATCAAGCTGGTAATAAACCATGCAAGGGTGAAGGCCCAAACTGTTATTTCCCCTTACAGTCATACTCTTTTAGACCTACTTACGGGGTTGGACAT	CAGCGGAGACC	GAGATTTATCAAGCTGGTAATAAACCATGCAAGGGTGAAGGCCCAAACTGTTATTTCCCCTTACAGTCATACTCTTTTAGACCTACTTACGGGGTTGGACAT	102
IYQAGNKPCKGVKGFNCYFPLRSYGFRPTYGVGH	4	Omicron	GGTCTCGACGG	ATTTATCAAGCTGGTAATAAGCCATGCAAAGGCGTAAAAGGGTTCAACTGTTATTTTCCCTTGAGATCTTACGGATTTCGTCCTACATACGGTGTTGGTCAT	CAGCGGAGACC	GAGATTTATCAAGCTGGTAATAAGCCATGCAAAGGCGTAAAAGGGTTCAACTGTTATTTTCCCTTGAGATCTTACGGATTTCGTCCTACATACGGTGTTGGTCAT	105
IYQAGSTPCNGVAGVNCYFPLRSYGFQPTNGVGY	4	Wuhan	GGTCTCGACGG	ATTTATCAAGCAGGCTCTACTCCATGCAACGGAGTCGCTGGGGTAAATTGTTACTTTCCTTTGAGATCATACGGTTTCCAGCCCACAAATGGTGTTGGTTAT	CAGCGGAGACC	GAGATTTATCAAGCAGGCTCTACTCCATGCAACGGAGTCGCTGGGGTAAATTGTTACTTTCCTTTGAGATCATACGGTTTCCAGCCCACAAATGGTGTTGGTTAT	105
IYQAGNKPCNG-AGFNCYSPLRSYSFRPTYGVGH	4	BA.1	GGTCTCGACGG	ATTTATCAAGCAGGAAATAAACCCTGTAACGGCGCTGGTTTCAATTGCTACTCACCATTGCGTTCTTACTCCTTTAGACCTACTTATGGGGTTGGTCAT	CAGCGGAGACC	GAGATTTATCAAGCAGGAAATAAACCCTGTAACGGCGCTGGTTTCAATTGCTACTCACCATTGCGTTCTTACTCCTTTAGACCTACTTATGGGGTTGGTCAT	102
IYQAGNKPCNGVEGPNCYSPLQSYGFRPTYGVGH	4	Omicron	GGTCTCGACGG	ATTTATCAAGCTGGTAATAAACCATGCAACGGCGTCGAAGGGCCAAATTGTTATTCTCCTTTGCAGTCATACGGATTTAGACCGACTTACGGTGTTGGTCAT	CAGCGGAGACC	GAGATTTATCAAGCTGGTAATAAACCATGCAACGGCGTCGAAGGGCCAAATTGTTATTCTCCTTTGCAGTCATACGGATTTAGACCGACTTACGGTGTTGGTCAT	105
IYQAGSTPCNGVEGPNCYFPLRSYGFQPTNGVGY	4	Wuhan	GGTCTCGACGG	ATTTATCAAGCTGGTTCTACTCCCTGCAACGGCGTCGAAGGTCCAAATTGTTACTTTCCTTTGAGATCATACGGGTTCCAGCCAACAAATGGAGTTGGTTAT	CAGCGGAGACC	GAGATTTATCAAGCTGGTTCTACTCCCTGCAACGGCGTCGAAGGTCCAAATTGTTACTTTCCTTTGAGATCATACGGGTTCCAGCCAACAAATGGAGTTGGTTAT	105
IYQAGNKPCNG-AGFNCYSPLQSYGFRPTYGVGH	4	Omicron	GGTCTCGACGG	ATTTATCAAGCAGGCAATAAACCCTGCAACGGAGCTGGGTTCAATTGTTACTCTCCATTACAGTCATACGGTTTTAGACCTACTTATGGTGTTGGTCAT	CAGCGGAGACC	GAGATTTATCAAGCAGGCAATAAACCCTGCAACGGAGCTGGGTTCAATTGTTACTCTCCATTACAGTCATACGGTTTTAGACCTACTTATGGTGTTGGTCAT	102
IYQAGNKPCNG-AGPNCYSPLQSYGFRPTYGVGH	4	Omicron	GGTCTCGACGG	ATTTATCAAGCAGGCAATAAACCATGCAACGGAGCTGGGCCAAATTGTTACTCTCCTTTGCAGTCATACGGTTTTAGACCCACTTATGGTGTTGGTCAT	CAGCGGAGACC	GAGATTTATCAAGCAGGCAATAAACCATGCAACGGAGCTGGGCCAAATTGTTACTCTCCTTTGCAGTCATACGGTTTTAGACCCACTTATGGTGTTGGTCAT	102
IYQAGSTPCNGVEGFNCYSPLRSYGFQPTNGVGY	4	Wuhan	GGTCTCGACGG	ATTTATCAAGCTGGTTCTACCCCATGCAACGGCGTCGAAGGATTCAATTGTTATTCACCCTTGAGATCCTACGGGTTTCAGCCTACTAATGGTGTTGGTTAC	CAGCGGAGACC	GAGATTTATCAAGCTGGTTCTACCCCATGCAACGGCGTCGAAGGATTCAATTGTTATTCACCCTTGAGATCCTACGGGTTTCAGCCTACTAATGGTGTTGGTTAC	105
IYQAGNKPCNGVKGVNCYFPLRSYSFRPTYGVGH	4	BA.1	GGTCTCGACGG	ATTTATCAAGCTGGTAATAAACCTTGTAACGGAGTCAAGGGCGTAAATTGCTACTTCCCATTGAGATCATATTCTTTTAGGCCCACTTACGGGGTTGGTCAT	CAGCGGAGACC	GAGATTTATCAAGCTGGTAATAAACCTTGTAACGGAGTCAAGGGCGTAAATTGCTACTTCCCATTGAGATCATATTCTTTTAGGCCCACTTACGGGGTTGGTCAT	105
IYQAGNKPCKG-EGFNCYSPLQSYGFRPTYGVGH	4	Omicron	GGTCTCGACGG	ATTTATCAAGCTGGTAATAAGCCATGCAAAGGTGAAGGCTTCAACTGTTATTCTCCCTTGCAGTCATACGGATTTAGACCTACTTACGGGGTTGGTCAT	CAGCGGAGACC	GAGATTTATCAAGCTGGTAATAAGCCATGCAAAGGTGAAGGCTTCAACTGTTATTCTCCCTTGCAGTCATACGGATTTAGACCTACTTACGGGGTTGGTCAT	102
IYQAGSTPCNGVKGPNCYFPLRSYGFQPTNGVGY	4	Wuhan	GGTCTCGACGG	ATTTACCAGGCTGGTTCCACTCCTTGCAACGGCGTCAAAGGTCCAAATTGTTATTTTCCATTGAGATCTTACGGATTTCAACCGACAAATGGGGTTGGTTAT	CAGCGGAGACC	GAGATTTACCAGGCTGGTTCCACTCCTTGCAACGGCGTCAAAGGTCCAAATTGTTATTTTCCATTGAGATCTTACGGATTTCAACCGACAAATGGGGTTGGTTAT	105
IYQAGSTPCNG-AGVNCYFPLRSYGFQPTNGVGY	4	Wuhan	GGTCTCGACGG	ATTTACCAGGCAGGCTCTACTCCATGCAACGGAGCTGGGGTCAATTGTTATTTTCCTTTGAGATCATACGGTTTCCAACCCACAAATGGTGTTGGTTAT	CAGCGGAGACC	GAGATTTACCAGGCAGGCTCTACTCCATGCAACGGAGCTGGGGTCAATTGTTATTTTCCTTTGAGATCATACGGTTTCCAACCCACAAATGGTGTTGGTTAT	102
IYQAGNKPCKGVEGVNCYFPLRSYGFRPTYGVGH	4	Omicron	GGTCTCGACGG	ATTTATCAAGCTGGTAATAAACCGTGTAAGGGCGTCGAAGGAGTAAACTGCTATTTCCCATTGAGATCTTACGGGTTTCGTCCTACATACGGTGTTGGTCAT	CAGCGGAGACC	GAGATTTATCAAGCTGGTAATAAACCGTGTAAGGGCGTCGAAGGAGTAAACTGCTATTTCCCATTGAGATCTTACGGGTTTCGTCCTACATACGGTGTTGGTCAT	105
IYQAGNKPCKGVKGPNCYSPLQSYGFRPTYGVGH	4	Omicron	GGTCTCGACGG	ATTTATCAAGCTGGTAATAAACCCTGCAAGGGGGTCAAAGGCCCAAACTGTTATTCTCCATTACAGTCATACGGATTTAGACCTACTTACGGTGTTGGTCAT	CAGCGGAGACC	GAGATTTATCAAGCTGGTAATAAACCCTGCAAGGGGGTCAAAGGCCCAAACTGTTATTCTCCATTACAGTCATACGGATTTAGACCTACTTACGGTGTTGGTCAT	105
IYQAGNKPCKG-AGVNCYSPLQSYGFRPTYGVGH	4	Omicron	GGTCTCGACGG	ATTTATCAAGCAGGCAACAAACCCTGCAAGGGTGCTGGGGTCAATTGTTATTCTCCATTACAGTCATACGGATTTAGACCTACTTACGGTGTTGGTCAT	CAGCGGAGACC	GAGATTTATCAAGCAGGCAACAAACCCTGCAAGGGTGCTGGGGTCAATTGTTATTCTCCATTACAGTCATACGGATTTAGACCTACTTACGGTGTTGGTCAT	102
IYQAGSTPCNGVKGFNCYSPLQSYGFQPTNGVGY	4	Wuhan	GGTCTCGACGG	ATTTACCAAGCTGGTTCTACCCCATGCAACGGCGTCAAAGGGTTCAATTGTTATTCACCGTTACAGTCCTATGGATTTCAACCTACTAATGGTGTTGGTTAC	CAGCGGAGACC	GAGATTTACCAAGCTGGTTCTACCCCATGCAACGGCGTCAAAGGGTTCAATTGTTATTCACCGTTACAGTCCTATGGATTTCAACCTACTAATGGTGTTGGTTAC	105
IYQAGNKPCNG-AGPNCYFPLQSYSFRPTYGVGH	4	BA.1	GGTCTCGACGG	ATTTATCAAGCAGGCAATAAACCATGCAACGGAGCTGGGCCAAATTGTTACTTTCCTTTGCAGTCTTATTCATTCAGACCCACTTACGGTGTTGGTCAT	CAGCGGAGACC	GAGATTTATCAAGCAGGCAATAAACCATGCAACGGAGCTGGGCCAAATTGTTACTTTCCTTTGCAGTCTTATTCATTCAGACCCACTTACGGTGTTGGTCAT	102
IYQAGNKPCKG-EGPNCYFPLRSYSFRPTYGVGH	4	BA.1	GGTCTCGACGG	ATTTATCAAGCTGGTAATAAACCTTGTAAGGGTGAAGGCCCAAACTGCTACTTCCCATTGAGATCATACTCTTTTAGGCCGACTTATGGAGTTGGTCAT	CAGCGGAGACC	GAGATTTATCAAGCTGGTAATAAACCTTGTAAGGGTGAAGGCCCAAACTGCTACTTCCCATTGAGATCATACTCTTTTAGGCCGACTTATGGAGTTGGTCAT	102
IYQAGSTPCKGVEGVNCYFPLRSYGFQPTNGVGY	4	Wuhan	GGTCTCGACGG	ATTTATCAAGCTGGTTCTACACCCTGTAAAGGCGTCGAAGGGGTAAATTGCTACTTCCCATTGAGATCATACGGTTTTCAGCCTACTAACGGTGTTGGATAT	CAGCGGAGACC	GAGATTTATCAAGCTGGTTCTACACCCTGTAAAGGCGTCGAAGGGGTAAATTGCTACTTCCCATTGAGATCATACGGTTTTCAGCCTACTAACGGTGTTGGATAT	105
IYQAGSTPCNG-AGPNCYSPLQSYGFQPTNGVGY	4	Wuhan	GGTCTCGACGG	ATTTACCAAGCAGGCTCTACCCCATGCAACGGAGCTGGGCCTAATTGTTATTCACCCTTGCAGTCCTACGGTTTTCAACCGACTAATGGTGTTGGTTAT	CAGCGGAGACC	GAGATTTACCAAGCAGGCTCTACCCCATGCAACGGAGCTGGGCCTAATTGTTATTCACCCTTGCAGTCCTACGGTTTTCAACCGACTAATGGTGTTGGTTAT	102
IYQAGNKPCKG-EGFNCYSPLRSYGFRPTYGVGH	4	Omicron	GGTCTCGACGG	ATTTATCAAGCTGGTAATAAGCCATGCAAAGGTGAAGGCTTCAACTGTTATTCTCCCTTGAGATCATACGGATTTCGTCCTACTTACGGGGTTGGTCAT	CAGCGGAGACC	GAGATTTATCAAGCTGGTAATAAGCCATGCAAAGGTGAAGGCTTCAACTGTTATTCTCCCTTGAGATCATACGGATTTCGTCCTACTTACGGGGTTGGTCAT	102
IYQAGSTPCKGVEGPNCYSPLQSYGFQPTNGVGY	4	Wuhan	GGTCTCGACGG	ATTTACCAAGCTGGGTCCACCCCATGCAAAGGCGTCGAAGGTCCCAATTGTTATTCACCATTGCAGTCTTATGGTTTTCAACCTACTAACGGAGTTGGTTAC	CAGCGGAGACC	GAGATTTACCAAGCTGGGTCCACCCCATGCAAAGGCGTCGAAGGTCCCAATTGTTATTCACCATTGCAGTCTTATGGTTTTCAACCTACTAACGGAGTTGGTTAC	105
IYQAGSTPCNG-AGFNCYFPLRSYGFQPTNGVGY	4	Wuhan	GGTCTCGACGG	ATTTATCAGGCAGGCTCAACTCCTTGCAACGGAGCTGGGTTCAATTGTTACTTTCCATTGAGATCTTACGGTTTTCAACCGACAAATGGTGTTGGTTAT	CAGCGGAGACC	GAGATTTATCAGGCAGGCTCAACTCCTTGCAACGGAGCTGGGTTCAATTGTTACTTTCCATTGAGATCTTACGGTTTTCAACCGACAAATGGTGTTGGTTAT	102
IYQAGNKPCNG-EGFNCYFPLQSYGFRPTYGVGH	4	Omicron	GGTCTCGACGG	ATTTATCAAGCTGGTAATAAACCATGCAACGGCGAAGGATTCAATTGTTATTTTCCTTTGCAGTCTTACGGGTTTCGTCCCACATACGGTGTTGGTCAT	CAGCGGAGACC	GAGATTTATCAAGCTGGTAATAAACCATGCAACGGCGAAGGATTCAATTGTTATTTTCCTTTGCAGTCTTACGGGTTTCGTCCCACATACGGTGTTGGTCAT	102
IYQAGSTPCNG-EGPNCYSPLRSYGFQPTNGVGY	4	Wuhan	GGTCTCGACGG	ATTTACCAAGCTGGGTCCACCCCATGCAACGGCGAAGGTCCTAATTGTTATTCACCATTGAGATCTTATGGTTTTCAGCCGACTAATGGAGTTGGTTAC	CAGCGGAGACC	GAGATTTACCAAGCTGGGTCCACCCCATGCAACGGCGAAGGTCCTAATTGTTATTCACCATTGAGATCTTATGGTTTTCAGCCGACTAATGGAGTTGGTTAC	102
IYQAGNKPCNG-EGPNCYFPLQSYGFRPTYGVGH	4	Omicron	GGTCTCGACGG	ATTTATCAAGCTGGTAATAAACCATGCAACGGCGAAGGGCCAAATTGTTATTTCCCTTTACAGTCTTACGGATTTAGACCGACATACGGTGTTGGTCAT	CAGCGGAGACC	GAGATTTATCAAGCTGGTAATAAACCATGCAACGGCGAAGGGCCAAATTGTTATTTCCCTTTACAGTCTTACGGATTTAGACCGACATACGGTGTTGGTCAT	102
IYQAGNKPCKGVKGPNCYSPLQSYSFRPTYGVGH	4	BA.1	GGTCTCGACGG	ATTTATCAAGCTGGTAATAAACCATGCAAGGGAGTCAAAGGCCCAAACTGTTACTCACCCTTACAGAGCTACTCTTTTAGACCTACTTATGGGGTTGGTCAT	CAGCGGAGACC	GAGATTTATCAAGCTGGTAATAAACCATGCAAGGGAGTCAAAGGCCCAAACTGTTACTCACCCTTACAGAGCTACTCTTTTAGACCTACTTATGGGGTTGGTCAT	105
IYQAGNKPCNG-AGVNCYSPLRSYSFRPTYGVGH	4	BA.1	GGTCTCGACGG	ATTTATCAAGCAGGAAATAAACCATGTAACGGCGCTGGGGTCAATTGCTACTCACCCTTGCGTTCTTACTCCTTTCGACCTACTTATGGTGTTGGTCAT	CAGCGGAGACC	GAGATTTATCAAGCAGGAAATAAACCATGTAACGGCGCTGGGGTCAATTGCTACTCACCCTTGCGTTCTTACTCCTTTCGACCTACTTATGGTGTTGGTCAT	102
IYQAGNKPCNGVEGFNCYSPLQSYSFRPTYGVGH	4	BA.1	GGTCTCGACGG	ATTTATCAAGCTGGTAATAAACCATGCAACGGAGTCGAAGGCTTCAATTGTTACTCACCTTTGCAGTCTTACAGTTTTAGACCCACTTATGGGGTTGGTCAT	CAGCGGAGACC	GAGATTTATCAAGCTGGTAATAAACCATGCAACGGAGTCGAAGGCTTCAATTGTTACTCACCTTTGCAGTCTTACAGTTTTAGACCCACTTATGGGGTTGGTCAT	105
IYQAGNKPCKG-EGPNCYSPLRSYSFRPTYGVGH	4	BA.1	GGTCTCGACGG	ATTTATCAAGCTGGTAATAAACCTTGTAAGGGAGAAGGCCCAAACTGCTACTCACCATTGAGATCTTACTCCTTTAGGCCGACTTATGGGGTTGGTCAT	CAGCGGAGACC	GAGATTTATCAAGCTGGTAATAAACCTTGTAAGGGAGAAGGCCCAAACTGCTACTCACCATTGAGATCTTACTCCTTTAGGCCGACTTATGGGGTTGGTCAT	102
IYQAGNKPCNGVAGFNCYFPLRSYSFRPTYGVGH	4	BA.1	GGTCTCGACGG	ATTTACCAAGCAGGCAATAAACCCTGCAACGGAGTCGCTGGTTTCAATTGTTATTTTCCTTTGAGATCATATTCTTTTAGGCCAACTTACGGGGTTGGTCAT	CAGCGGAGACC	GAGATTTACCAAGCAGGCAATAAACCCTGCAACGGAGTCGCTGGTTTCAATTGTTATTTTCCTTTGAGATCATATTCTTTTAGGCCAACTTACGGGGTTGGTCAT	105
IYQAGSTPCKG-EGFNCYSPLQSYGFQPTNGVGY	4	Wuhan	GGTCTCGACGG	ATTTACCAAGCTGGTTCTACCCCATGCAAAGGTGAAGGCTTCAATTGTTATTCCCCCTTGCAGTCATATGGATTTCAACCTACTAACGGTGTTGGGTAC	CAGCGGAGACC	GAGATTTACCAAGCTGGTTCTACCCCATGCAAAGGTGAAGGCTTCAATTGTTATTCCCCCTTGCAGTCATATGGATTTCAACCTACTAACGGTGTTGGGTAC	102
IYQAGNKPCKGVKGVNCYFPLQSYGFRPTYGVGH	4	Omicron	GGTCTCGACGG	ATTTATCAAGCTGGTAATAAACCCTGCAAGGGCGTCAAAGGGGTAAACTGTTATTTTCCATTACAGTCTTACGGATTCAGACCTACATACGGTGTTGGTCAT	CAGCGGAGACC	GAGATTTATCAAGCTGGTAATAAACCCTGCAAGGGCGTCAAAGGGGTAAACTGTTATTTTCCATTACAGTCTTACGGATTCAGACCTACATACGGTGTTGGTCAT	105
IYQAGSTPCNGVKGFNCYFPLQSYGFQPTNGVGY	4	Wuhan	GGTCTCGACGG	ATTTATCAAGCTGGTTCCACTCCATGCAACGGCGTCAAAGGGTTCAATTGTTACTTTCCCTTGCAGTCTTATGGATTTCAACCTACAAATGGTGTTGGTTAC	CAGCGGAGACC	GAGATTTATCAAGCTGGTTCCACTCCATGCAACGGCGTCAAAGGGTTCAATTGTTACTTTCCCTTGCAGTCTTATGGATTTCAACCTACAAATGGTGTTGGTTAC	105
IYQAGSTPCNGVKGFNCYFPLRSYGFQPTNGVGY	4	Wuhan	GGTCTCGACGG	ATTTACCAAGCTGGTTCCACTCCCTGCAACGGCGTCAAAGGGTTCAATTGTTACTTTCCATTGAGATCTTATGGATTTCAGCCTACAAATGGTGTTGGTTAT	CAGCGGAGACC	GAGATTTACCAAGCTGGTTCCACTCCCTGCAACGGCGTCAAAGGGTTCAATTGTTACTTTCCATTGAGATCTTATGGATTTCAGCCTACAAATGGTGTTGGTTAT	105
IYQAGSTPCKG-KGVNCYFPLRSYGFQPTNGVGY	4	Wuhan	GGTCTCGACGG	ATTTACCAAGCTGGAAGTACACCCTGTAAGGGCAAAGGGGTCAACTGCTACTTTCCATTGAGATCTTATGGTTTTCAGCCTACTAATGGTGTTGGTTAT	CAGCGGAGACC	GAGATTTACCAAGCTGGAAGTACACCCTGTAAGGGCAAAGGGGTCAACTGCTACTTTCCATTGAGATCTTATGGTTTTCAGCCTACTAATGGTGTTGGTTAT	102
IYQAGNKPCNG-AGPNCYFPLRSYGFRPTYGVGH	4	Omicron	GGTCTCGACGG	ATTTATCAAGCAGGCAATAAACCTTGTAACGGAGCTGGGCCAAATTGCTACTTTCCATTGAGGTCTTACGGTTTCAGACCCACTTATGGTGTTGGTCAT	CAGCGGAGACC	GAGATTTATCAAGCAGGCAATAAACCTTGTAACGGAGCTGGGCCAAATTGCTACTTTCCATTGAGGTCTTACGGTTTCAGACCCACTTATGGTGTTGGTCAT	102
IYQAGNKPCNG-AGVNCYFPLRSYGFRPTYGVGH	4	Omicron	GGTCTCGACGG	ATTTATCAAGCAGGCAATAAACCTTGCAACGGAGCTGGGGTCAATTGTTACTTTCCCTTGAGGTCTTACGGTTTCCGTCCAACTTATGGTGTTGGTCAT	CAGCGGAGACC	GAGATTTATCAAGCAGGCAATAAACCTTGCAACGGAGCTGGGGTCAATTGTTACTTTCCCTTGAGGTCTTACGGTTTCCGTCCAACTTATGGTGTTGGTCAT	102
IYQAGNKPCKG-EGFNCYFPLQSYSFRPTYGVGH	4	BA.1	GGTCTCGACGG	ATTTATCAAGCTGGCAATAAACCATGCAAGGGGGAAGGATTCAACTGTTATTTTCCCTTACAGTCTTACTCATTTAGACCTACTTACGGTGTTGGTCAT	CAGCGGAGACC	GAGATTTATCAAGCTGGCAATAAACCATGCAAGGGGGAAGGATTCAACTGTTATTTTCCCTTACAGTCTTACTCATTTAGACCTACTTACGGTGTTGGTCAT	102
IYQAGSTPCNG-KGVNCYSPLQSYGFQPTNGVGY	4	Wuhan	GGTCTCGACGG	ATTTATCAAGCTGGTTCTACACCATGCAACGGCAAAGGGGTCAATTGTTACTCACCCTTGCAGTCCTACGGTTTTCAACCTACTAATGGAGTTGGTTAT	CAGCGGAGACC	GAGATTTATCAAGCTGGTTCTACACCATGCAACGGCAAAGGGGTCAATTGTTACTCACCCTTGCAGTCCTACGGTTTTCAACCTACTAATGGAGTTGGTTAT	102
IYQAGNKPCKG-KGPNCYSPLRSYGFRPTYGVGH	4	Omicron	GGTCTCGACGG	ATTTATCAAGCTGGTAATAAACCTTGTAAAGGCAAGGGGCCAAACTGCTATTCTCCATTGAGATCATACGGATTTAGGCCCACTTACGGTGTTGGTCAT	CAGCGGAGACC	GAGATTTATCAAGCTGGTAATAAACCTTGTAAAGGCAAGGGGCCAAACTGCTATTCTCCATTGAGATCATACGGATTTAGGCCCACTTACGGTGTTGGTCAT	102
IYQAGSTPCKG-KGFNCYSPLQSYGFQPTNGVGY	4	Wuhan	GGTCTCGACGG	ATTTATCAAGCTGGTTCCACCCCATGCAAGGGCAAAGGGTTCAATTGTTACTCACCGTTGCAGTCTTACGGATTTCAACCTACTAATGGTGTTGGTTAT	CAGCGGAGACC	GAGATTTATCAAGCTGGTTCCACCCCATGCAAGGGCAAAGGGTTCAATTGTTACTCACCGTTGCAGTCTTACGGATTTCAACCTACTAATGGTGTTGGTTAT	102
IYQAGNKPCNGVAGPNCYFPLQSYSFRPTYGVGH	4	BA.1	GGTCTCGACGG	ATTTACCAAGCAGGCAATAAACCATGCAACGGAGTCGCTGGGCCAAATTGTTATTTTCCTTTGCAGTCATATTCTTTCAGACCCACTTACGGTGTTGGTCAT	CAGCGGAGACC	GAGATTTACCAAGCAGGCAATAAACCATGCAACGGAGTCGCTGGGCCAAATTGTTATTTTCCTTTGCAGTCATATTCTTTCAGACCCACTTACGGTGTTGGTCAT	105
IYQAGNKPCNGVAGFNCYFPLQSYGFRPTYGVGH	4	Omicron	GGTCTCGACGG	ATTTATCAAGCAGGCAATAAACCCTGCAACGGAGTCGCTGGGTTCAATTGTTACTTTCCATTACAGTCTTACGGTTTTAGACCTACTTATGGTGTTGGTCAT	CAGCGGAGACC	GAGATTTATCAAGCAGGCAATAAACCCTGCAACGGAGTCGCTGGGTTCAATTGTTACTTTCCATTACAGTCTTACGGTTTTAGACCTACTTATGGTGTTGGTCAT	105
IYQAGNKPCKGVKGFNCYSPLQSYSFRPTYGVGH	4	BA.1	GGTCTCGACGG	ATTTATCAAGCTGGTAATAAACCATGCAAGGGAGTCAAAGGCTTCAACTGTTACTCACCCTTACAGAGCTACTCTTTTAGACCTACTTATGGGGTTGGTCAT	CAGCGGAGACC	GAGATTTATCAAGCTGGTAATAAACCATGCAAGGGAGTCAAAGGCTTCAACTGTTACTCACCCTTACAGAGCTACTCTTTTAGACCTACTTATGGGGTTGGTCAT	105
IYQAGSTPCNGVKGVNCYFPLRSYGFQPTNGVGY	4	Wuhan	GGTCTCGACGG	ATTTATCAAGCTGGTTCTACTCCCTGCAACGGCGTCAAAGGGGTAAATTGTTACTTCCCATTGAGATCATATGGTTTTCAGCCTACAAATGGAGTTGGTTAC	CAGCGGAGACC	GAGATTTATCAAGCTGGTTCTACTCCCTGCAACGGCGTCAAAGGGGTAAATTGTTACTTCCCATTGAGATCATATGGTTTTCAGCCTACAAATGGAGTTGGTTAC	105
IYQAGNKPCNGVAGPNCYSPLQSYSFRPTYGVGH	4	BA.1	GGTCTCGACGG	ATTTATCAAGCAGGAAATAAACCATGCAACGGCGTCGCTGGGCCAAATTGTTACTCACCTTTGCAGTCTTACAGTTTTAGACCCACTTATGGTGTTGGTCAT	CAGCGGAGACC	GAGATTTATCAAGCAGGAAATAAACCATGCAACGGCGTCGCTGGGCCAAATTGTTACTCACCTTTGCAGTCTTACAGTTTTAGACCCACTTATGGTGTTGGTCAT	105
IYQAGNKPCNGVEGVNCYFPLRSYSFRPTYGVGH	4	BA.1	GGTCTCGACGG	ATTTATCAAGCTGGTAATAAACCCTGTAACGGAGTCGAAGGCGTAAATTGCTATTTTCCATTGAGATCATACTCTTTCAGGCCTACTTACGGGGTTGGTCAT	CAGCGGAGACC	GAGATTTATCAAGCTGGTAATAAACCCTGTAACGGAGTCGAAGGCGTAAATTGCTATTTTCCATTGAGATCATACTCTTTCAGGCCTACTTACGGGGTTGGTCAT	105
IYQAGSTPCNG-EGVNCYFPLRSYGFQPTNGVGY	4	Wuhan	GGTCTCGACGG	ATTTATCAGGCTGGTTCTACTCCTTGCAACGGCGAAGGGGTCAATTGTTACTTCCCATTGAGATCATATGGTTTTCAACCCACAAATGGAGTTGGTTAC	CAGCGGAGACC	GAGATTTATCAGGCTGGTTCTACTCCTTGCAACGGCGAAGGGGTCAATTGTTACTTCCCATTGAGATCATATGGTTTTCAACCCACAAATGGAGTTGGTTAC	102
IYQAGNKPCNG-KGVNCYSPLRSYSFRPTYGVGH	4	BA.1	GGTCTCGACGG	ATTTATCAAGCTGGAAATAAACCTTGTAACGGCAAGGGGGTCAATTGCTACTCACCACTTAGATCTTACTCCTTTCGTCCGACTTATGGTGTTGGTCAT	CAGCGGAGACC	GAGATTTATCAAGCTGGAAATAAACCTTGTAACGGCAAGGGGGTCAATTGCTACTCACCACTTAGATCTTACTCCTTTCGTCCGACTTATGGTGTTGGTCAT	102
IYQAGNKPCKGVEGFNCYFPLQSYSFRPTYGVGH	4	BA.1	GGTCTCGACGG	ATTTATCAAGCTGGTAATAAACCATGCAAGGGAGTCGAAGGCTTTAACTGTTATTTTCCGTTGCAGTCTTACTCATTCAGACCTACTTACGGGGTTGGTCAT	CAGCGGAGACC	GAGATTTATCAAGCTGGTAATAAACCATGCAAGGGAGTCGAAGGCTTTAACTGTTATTTTCCGTTGCAGTCTTACTCATTCAGACCTACTTACGGGGTTGGTCAT	105
IYQAGNKPCKG-AGVNCYSPLQSYSFRPTYGVGH	4	BA.1	GGTCTCGACGG	ATTTATCAAGCAGGAAACAAACCATGCAAGGGTGCTGGCGTCAATTGTTACTCACCGTTGCAGTCTTACAGTTTTAGACCTACTTATGGGGTTGGTCAT	CAGCGGAGACC	GAGATTTATCAAGCAGGAAACAAACCATGCAAGGGTGCTGGCGTCAATTGTTACTCACCGTTGCAGTCTTACAGTTTTAGACCTACTTATGGGGTTGGTCAT	102
IYQAGSTPCNGVAGPNCYSPLRSYGFQPTNGVGY	4	Wuhan	GGTCTCGACGG	ATTTACCAGGCAGGCTCTACCCCATGCAACGGAGTCGCTGGGCCAAATTGTTACTCACCCTTGAGATCCTATGGTTTTCAACCTACTAATGGTGTTGGTTAT	CAGCGGAGACC	GAGATTTACCAGGCAGGCTCTACCCCATGCAACGGAGTCGCTGGGCCAAATTGTTACTCACCCTTGAGATCCTATGGTTTTCAACCTACTAATGGTGTTGGTTAT	105
IYQAGSTPCNGVAGVNCYFPLQSYGFQPTNGVGY	4	Wuhan	GGTCTCGACGG	ATTTATCAAGCAGGCTCTACTCCATGCAACGGAGTCGCTGGGGTAAATTGTTATTTTCCCTTGCAGTCATACGGTTTCCAACCTACAAATGGTGTTGGTTAC	CAGCGGAGACC	GAGATTTATCAAGCAGGCTCTACTCCATGCAACGGAGTCGCTGGGGTAAATTGTTATTTTCCCTTGCAGTCATACGGTTTCCAACCTACAAATGGTGTTGGTTAC	105
IYQAGSTPCNG-EGFNCYSPLRSYGFQPTNGVGY	4	Wuhan	GGTCTCGACGG	ATTTATCAAGCTGGTTCCACCCCATGCAACGGCGAAGGATTCAATTGTTACTCACCCTTGAGATCTTACGGGTTTCAGCCTACTAATGGTGTTGGTTAT	CAGCGGAGACC	GAGATTTATCAAGCTGGTTCCACCCCATGCAACGGCGAAGGATTCAATTGTTACTCACCCTTGAGATCTTACGGGTTTCAGCCTACTAATGGTGTTGGTTAT	102
IYQAGNKPCNG-KGFNCYFPLQSYGFRPTYGVGH	4	Omicron	GGTCTCGACGG	ATTTATCAAGCTGGCAATAAGCCATGCAACGGGAAAGGTTTCAATTGTTATTTTCCGTTACAGTCTTACGGATTTAGACCTACATACGGTGTTGGTCAT	CAGCGGAGACC	GAGATTTATCAAGCTGGCAATAAGCCATGCAACGGGAAAGGTTTCAATTGTTATTTTCCGTTACAGTCTTACGGATTTAGACCTACATACGGTGTTGGTCAT	102
IYQAGNKPCNGVAGPNCYFPLRSYGFRPTYGVGH	4	Omicron	GGTCTCGACGG	ATTTATCAAGCAGGCAATAAACCATGTAACGGAGTCGCTGGGCCAAATTGCTACTTCCCTTTGAGGTCTTACGGTTTTAGACCCACTTATGGTGTTGGTCAT	CAGCGGAGACC	GAGATTTATCAAGCAGGCAATAAACCATGTAACGGAGTCGCTGGGCCAAATTGCTACTTCCCTTTGAGGTCTTACGGTTTTAGACCCACTTATGGTGTTGGTCAT	105
IYQAGSTPCKGVEGPNCYFPLQSYGFQPTNGVGY	4	Wuhan	GGTCTCGACGG	ATTTACCAAGCTGGTTCTACTCCATGCAAAGGCGTTGAAGGACCTAATTGTTATTTTCCCTTGCAGTCATACGGTTTCCAACCAACAAACGGGGTGGGTTAT	CAGCGGAGACC	GAGATTTACCAAGCTGGTTCTACTCCATGCAAAGGCGTTGAAGGACCTAATTGTTATTTTCCCTTGCAGTCATACGGTTTCCAACCAACAAACGGGGTGGGTTAT	105
IYQAGNKPCNGVKGVNCYFPLQSYGFRPTYGVGH	4	Omicron	GGTCTCGACGG	ATTTATCAAGCTGGTAATAAACCCTGCAACGGCGTCAAGGGGGTAAATTGTTATTTCCCATTACAGTCTTACGGATTTAGACCTACATACGGTGTTGGTCAT	CAGCGGAGACC	GAGATTTATCAAGCTGGTAATAAACCCTGCAACGGCGTCAAGGGGGTAAATTGTTATTTCCCATTACAGTCTTACGGATTTAGACCTACATACGGTGTTGGTCAT	105
IYQAGNKPCKG-AGFNCYSPLRSYGFRPTYGVGH	4	Omicron	GGTCTCGACGG	ATTTATCAAGCAGGCAATAAACCGTGTAAGGGTGCTGGATTCAACTGCTATTCTCCATTGAGATCATACGGGTTTCGTCCTACTTACGGTGTTGGTCAT	CAGCGGAGACC	GAGATTTATCAAGCAGGCAATAAACCGTGTAAGGGTGCTGGATTCAACTGCTATTCTCCATTGAGATCATACGGGTTTCGTCCTACTTACGGTGTTGGTCAT	102
IYQAGNKPCNG-KGFNCYSPLQSYSFRPTYGVGH	4	BA.1	GGTCTCGACGG	ATTTATCAAGCTGGAAATAAACCATGCAACGGCAAGGGTTTTAATTGTTACTCACCGTTACAGAGCTACTCTTTCAGACCTACTTATGGTGTTGGGCAT	CAGCGGAGACC	GAGATTTATCAAGCTGGAAATAAACCATGCAACGGCAAGGGTTTTAATTGTTACTCACCGTTACAGAGCTACTCTTTCAGACCTACTTATGGTGTTGGGCAT	102
IYQAGSTPCKGVAGFNCYSPLQSYGFQPTNGVGY	4	Wuhan	GGTCTCGACGG	ATTTACCAAGCAGGCTCAACGCCATGCAAAGGGGTCGCTGGATTCAATTGTTATAGTCCCTTGCAGTCTTACGGTTTTCAACCTACTAACGGTGTTGGTTAT	CAGCGGAGACC	GAGATTTACCAAGCAGGCTCAACGCCATGCAAAGGGGTCGCTGGATTCAATTGTTATAGTCCCTTGCAGTCTTACGGTTTTCAACCTACTAACGGTGTTGGTTAT	105
IYQAGSTPCNG-EGPNCYSPLQSYGFQPTNGVGY	4	Wuhan	GGTCTCGACGG	ATTTACCAAGCTGGTTCCACCCCATGCAACGGCGAAGGTCCCAATTGTTATTCACCATTGCAGTCTTATGGTTTTCAACCTACTAATGGAGTTGGGTAC	CAGCGGAGACC	GAGATTTACCAAGCTGGTTCCACCCCATGCAACGGCGAAGGTCCCAATTGTTATTCACCATTGCAGTCTTATGGTTTTCAACCTACTAATGGAGTTGGGTAC	102
IYQAGNKPCNGVEGPNCYFPLQSYGFRPTYGVGH	4	Omicron	GGTCTCGACGG	ATTTATCAAGCTGGTAATAAACCATGCAACGGCGTCGAAGGGCCAAATTGTTATTTCCCTTTGCAGTCTTACGGATTTAGACCGACATACGGTGTTGGTCAT	CAGCGGAGACC	GAGATTTATCAAGCTGGTAATAAACCATGCAACGGCGTCGAAGGGCCAAATTGTTATTTCCCTTTGCAGTCTTACGGATTTAGACCGACATACGGTGTTGGTCAT	105
IYQAGSTPCNG-KGFNCYFPLQSYGFQPTNGVGY	4	Wuhan	GGTCTCGACGG	ATTTATCAAGCTGGTTCTACTCCATGCAACGGCAAAGGGTTCAATTGTTATTTTCCCTTGCAGTCATACGGATTTCAACCTACAAATGGTGTTGGTTAC	CAGCGGAGACC	GAGATTTATCAAGCTGGTTCTACTCCATGCAACGGCAAAGGGTTCAATTGTTATTTTCCCTTGCAGTCATACGGATTTCAACCTACAAATGGTGTTGGTTAC	102
IYQAGSTPCNGVEGVNCYFPLQSYGFQPTNGVGY	4	Wuhan	GGTCTCGACGG	ATTTATCAAGCTGGTTCTACTCCATGCAACGGGGTCGAAGGAGTGAATTGTTACTTTCCTTTGCAGTCATATGGTTTCCAACCCACAAATGGCGTTGGTTAC	CAGCGGAGACC	GAGATTTATCAAGCTGGTTCTACTCCATGCAACGGGGTCGAAGGAGTGAATTGTTACTTTCCTTTGCAGTCATATGGTTTCCAACCCACAAATGGCGTTGGTTAC	105
IYQAGNKPCKGVKGVNCYFPLQSYSFRPTYGVGH	4	BA.1	GGTCTCGACGG	ATTTATCAAGCTGGTAATAAACCATGCAAGGGAGTCAAAGGCGTAAACTGTTACTTCCCGTTGCAGTCATATTCTTTTAGACCTACTTACGGGGTTGGTCAT	CAGCGGAGACC	GAGATTTATCAAGCTGGTAATAAACCATGCAAGGGAGTCAAAGGCGTAAACTGTTACTTCCCGTTGCAGTCATATTCTTTTAGACCTACTTACGGGGTTGGTCAT	105
IYQAGSTPCNGVEGVNCYSPLRSYGFQPTNGVGY	4	Wuhan	GGTCTCGACGG	ATTTACCAAGCTGGTTCTACACCATGCAACGGCGTCGAAGGGGTGAATTGTTATAGTCCCTTGAGATCATATGGTTTTCAGCCTACTAATGGAGTTGGTTAC	CAGCGGAGACC	GAGATTTACCAAGCTGGTTCTACACCATGCAACGGCGTCGAAGGGGTGAATTGTTATAGTCCCTTGAGATCATATGGTTTTCAGCCTACTAATGGAGTTGGTTAC	105
IYQAGNKPCKGVAGPNCYSPLRSYGFRPTYGVGH	4	Omicron	GGTCTCGACGG	ATTTATCAAGCAGGCAATAAACCTTGTAAGGGAGTCGCTGGTCCAAACTGCTATTCTCCATTGAGATCATACGGTTTTAGGCCCACTTACGGGGTTGGTCAT	CAGCGGAGACC	GAGATTTATCAAGCAGGCAATAAACCTTGTAAGGGAGTCGCTGGTCCAAACTGCTATTCTCCATTGAGATCATACGGTTTTAGGCCCACTTACGGGGTTGGTCAT	105
IYQAGSTPCNGVKGFNCYSPLRSYGFQPTNGVGY	4	Wuhan	GGTCTCGACGG	ATTTACCAAGCTGGTTCTACCCCATGCAACGGCGTCAAAGGGTTCAATTGTTATTCACCGTTAAGGTCCTACGGATTTCAGCCTACTAATGGTGTTGGTTAT	CAGCGGAGACC	GAGATTTACCAAGCTGGTTCTACCCCATGCAACGGCGTCAAAGGGTTCAATTGTTATTCACCGTTAAGGTCCTACGGATTTCAGCCTACTAATGGTGTTGGTTAT	105
IYQAGSTPCKGVAGPNCYSPLQSYGFQPTNGVGY	4	Wuhan	GGTCTCGACGG	ATTTACCAAGCAGGCTCCACCCCATGCAAAGGGGTCGCTGGACCAAACTGTTATTCACCCTTGCAGTCTTATGGTTTTCAACCTACTAATGGTGTTGGTTAC	CAGCGGAGACC	GAGATTTACCAAGCAGGCTCCACCCCATGCAAAGGGGTCGCTGGACCAAACTGTTATTCACCCTTGCAGTCTTATGGTTTTCAACCTACTAATGGTGTTGGTTAC	105
IYQAGNKPCKG-KGVNCYFPLRSYGFRPTYGVGH	4	Omicron	GGTCTCGACGG	ATTTATCAAGCTGGTAATAAACCTTGTAAGGGCAAAGGGGTCAACTGCTATTTCCCATTGAGATCTTACGGATTTCGTCCCACATACGGTGTTGGTCAT	CAGCGGAGACC	GAGATTTATCAAGCTGGTAATAAACCTTGTAAGGGCAAAGGGGTCAACTGCTATTTCCCATTGAGATCTTACGGATTTCGTCCCACATACGGTGTTGGTCAT	102
IYQAGSTPCNG-AGFNCYSPLRSYGFQPTNGVGY	4	Wuhan	GGTCTCGACGG	ATTTATCAAGCAGGCTCAACCCCATGCAACGGAGCTGGGTTCAATTGTTATTCCCCCTTGAGATCTTACGGTTTTCAGCCTACTAATGGTGTTGGTTAC	CAGCGGAGACC	GAGATTTATCAAGCAGGCTCAACCCCATGCAACGGAGCTGGGTTCAATTGTTATTCCCCCTTGAGATCTTACGGTTTTCAGCCTACTAATGGTGTTGGTTAC	102
IYQAGNKPCKGVKGPNCYFPLRSYGFRPTYGVGH	4	Omicron	GGTCTCGACGG	ATTTATCAAGCTGGTAATAAACCTTGCAAAGGCGTCAAGGGGCCAAACTGTTATTTTCCATTGAGATCTTACGGATTCAGGCCCACATACGGTGTTGGTCAT	CAGCGGAGACC	GAGATTTATCAAGCTGGTAATAAACCTTGCAAAGGCGTCAAGGGGCCAAACTGTTATTTTCCATTGAGATCTTACGGATTCAGGCCCACATACGGTGTTGGTCAT	105
IYQAGSTPCKGVKGPNCYSPLRSYGFQPTNGVGY	4	Wuhan	GGTCTCGACGG	ATTTATCAGGCTGGTTCTACACCATGCAAGGGCGTCAAAGGACCTAACTGTTACTCACCACTTAGATCCTATGGTTTTCAACCCACTAATGGAGTTGGTTAC	CAGCGGAGACC	GAGATTTATCAGGCTGGTTCTACACCATGCAAGGGCGTCAAAGGACCTAACTGTTACTCACCACTTAGATCCTATGGTTTTCAACCCACTAATGGAGTTGGTTAC	105
IYQAGNKPCNG-KGVNCYFPLRSYGFRPTYGVGH	4	Omicron	GGTCTCGACGG	ATTTACCAAGCTGGCAATAAACCTTGTAACGGAAAGGGGGTCAATTGCTATTTCCCATTGAGATCTTACGGTTTTCGTCCCACTTATGGTGTTGGTCAT	CAGCGGAGACC	GAGATTTACCAAGCTGGCAATAAACCTTGTAACGGAAAGGGGGTCAATTGCTATTTCCCATTGAGATCTTACGGTTTTCGTCCCACTTATGGTGTTGGTCAT	102
IYQAGNKPCKG-EGVNCYSPLQSYSFRPTYGVGH	4	BA.1	GGTCTCGACGG	ATTTATCAAGCTGGTAATAAACCATGCAAGGGCGAAGGGGTCAACTGTTACTCACCCTTACAGAGCTACTCTTTTAGACCTACTTATGGAGTTGGTCAT	CAGCGGAGACC	GAGATTTATCAAGCTGGTAATAAACCATGCAAGGGCGAAGGGGTCAACTGTTACTCACCCTTACAGAGCTACTCTTTTAGACCTACTTATGGAGTTGGTCAT	102
IYQAGNKPCKGVEGFNCYFPLQSYGFRPTYGVGH	4	Omicron	GGTCTCGACGG	ATTTATCAAGCTGGTAATAAGCCATGCAAAGGCGTCGAAGGATTCAACTGTTATTTTCCCTTGCAGTCTTACGGGTTTAGACCTACATACGGTGTTGGTCAT	CAGCGGAGACC	GAGATTTATCAAGCTGGTAATAAGCCATGCAAAGGCGTCGAAGGATTCAACTGTTATTTTCCCTTGCAGTCTTACGGGTTTAGACCTACATACGGTGTTGGTCAT	105
IYQAGNKPCNG-KGVNCYSPLQSYGFRPTYGVGH	4	Omicron	GGTCTCGACGG	ATTTATCAAGCTGGCAATAAACCCTGCAACGGGAAGGGTGTCAATTGTTATTCTCCATTACAGTCATACGGTTTTAGACCTACTTACGGAGTTGGTCAT	CAGCGGAGACC	GAGATTTATCAAGCTGGCAATAAACCCTGCAACGGGAAGGGTGTCAATTGTTATTCTCCATTACAGTCATACGGTTTTAGACCTACTTACGGAGTTGGTCAT	102
IYQAGNKPCKG-KGFNCYFPLRSYSFRPTYGVGH	4	BA.1	GGTCTCGACGG	ATTTATCAAGCTGGTAATAAACCATGCAAGGGCAAAGGGTTCAACTGTTACTTTCCGTTGAGATCTTATTCATTTCGTCCTACTTACGGTGTTGGACAT	CAGCGGAGACC	GAGATTTATCAAGCTGGTAATAAACCATGCAAGGGCAAAGGGTTCAACTGTTACTTTCCGTTGAGATCTTATTCATTTCGTCCTACTTACGGTGTTGGACAT	102
IYQAGSTPCKG-EGPNCYSPLQSYGFQPTNGVGY	4	Wuhan	GGTCTCGACGG	ATTTACCAAGCTGGAAGTACACCATGCAAAGGCGAAGGTCCAAATTGTTACTCACCCTTGCAGTCTTATGGTTTTCAACCTACTAACGGAGTTGGTTAT	CAGCGGAGACC	GAGATTTACCAAGCTGGAAGTACACCATGCAAAGGCGAAGGTCCAAATTGTTACTCACCCTTGCAGTCTTATGGTTTTCAACCTACTAACGGAGTTGGTTAT	102
IYQAGNKPCNG-KGPNCYFPLRSYSFRPTYGVGH	4	BA.1	GGTCTCGACGG	ATTTATCAAGCTGGCAATAAACCTTGCAACGGAAAGGGGCCAAATTGTTATTTTCCATTGAGATCATACTCTTTCAGGCCCACTTACGGTGTTGGTCAT	CAGCGGAGACC	GAGATTTATCAAGCTGGCAATAAACCTTGCAACGGAAAGGGGCCAAATTGTTATTTTCCATTGAGATCATACTCTTTCAGGCCCACTTACGGTGTTGGTCAT	102
IYQAGNKPCKGVAGVNCYSPLQSYSFRPTYGVGH	4	BA.1	GGTCTCGACGG	ATTTATCAAGCAGGAAACAAACCATGCAAGGGCGTCGCTGGGGTAAATTGTTACTCACCCTTACAGAGCTACTCTTTTAGACCTACTTATGGTGTTGGTCAT	CAGCGGAGACC	GAGATTTATCAAGCAGGAAACAAACCATGCAAGGGCGTCGCTGGGGTAAATTGTTACTCACCCTTACAGAGCTACTCTTTTAGACCTACTTATGGTGTTGGTCAT	105
IYQAGSTPCNGVEGFNCYFPLRSYGFQPTNGVGY	4	Wuhan	GGTCTCGACGG	ATTTACCAAGCTGGTTCTACTCCTTGCAACGGCGTCGAAGGATTCAATTGTTATTTTCCATTGAGATCATACGGGTTTCAGCCCACAAATGGTGTTGGTTAT	CAGCGGAGACC	GAGATTTACCAAGCTGGTTCTACTCCTTGCAACGGCGTCGAAGGATTCAATTGTTATTTTCCATTGAGATCATACGGGTTTCAGCCCACAAATGGTGTTGGTTAT	105
IYQAGNKPCNGVAGVNCYSPLRSYGFRPTYGVGH	4	Omicron	GGTCTCGACGG	ATTTATCAAGCAGGCAATAAACCATGCAACGGAGTCGCTGGGGTAAATTGTTACTCTCCTTTGAGGTCATACGGTTTTAGACCCACTTATGGTGTTGGTCAT	CAGCGGAGACC	GAGATTTATCAAGCAGGCAATAAACCATGCAACGGAGTCGCTGGGGTAAATTGTTACTCTCCTTTGAGGTCATACGGTTTTAGACCCACTTATGGTGTTGGTCAT	105
IYQAGNKPCNG-AGFNCYFPLQSYGFRPTYGVGH	4	Omicron	GGTCTCGACGG	ATTTACCAAGCAGGCAATAAACCATGCAACGGAGCTGGGTTCAATTGTTATTTTCCTTTGCAGTCTTACGGTTTTAGACCGACTTATGGTGTTGGTCAT	CAGCGGAGACC	GAGATTTACCAAGCAGGCAATAAACCATGCAACGGAGCTGGGTTCAATTGTTATTTTCCTTTGCAGTCTTACGGTTTTAGACCGACTTATGGTGTTGGTCAT	102
IYQAGNKPCNGVKGPNCYSPLRSYSFRPTYGVGH	4	BA.1	GGTCTCGACGG	ATTTATCAAGCTGGTAATAAACCTTGTAACGGAGTCAAGGGCCCAAATTGCTACTCACCATTAAGGTCTTACTCCTTTAGACCCACTTATGGGGTTGGTCAT	CAGCGGAGACC	GAGATTTATCAAGCTGGTAATAAACCTTGTAACGGAGTCAAGGGCCCAAATTGCTACTCACCATTAAGGTCTTACTCCTTTAGACCCACTTATGGGGTTGGTCAT	105
IYQAGNKPCNGVKGPNCYSPLRSYGFRPTYGVGH	4	Omicron	GGTCTCGACGG	ATTTATCAAGCTGGTAATAAACCTTGCAACGGCGTCAAGGGGCCAAATTGTTATTCTCCATTGAGGTCATACGGATTTAGACCCACTTACGGTGTTGGTCAT	CAGCGGAGACC	GAGATTTATCAAGCTGGTAATAAACCTTGCAACGGCGTCAAGGGGCCAAATTGTTATTCTCCATTGAGGTCATACGGATTTAGACCCACTTACGGTGTTGGTCAT	105
IYQAGSTPCNGVAGFNCYSPLQSYGFQPTNGVGY	4	Wuhan	GGTCTCGACGG	ATTTATCAAGCAGGCTCAACGCCATGCAACGGAGTCGCTGGGTTCAATTGTTATTCCCCCTTGCAGTCTTACGGTTTTCAACCTACTAATGGTGTTGGTTAC	CAGCGGAGACC	GAGATTTATCAAGCAGGCTCAACGCCATGCAACGGAGTCGCTGGGTTCAATTGTTATTCCCCCTTGCAGTCTTACGGTTTTCAACCTACTAATGGTGTTGGTTAC	105
IYQAGSTPCNG-KGPNCYSPLQSYGFQPTNGVGY	4	Wuhan	GGTCTCGACGG	ATTTACCAAGCTGGTTCTACACCATGCAACGGCAAAGGGCCAAATTGTTACTCACCCTTGCAGTCCTATGGTTTTCAACCTACTAATGGAGTTGGTTAT	CAGCGGAGACC	GAGATTTACCAAGCTGGTTCTACACCATGCAACGGCAAAGGGCCAAATTGTTACTCACCCTTGCAGTCCTATGGTTTTCAACCTACTAATGGAGTTGGTTAT	102
IYQAGSTPCKGVKGFNCYSPLRSYGFQPTNGVGY	4	Wuhan	GGTCTCGACGG	ATTTATCAGGCTGGTTCTACCCCATGCAAGGGCGTCAAAGGGTTCAATTGTTACTCACCGTTGAGATCCTACGGATTTCAACCTACTAATGGTGTTGGTTAT	CAGCGGAGACC	GAGATTTATCAGGCTGGTTCTACCCCATGCAAGGGCGTCAAAGGGTTCAATTGTTACTCACCGTTGAGATCCTACGGATTTCAACCTACTAATGGTGTTGGTTAT	105
IYQAGNKPCNG-KGPNCYFPLRSYGFRPTYGVGH	4	Omicron	GGTCTCGACGG	ATTTACCAAGCTGGCAATAAACCTTGTAACGGAAAGGGGCCAAATTGCTATTTTCCATTGAGATCTTACGGTTTCAGGCCCACTTATGGTGTTGGTCAT	CAGCGGAGACC	GAGATTTACCAAGCTGGCAATAAACCTTGTAACGGAAAGGGGCCAAATTGCTATTTTCCATTGAGATCTTACGGTTTCAGGCCCACTTATGGTGTTGGTCAT	102
IYQAGNKPCNG-EGPNCYSPLQSYSFRPTYGVGH	4	BA.1	GGTCTCGACGG	ATTTATCAAGCTGGTAATAAACCATGCAACGGCGAAGGACCCAATTGTTACTCACCTTTGCAGTCTTACAGTTTTAGACCGACTTATGGGGTTGGTCAT	CAGCGGAGACC	GAGATTTATCAAGCTGGTAATAAACCATGCAACGGCGAAGGACCCAATTGTTACTCACCTTTGCAGTCTTACAGTTTTAGACCGACTTATGGGGTTGGTCAT	102
IYQAGNKPCKGVEGPNCYFPLQSYSFRPTYGVGH	4	BA.1	GGTCTCGACGG	ATTTATCAAGCTGGTAATAAACCATGCAAGGGAGTCGAAGGCCCAAACTGTTACTTCCCGTTGCAGTCATATTCTTTTAGACCTACTTACGGGGTTGGTCAT	CAGCGGAGACC	GAGATTTATCAAGCTGGTAATAAACCATGCAAGGGAGTCGAAGGCCCAAACTGTTACTTCCCGTTGCAGTCATATTCTTTTAGACCTACTTACGGGGTTGGTCAT	105
IYQAGNKPCKG-EGVNCYFPLRSYGFRPTYGVGH	4	Omicron	GGTCTCGACGG	ATTTATCAAGCTGGTAATAAACCCTGCAAGGGCGAAGGAGTCAACTGTTATTTTCCATTGAGATCTTACGGGTTCAGGCCTACATACGGTGTTGGTCAT	CAGCGGAGACC	GAGATTTATCAAGCTGGTAATAAACCCTGCAAGGGCGAAGGAGTCAACTGTTATTTTCCATTGAGATCTTACGGGTTCAGGCCTACATACGGTGTTGGTCAT	102
IYQAGSTPCNGVEGFNCYFPLQSYGFQPTNGVGY	4	Wuhan	GGTCTCGACGG	ATTTATCAAGCTGGTTCCACTCCATGCAACGGCGTCGAAGGATTCAATTGTTACTTTCCCTTGCAGTCTTATGGGTTTCAACCTACAAATGGTGTTGGTTAC	CAGCGGAGACC	GAGATTTATCAAGCTGGTTCCACTCCATGCAACGGCGTCGAAGGATTCAATTGTTACTTTCCCTTGCAGTCTTATGGGTTTCAACCTACAAATGGTGTTGGTTAC	105
IYQAGSTPCKGVKGVNCYFPLQSYGFQPTNGVGY	4	Wuhan	GGTCTCGACGG	ATTTATCAAGCTGGTTCCACTCCATGCAAGGGGGTCAAAGGTGTAAACTGTTATTTTCCCTTACAGTCTTACGGATTCCAACCTACAAATGGCGTTGGTTAC	CAGCGGAGACC	GAGATTTATCAAGCTGGTTCCACTCCATGCAAGGGGGTCAAAGGTGTAAACTGTTATTTTCCCTTACAGTCTTACGGATTCCAACCTACAAATGGCGTTGGTTAC	105
IYQAGSTPCNG-EGPNCYFPLQSYGFQPTNGVGY	4	Wuhan	GGTCTCGACGG	ATTTACCAAGCTGGTTCTACTCCATGCAACGGCGAAGGACCTAATTGTTACTTTCCATTGCAGTCATATGGTTTTCAACCGACAAATGGGGTTGGTTAT	CAGCGGAGACC	GAGATTTACCAAGCTGGTTCTACTCCATGCAACGGCGAAGGACCTAATTGTTACTTTCCATTGCAGTCATATGGTTTTCAACCGACAAATGGGGTTGGTTAT	102
IYQAGNKPCNGVEGFNCYFPLRSYSFRPTYGVGH	4	BA.1	GGTCTCGACGG	ATTTATCAAGCTGGTAATAAACCATGTAACGGAGTCGAAGGCTTTAATTGCTATTTCCCTTTGCGATCATACTCTTTTAGACCCACTTACGGGGTTGGTCAT	CAGCGGAGACC	GAGATTTATCAAGCTGGTAATAAACCATGTAACGGAGTCGAAGGCTTTAATTGCTATTTCCCTTTGCGATCATACTCTTTTAGACCCACTTACGGGGTTGGTCAT	105
IYQAGNKPCKGVAGPNCYFPLQSYGFRPTYGVGH	4	Omicron	GGTCTCGACGG	ATTTATCAAGCAGGCAATAAACCCTGCAAGGGAGTCGCTGGGCCAAACTGTTACTTTCCATTACAGTCTTACGGTTTCAGACCTACTTATGGTGTTGGTCAT	CAGCGGAGACC	GAGATTTATCAAGCAGGCAATAAACCCTGCAAGGGAGTCGCTGGGCCAAACTGTTACTTTCCATTACAGTCTTACGGTTTCAGACCTACTTATGGTGTTGGTCAT	105
IYQAGNKPCNGVKGPNCYSPLQSYGFRPTYGVGH	4	Omicron	GGTCTCGACGG	ATTTATCAAGCTGGTAATAAACCCTGCAACGGCGTCAAGGGGCCAAATTGTTATTCTCCATTACAGTCATACGGATTTAGACCTACTTACGGTGTTGGTCAT	CAGCGGAGACC	GAGATTTATCAAGCTGGTAATAAACCCTGCAACGGCGTCAAGGGGCCAAATTGTTATTCTCCATTACAGTCATACGGATTTAGACCTACTTACGGTGTTGGTCAT	105
IYQAGSTPCKGVEGFNCYFPLRSYGFQPTNGVGY	4	Wuhan	GGTCTCGACGG	ATTTACCAAGCTGGTTCTACACCCTGCAAAGGCGTCGAAGGATTCAATTGTTACTTTCCATTGAGATCATATGGGTTTCAGCCTACTAACGGTGTTGGTTAT	CAGCGGAGACC	GAGATTTACCAAGCTGGTTCTACACCCTGCAAAGGCGTCGAAGGATTCAATTGTTACTTTCCATTGAGATCATATGGGTTTCAGCCTACTAACGGTGTTGGTTAT	105
IYQAGSTPCKGVEGFNCYSPLRSYGFQPTNGVGY	4	Wuhan	GGTCTCGACGG	ATTTACCAAGCTGGTTCCACACCATGCAAAGGCGTCGAAGGATTCAATTGTTATTCACCCTTGAGATCTTATGGGTTTCAGCCTACTAACGGTGTTGGTTAC	CAGCGGAGACC	GAGATTTACCAAGCTGGTTCCACACCATGCAAAGGCGTCGAAGGATTCAATTGTTATTCACCCTTGAGATCTTATGGGTTTCAGCCTACTAACGGTGTTGGTTAC	105
IYQAGSTPCKG-AGVNCYFPLRSYGFQPTNGVGY	4	Wuhan	GGTCTCGACGG	ATTTATCAGGCAGGCTCAACTCCCTGCAAAGGTGCTGGAGTCAATTGTTACTTCCCATTGAGATCTTACGGTTTTCAACCTACAAACGGGGTTGGTTAT	CAGCGGAGACC	GAGATTTATCAGGCAGGCTCAACTCCCTGCAAAGGTGCTGGAGTCAATTGTTACTTCCCATTGAGATCTTACGGTTTTCAACCTACAAACGGGGTTGGTTAT	102
IYQAGNKPCNGVAGFNCYSPLQSYSFRPTYGVGH	4	BA.1	GGTCTCGACGG	ATTTATCAAGCAGGAAATAAACCCTGCAACGGCGTCGCTGGTTTTAATTGTTACTCACCTTTACAGTCCTACTCTTTCAGGCCAACTTATGGGGTTGGTCAT	CAGCGGAGACC	GAGATTTATCAAGCAGGAAATAAACCCTGCAACGGCGTCGCTGGTTTTAATTGTTACTCACCTTTACAGTCCTACTCTTTCAGGCCAACTTATGGGGTTGGTCAT	105
IYQAGSTPCKGVEGVNCYSPLRSYGFQPTNGVGY	4	Wuhan	GGTCTCGACGG	ATTTACCAAGCTGGTTCAACACCATGCAAAGGCGTCGAAGGGGTGAATTGTTATAGTCCCTTGAGATCTTACGGTTTTCAGCCTACTAACGGAGTTGGTTAT	CAGCGGAGACC	GAGATTTACCAAGCTGGTTCAACACCATGCAAAGGCGTCGAAGGGGTGAATTGTTATAGTCCCTTGAGATCTTACGGTTTTCAGCCTACTAACGGAGTTGGTTAT	105
IYQAGSTPCKG-AGVNCYFPLQSYGFQPTNGVGY	4	Wuhan	GGTCTCGACGG	ATTTATCAAGCAGGCTCAACACCATGCAAAGGTGCTGGGGTCAATTGTTACTTTCCCTTGCAGTCTTATGGTTTCCAACCTACTAACGGAGTTGGTTAC	CAGCGGAGACC	GAGATTTATCAAGCAGGCTCAACACCATGCAAAGGTGCTGGGGTCAATTGTTACTTTCCCTTGCAGTCTTATGGTTTCCAACCTACTAACGGAGTTGGTTAC	102
IYQAGSTPCNG-KGVNCYSPLRSYGFQPTNGVGY	4	Wuhan	GGTCTCGACGG	ATTTACCAAGCTGGTTCTACACCATGCAACGGCAAAGGGGTCAATTGTTATTCACCCTTGAGATCCTATGGTTTTCAGCCTACTAATGGAGTTGGTTAC	CAGCGGAGACC	GAGATTTACCAAGCTGGTTCTACACCATGCAACGGCAAAGGGGTCAATTGTTATTCACCCTTGAGATCCTATGGTTTTCAGCCTACTAATGGAGTTGGTTAC	102
IYQAGNKPCKG-KGVNCYFPLQSYSFRPTYGVGH	4	BA.1	GGTCTCGACGG	ATTTATCAAGCTGGTAATAAACCATGCAAGGGCAAAGGGGTCAACTGTTACTTTCCCTTACAGTCTTACTCATTCAGACCTACTTATGGAGTTGGTCAT	CAGCGGAGACC	GAGATTTATCAAGCTGGTAATAAACCATGCAAGGGCAAAGGGGTCAACTGTTACTTTCCCTTACAGTCTTACTCATTCAGACCTACTTATGGAGTTGGTCAT	102
IYQAGNKPCNGVAGVNCYFPLQSYGFRPTYGVGH	4	Omicron	GGTCTCGACGG	ATTTATCAAGCAGGCAATAAACCATGCAACGGAGTCGCTGGGGTAAATTGTTACTTCCCTTTGCAGTCTTACGGTTTTAGACCCACTTATGGTGTTGGTCAT	CAGCGGAGACC	GAGATTTATCAAGCAGGCAATAAACCATGCAACGGAGTCGCTGGGGTAAATTGTTACTTCCCTTTGCAGTCTTACGGTTTTAGACCCACTTATGGTGTTGGTCAT	105
IYQAGNKPCKG-EGVNCYFPLQSYGFRPTYGVGH	4	Omicron	GGTCTCGACGG	ATTTATCAAGCTGGTAATAAACCCTGCAAGGGCGAAGGGGTCAACTGTTATTTCCCATTACAGTCTTACGGATTTAGACCTACATACGGTGTTGGTCAT	CAGCGGAGACC	GAGATTTATCAAGCTGGTAATAAACCCTGCAAGGGCGAAGGGGTCAACTGTTATTTCCCATTACAGTCTTACGGATTTAGACCTACATACGGTGTTGGTCAT	102
IYQAGNKPCNG-EGFNCYSPLQSYSFRPTYGVGH	4	BA.1	GGTCTCGACGG	ATTTATCAAGCTGGTAATAAACCATGCAACGGCGAAGGATTTAATTGTTACTCACCCTTGCAGTCTTACAGTTTCAGACCTACTTATGGGGTTGGTCAT	CAGCGGAGACC	GAGATTTATCAAGCTGGTAATAAACCATGCAACGGCGAAGGATTTAATTGTTACTCACCCTTGCAGTCTTACAGTTTCAGACCTACTTATGGGGTTGGTCAT	102
IYQAGNKPCKGVEGVNCYFPLQSYSFRPTYGVGH	4	BA.1	GGTCTCGACGG	ATTTATCAAGCTGGTAATAAACCATGCAAGGGAGTCGAAGGCGTAAACTGTTATTTCCCGTTGCAGTCATACTCTTTTAGACCTACTTACGGGGTTGGTCAT	CAGCGGAGACC	GAGATTTATCAAGCTGGTAATAAACCATGCAAGGGAGTCGAAGGCGTAAACTGTTATTTCCCGTTGCAGTCATACTCTTTTAGACCTACTTACGGGGTTGGTCAT	105
IYQAGNKPCKGVAGVNCYFPLQSYGFRPTYGVGH	4	Omicron	GGTCTCGACGG	ATTTATCAAGCAGGCAATAAACCCTGCAAGGGAGTCGCTGGGGTAAACTGTTACTTCCCATTACAGTCTTACGGTTTTAGACCTACTTATGGTGTTGGTCAT	CAGCGGAGACC	GAGATTTATCAAGCAGGCAATAAACCCTGCAAGGGAGTCGCTGGGGTAAACTGTTACTTCCCATTACAGTCTTACGGTTTTAGACCTACTTATGGTGTTGGTCAT	105
IYQAGSTPCKG-EGVNCYSPLQSYGFQPTNGVGY	4	Wuhan	GGTCTCGACGG	ATTTATCAAGCTGGTTCTACACCATGCAAAGGCGAAGGGGTCAACTGTTATTCACCCTTGCAGTCCTACGGTTTTCAACCTACTAATGGAGTTGGTTAC	CAGCGGAGACC	GAGATTTATCAAGCTGGTTCTACACCATGCAAAGGCGAAGGGGTCAACTGTTATTCACCCTTGCAGTCCTACGGTTTTCAACCTACTAATGGAGTTGGTTAC	102
IYQAGNKPCKGVEGPNCYSPLQSYGFRPTYGVGH	4	Omicron	GGTCTCGACGG	ATTTATCAAGCTGGTAATAAACCATGCAAGGGCGTCGAAGGACCCAACTGTTATTCTCCATTGCAGTCATACGGATTTAGACCTACTTACGGTGTTGGTCAT	CAGCGGAGACC	GAGATTTATCAAGCTGGTAATAAACCATGCAAGGGCGTCGAAGGACCCAACTGTTATTCTCCATTGCAGTCATACGGATTTAGACCTACTTACGGTGTTGGTCAT	105
IYQAGNKPCKGVAGVNCYSPLRSYGFRPTYGVGH	4	Omicron	GGTCTCGACGG	ATTTATCAAGCAGGCAACAAACCTTGTAAGGGTGTCGCTGGGGTAAATTGCTATTCTCCATTGAGATCATACGGTTTTAGGCCCACTTACGGAGTTGGTCAT	CAGCGGAGACC	GAGATTTATCAAGCAGGCAACAAACCTTGTAAGGGTGTCGCTGGGGTAAATTGCTATTCTCCATTGAGATCATACGGTTTTAGGCCCACTTACGGAGTTGGTCAT	105
IYQAGNKPCKG-KGFNCYSPLRSYSFRPTYGVGH	4	BA.1	GGTCTCGACGG	ATTTATCAAGCTGGGAACAAACCATGCAAGGGCAAAGGTTTTAATTGTTACTCCCCGTTGAGATCATACTCTTTCAGGCCTACTTATGGAGTTGGTCAT	CAGCGGAGACC	GAGATTTATCAAGCTGGGAACAAACCATGCAAGGGCAAAGGTTTTAATTGTTACTCCCCGTTGAGATCATACTCTTTCAGGCCTACTTATGGAGTTGGTCAT	102
IYQAGNKPCNGVKGPNCYFPLQSYSFRPTYGVGH	4	BA.1	GGTCTCGACGG	ATTTATCAAGCTGGTAATAAACCATGCAACGGAGTCAAGGGCCCAAATTGTTACTTTCCCTTACAGTCATATTCTTTCAGACCTACTTACGGGGTTGGTCAT	CAGCGGAGACC	GAGATTTATCAAGCTGGTAATAAACCATGCAACGGAGTCAAGGGCCCAAATTGTTACTTTCCCTTACAGTCATATTCTTTCAGACCTACTTACGGGGTTGGTCAT	105
IYQAGSTPCKGVEGVNCYFPLQSYGFQPTNGVGY	4	Wuhan	GGTCTCGACGG	ATTTACCAAGCTGGTTCAACTCCATGCAAAGGGGTCGAAGGAGTGAATTGTTACTTTCCCTTGCAGTCTTATGGTTTCCAACCTACAAACGGCGTTGGTTAT	CAGCGGAGACC	GAGATTTACCAAGCTGGTTCAACTCCATGCAAAGGGGTCGAAGGAGTGAATTGTTACTTTCCCTTGCAGTCTTATGGTTTCCAACCTACAAACGGCGTTGGTTAT	105
IYQAGNKPCNGVEGFNCYFPLRSYGFRPTYGVGH	4	Omicron	GGTCTCGACGG	ATTTATCAAGCTGGTAATAAGCCATGCAACGGCGTCGAAGGATTCAATTGTTATTTTCCATTGCGTTCTTACGGGTTTAGACCTACATACGGTGTTGGTCAT	CAGCGGAGACC	GAGATTTATCAAGCTGGTAATAAGCCATGCAACGGCGTCGAAGGATTCAATTGTTATTTTCCATTGCGTTCTTACGGGTTTAGACCTACATACGGTGTTGGTCAT	105
IYQAGNKPCKGVEGVNCYFPLQSYGFRPTYGVGH	4	Omicron	GGTCTCGACGG	ATTTATCAAGCTGGTAATAAACCCTGCAAGGGCGTCGAAGGGGTAAACTGTTATTTTCCATTACAGTCTTACGGATTCAGACCTACATACGGTGTTGGTCAT	CAGCGGAGACC	GAGATTTATCAAGCTGGTAATAAACCCTGCAAGGGCGTCGAAGGGGTAAACTGTTATTTTCCATTACAGTCTTACGGATTCAGACCTACATACGGTGTTGGTCAT	105
IYQAGNKPCKG-AGFNCYSPLRSYSFRPTYGVGH	4	BA.1	GGTCTCGACGG	ATTTATCAAGCAGGAAACAAACCCTGTAAGGGGGCTGGCTTCAATTGCTACTCACCACTTAGATCTTACTCCTTTCGTCCTACTTATGGTGTTGGTCAT	CAGCGGAGACC	GAGATTTATCAAGCAGGAAACAAACCCTGTAAGGGGGCTGGCTTCAATTGCTACTCACCACTTAGATCTTACTCCTTTCGTCCTACTTATGGTGTTGGTCAT	102
IYQAGNKPCNGVKGPNCYFPLRSYGFRPTYGVGH	4	Omicron	GGTCTCGACGG	ATTTATCAAGCTGGTAATAAACCTTGCAACGGCGTCAAGGGGCCAAATTGTTATTTCCCATTGAGGTCTTACGGATTTAGACCCACATACGGTGTTGGTCAT	CAGCGGAGACC	GAGATTTATCAAGCTGGTAATAAACCTTGCAACGGCGTCAAGGGGCCAAATTGTTATTTCCCATTGAGGTCTTACGGATTTAGACCCACATACGGTGTTGGTCAT	105
IYQAGSTPCKG-AGFNCYFPLQSYGFQPTNGVGY	4	Wuhan	GGTCTCGACGG	ATTTATCAAGCAGGCTCAACTCCATGCAAAGGTGCTGGATTCAATTGTTATTTTCCCTTGCAGTCTTACGGGTTTCAACCTACAAACGGTGTTGGTTAC	CAGCGGAGACC	GAGATTTATCAAGCAGGCTCAACTCCATGCAAAGGTGCTGGATTCAATTGTTATTTTCCCTTGCAGTCTTACGGGTTTCAACCTACAAACGGTGTTGGTTAC	102
IYQAGNKPCKGVAGFNCYFPLRSYSFRPTYGVGH	4	BA.1	GGTCTCGACGG	ATTTACCAAGCAGGCAATAAACCTTGTAAGGGAGTCGCTGGTTTTAACTGCTACTTCCCATTGAGATCATATTCTTTTAGGCCCACTTATGGGGTTGGTCAT	CAGCGGAGACC	GAGATTTACCAAGCAGGCAATAAACCTTGTAAGGGAGTCGCTGGTTTTAACTGCTACTTCCCATTGAGATCATATTCTTTTAGGCCCACTTATGGGGTTGGTCAT	105
IYQAGNKPCKG-KGFNCYFPLQSYGFRPTYGVGH	4	Omicron	GGTCTCGACGG	ATTTATCAAGCTGGTAATAAGCCATGCAAAGGGAAAGGCTTCAACTGTTATTTTCCGTTGCAGTCTTACGGATTTAGACCTACATACGGTGTTGGTCAT	CAGCGGAGACC	GAGATTTATCAAGCTGGTAATAAGCCATGCAAAGGGAAAGGCTTCAACTGTTATTTTCCGTTGCAGTCTTACGGATTTAGACCTACATACGGTGTTGGTCAT	102
IYQAGSTPCKGVEGVNCYSPLQSYGFQPTNGVGY	4	Wuhan	GGTCTCGACGG	ATTTACCAAGCTGGTTCTACACCATGCAAAGGCGTCGAAGGGGTGAACTGTTATAGTCCCTTGCAGTCATATGGTTTTCAACCTACTAATGGAGTTGGTTAC	CAGCGGAGACC	GAGATTTACCAAGCTGGTTCTACACCATGCAAAGGCGTCGAAGGGGTGAACTGTTATAGTCCCTTGCAGTCATATGGTTTTCAACCTACTAATGGAGTTGGTTAC	105
IYQAGNKPCNGVAGPNCYSPLRSYSFRPTYGVGH	4	BA.1	GGTCTCGACGG	ATTTATCAAGCAGGAAATAAACCTTGTAACGGCGTCGCTGGGCCAAATTGCTACTCACCCTTGCGTTCTTACTCCTTTCGCCCAACTTATGGTGTTGGTCAT	CAGCGGAGACC	GAGATTTATCAAGCAGGAAATAAACCTTGTAACGGCGTCGCTGGGCCAAATTGCTACTCACCCTTGCGTTCTTACTCCTTTCGCCCAACTTATGGTGTTGGTCAT	105
IYQAGSTPCNG-KGFNCYSPLQSYGFQPTNGVGY	4	Wuhan	GGTCTCGACGG	ATTTACCAAGCTGGTTCTACCCCATGCAACGGCAAAGGGTTCAATTGTTATTCACCGTTACAGTCCTATGGATTTCAACCTACTAATGGTGTTGGTTAC	CAGCGGAGACC	GAGATTTACCAAGCTGGTTCTACCCCATGCAACGGCAAAGGGTTCAATTGTTATTCACCGTTACAGTCCTATGGATTTCAACCTACTAATGGTGTTGGTTAC	102
IYQAGNKPCNGVKGVNCYSPLRSYGFRPTYGVGH	4	Omicron	GGTCTCGACGG	ATTTATCAAGCTGGTAATAAACCGTGTAACGGCGTCAAGGGAGTAAATTGCTATTCTCCATTGAGATCATACGGGTTTCGACCTACTTACGGTGTTGGTCAT	CAGCGGAGACC	GAGATTTATCAAGCTGGTAATAAACCGTGTAACGGCGTCAAGGGAGTAAATTGCTATTCTCCATTGAGATCATACGGGTTTCGACCTACTTACGGTGTTGGTCAT	105
IYQAGSTPCKGVAGPNCYFPLRSYGFQPTNGVGY	4	Wuhan	GGTCTCGACGG	ATTTATCAGGCAGGCTCAACGCCATGCAAAGGGGTCGCTGGACCTAACTGTTATTTCCCATTGAGATCTTACGGTTTTCAACCCACTAATGGTGTTGGTTAC	CAGCGGAGACC	GAGATTTATCAGGCAGGCTCAACGCCATGCAAAGGGGTCGCTGGACCTAACTGTTATTTCCCATTGAGATCTTACGGTTTTCAACCCACTAATGGTGTTGGTTAC	105
IYQAGSTPCNGVKGVNCYFPLQSYGFQPTNGVGY	4	Wuhan	GGTCTCGACGG	ATTTATCAAGCTGGTTCTACTCCATGCAATGGCGTCAAAGGGGTAAATTGTTACTTTCCCTTGCAGTCATACGGTTTCCAACCTACAAACGGAGTTGGTTAT	CAGCGGAGACC	GAGATTTATCAAGCTGGTTCTACTCCATGCAATGGCGTCAAAGGGGTAAATTGTTACTTTCCCTTGCAGTCATACGGTTTCCAACCTACAAACGGAGTTGGTTAT	105
IYQAGNKPCNGVKGVNCYSPLQSYSFRPTYGVGH	4	BA.1	GGTCTCGACGG	ATTTATCAAGCTGGTAATAAACCATGCAACGGAGTCAAGGGCGTAAATTGTTACTCACCCTTACAGAGCTACTCTTTTAGACCTACTTATGGGGTTGGTCAT	CAGCGGAGACC	GAGATTTATCAAGCTGGTAATAAACCATGCAACGGAGTCAAGGGCGTAAATTGTTACTCACCCTTACAGAGCTACTCTTTTAGACCTACTTATGGGGTTGGTCAT	105
IYQAGNKPCKGVKGPNCYSPLRSYGFRPTYGVGH	4	Omicron	GGTCTCGACGG	ATTTATCAAGCTGGTAATAAACCTTGTAAAGGCGTCAAGGGGCCAAACTGCTATTCTCCATTGAGATCATACGGATTTAGGCCCACTTACGGTGTTGGTCAT	CAGCGGAGACC	GAGATTTATCAAGCTGGTAATAAACCTTGTAAAGGCGTCAAGGGGCCAAACTGCTATTCTCCATTGAGATCATACGGATTTAGGCCCACTTACGGTGTTGGTCAT	105
IYQAGNKPCNGVKGFNCYFPLQSYGFRPTYGVGH	4	Omicron	GGTCTCGACGG	ATTTATCAAGCTGGTAATAAGCCATGCAACGGCGTCAAAGGGTTCAATTGTTATTTTCCCTTGCAGTCTTACGGATTTAGACCTACATACGGTGTTGGTCAT	CAGCGGAGACC	GAGATTTATCAAGCTGGTAATAAGCCATGCAACGGCGTCAAAGGGTTCAATTGTTATTTTCCCTTGCAGTCTTACGGATTTAGACCTACATACGGTGTTGGTCAT	105
IYQAGNKPCKGVAGFNCYFPLQSYGFRPTYGVGH	4	Omicron	GGTCTCGACGG	ATTTACCAAGCAGGCAATAAACCCTGCAAGGGAGTCGCTGGGTTCAACTGTTATTTTCCATTACAGTCTTACGGTTTTAGACCTACTTATGGTGTTGGTCAT	CAGCGGAGACC	GAGATTTACCAAGCAGGCAATAAACCCTGCAAGGGAGTCGCTGGGTTCAACTGTTATTTTCCATTACAGTCTTACGGTTTTAGACCTACTTATGGTGTTGGTCAT	105
IYQAGNKPCNG-AGPNCYSPLRSYGFRPTYGVGH	4	Omicron	GGTCTCGACGG	ATTTATCAAGCAGGCAATAAACCTTGTAACGGAGCTGGGCCAAATTGCTACTCTCCATTGAGGTCATACGGTTTTAGACCCACTTATGGTGTTGGTCAT	CAGCGGAGACC	GAGATTTATCAAGCAGGCAATAAACCTTGTAACGGAGCTGGGCCAAATTGCTACTCTCCATTGAGGTCATACGGTTTTAGACCCACTTATGGTGTTGGTCAT	102
IYQAGNKPCNGVKGFNCYFPLRSYGFRPTYGVGH	4	Omicron	GGTCTCGACGG	ATTTATCAAGCTGGTAATAAGCCATGCAACGGCGTCAAAGGGTTCAATTGTTATTTTCCCTTGAGATCTTACGGATTTCGTCCTACATACGGTGTTGGTCAT	CAGCGGAGACC	GAGATTTATCAAGCTGGTAATAAGCCATGCAACGGCGTCAAAGGGTTCAATTGTTATTTTCCCTTGAGATCTTACGGATTTCGTCCTACATACGGTGTTGGTCAT	105
IYQAGNKPCNG-KGVNCYFPLQSYGFRPTYGVGH	4	Omicron	GGTCTCGACGG	ATTTACCAAGCTGGCAATAAACCCTGCAACGGAAAGGGGGTCAATTGTTATTTTCCATTACAGTCTTACGGTTTCAGACCTACTTATGGTGTTGGTCAT	CAGCGGAGACC	GAGATTTACCAAGCTGGCAATAAACCCTGCAACGGAAAGGGGGTCAATTGTTATTTTCCATTACAGTCTTACGGTTTCAGACCTACTTATGGTGTTGGTCAT	102
IYQAGNKPCNG-KGFNCYFPLRSYSFRPTYGVGH	4	BA.1	GGTCTCGACGG	ATTTATCAAGCTGGCAATAAACCATGTAACGGAAAGGGTTTCAATTGCTATTTTCCCTTGAGATCATACTCTTTTCGTCCTACTTACGGGGTTGGTCAT	CAGCGGAGACC	GAGATTTATCAAGCTGGCAATAAACCATGTAACGGAAAGGGTTTCAATTGCTATTTTCCCTTGAGATCATACTCTTTTCGTCCTACTTACGGGGTTGGTCAT	102
IYQAGNKPCNGVKGFNCYSPLRSYGFRPTYGVGH	4	Omicron	GGTCTCGACGG	ATTTATCAAGCTGGTAATAAGCCATGTAACGGCGTCAAAGGGTTCAATTGCTATTCTCCCTTGAGGTCATACGGATTTAGACCTACTTACGGTGTTGGTCAT	CAGCGGAGACC	GAGATTTATCAAGCTGGTAATAAGCCATGTAACGGCGTCAAAGGGTTCAATTGCTATTCTCCCTTGAGGTCATACGGATTTAGACCTACTTACGGTGTTGGTCAT	105
IYQAGSTPCNGVEGPNCYSPLQSYGFQPTNGVGY	4	Wuhan	GGTCTCGACGG	ATTTATCAAGCTGGGTCCACACCATGCAACGGCGTCGAAGGTCCGAATTGTTACTCACCCTTGCAGTCTTACGGTTTTCAACCTACTAATGGAGTTGGTTAT	CAGCGGAGACC	GAGATTTATCAAGCTGGGTCCACACCATGCAACGGCGTCGAAGGTCCGAATTGTTACTCACCCTTGCAGTCTTACGGTTTTCAACCTACTAATGGAGTTGGTTAT	105
IYQAGNKPCKG-EGFNCYFPLQSYGFRPTYGVGH	4	Omicron	GGTCTCGACGG	ATTTATCAAGCTGGTAATAAGCCATGCAAAGGTGAAGGCTTCAACTGTTATTTTCCCTTGCAGTCTTACGGATTTAGACCTACATACGGGGTTGGTCAT	CAGCGGAGACC	GAGATTTATCAAGCTGGTAATAAGCCATGCAAAGGTGAAGGCTTCAACTGTTATTTTCCCTTGCAGTCTTACGGATTTAGACCTACATACGGGGTTGGTCAT	102
IYQAGNKPCKGVKGFNCYSPLRSYSFRPTYGVGH	4	BA.1	GGTCTCGACGG	ATTTATCAAGCTGGTAATAAACCATGCAAGGGAGTCAAAGGCTTCAATTGTTACTCACCGTTGAGATCTTACAGTTTTCGTCCTACTTATGGGGTTGGTCAT	CAGCGGAGACC	GAGATTTATCAAGCTGGTAATAAACCATGCAAGGGAGTCAAAGGCTTCAATTGTTACTCACCGTTGAGATCTTACAGTTTTCGTCCTACTTATGGGGTTGGTCAT	105
IYQAGNKPCNG-KGFNCYFPLRSYGFRPTYGVGH	4	Omicron	GGTCTCGACGG	ATTTATCAAGCTGGCAATAAGCCATGTAACGGGAAAGGTTTCAATTGCTATTTTCCGTTGAGATCTTACGGATTTCGTCCTACATACGGTGTTGGTCAT	CAGCGGAGACC	GAGATTTATCAAGCTGGCAATAAGCCATGTAACGGGAAAGGTTTCAATTGCTATTTTCCGTTGAGATCTTACGGATTTCGTCCTACATACGGTGTTGGTCAT	102
IYQAGNKPCKG-AGPNCYFPLQSYSFRPTYGVGH	4	BA.1	GGTCTCGACGG	ATTTATCAAGCAGGCAACAAACCATGCAAGGGGGCTGGACCCAATTGTTACTTCCCATTGCAGTCATACTCTTTTAGACCTACTTATGGTGTTGGTCAT	CAGCGGAGACC	GAGATTTATCAAGCAGGCAACAAACCATGCAAGGGGGCTGGACCCAATTGTTACTTCCCATTGCAGTCATACTCTTTTAGACCTACTTATGGTGTTGGTCAT	102
IYQAGNKPCNGVEGVNCYFPLQSYGFRPTYGVGH	4	Omicron	GGTCTCGACGG	ATTTATCAAGCTGGTAATAAACCATGCAACGGCGTCGAAGGAGTAAATTGTTATTTTCCTTTGCAGTCTTACGGGTTCAGACCGACATACGGTGTTGGTCAT	CAGCGGAGACC	GAGATTTATCAAGCTGGTAATAAACCATGCAACGGCGTCGAAGGAGTAAATTGTTATTTTCCTTTGCAGTCTTACGGGTTCAGACCGACATACGGTGTTGGTCAT	105
IYQAGNKPCKG-AGPNCYSPLRSYSFRPTYGVGH	4	BA.1	GGTCTCGACGG	ATTTATCAAGCAGGAAACAAACCTTGTAAGGGTGCTGGCCCAAATTGCTACTCACCACTTAGATCTTACTCCTTTAGGCCGACTTATGGGGTTGGTCAT	CAGCGGAGACC	GAGATTTATCAAGCAGGAAACAAACCTTGTAAGGGTGCTGGCCCAAATTGCTACTCACCACTTAGATCTTACTCCTTTAGGCCGACTTATGGGGTTGGTCAT	102
IYQAGNKPCNG-EGPNCYSPLQSYGFRPTYGVGH	4	Omicron	GGTCTCGACGG	ATTTATCAAGCTGGTAATAAACCATGCAACGGCGAAGGGCCAAATTGTTATTCTCCTTTGCAGTCATACGGATTTAGACCCACTTACGGTGTTGGTCAT	CAGCGGAGACC	GAGATTTATCAAGCTGGTAATAAACCATGCAACGGCGAAGGGCCAAATTGTTATTCTCCTTTGCAGTCATACGGATTTAGACCCACTTACGGTGTTGGTCAT	102
IYQAGNKPCNG-AGPNCYSPLQSYSFRPTYGVGH	4	BA.1	GGTCTCGACGG	ATTTATCAAGCAGGAAATAAACCATGCAACGGCGCTGGGCCAAATTGTTACTCACCTTTGCAGTCTTACAGTTTTAGACCCACTTATGGTGTTGGTCAT	CAGCGGAGACC	GAGATTTATCAAGCAGGAAATAAACCATGCAACGGCGCTGGGCCAAATTGTTACTCACCTTTGCAGTCTTACAGTTTTAGACCCACTTATGGTGTTGGTCAT	102
IYQAGSTPCKG-KGPNCYSPLRSYGFQPTNGVGY	4	Wuhan	GGTCTCGACGG	ATTTATCAGGCTGGTTCTACCCCATGCAAGGGAAAAGGCCCCAATTGTTACTCACCACTTAGATCCTACGGTTTTCAACCTACTAACGGTGTTGGGTAT	CAGCGGAGACC	GAGATTTATCAGGCTGGTTCTACCCCATGCAAGGGAAAAGGCCCCAATTGTTACTCACCACTTAGATCCTACGGTTTTCAACCTACTAACGGTGTTGGGTAT	102
IYQAGNKPCNGVEGVNCYSPLQSYSFRPTYGVGH	4	BA.1	GGTCTCGACGG	ATTTATCAAGCTGGTAATAAACCATGCAACGGAGTCGAAGGCGTAAATTGTTACTCACCTTTGCAGTCTTACAGTTTTAGACCCACTTATGGGGTTGGTCAT	CAGCGGAGACC	GAGATTTATCAAGCTGGTAATAAACCATGCAACGGAGTCGAAGGCGTAAATTGTTACTCACCTTTGCAGTCTTACAGTTTTAGACCCACTTATGGGGTTGGTCAT	105
IYQAGSTPCNG-EGFNCYSPLQSYGFQPTNGVGY	4	Wuhan	GGTCTCGACGG	ATTTATCAAGCTGGTTCTACCCCATGCAACGGCGAAGGATTCAATTGTTACTCACCCTTGCAGTCCTATGGGTTTCAACCTACTAATGGTGTTGGTTAC	CAGCGGAGACC	GAGATTTATCAAGCTGGTTCTACCCCATGCAACGGCGAAGGATTCAATTGTTACTCACCCTTGCAGTCCTATGGGTTTCAACCTACTAATGGTGTTGGTTAC	102
IYQAGNKPCNGVKGPNCYFPLQSYGFRPTYGVGH	4	Omicron	GGTCTCGACGG	ATTTATCAAGCTGGTAATAAACCCTGCAACGGCGTCAAGGGGCCAAATTGTTATTTCCCATTACAGTCTTACGGATTTAGACCTACATACGGTGTTGGTCAT	CAGCGGAGACC	GAGATTTATCAAGCTGGTAATAAACCCTGCAACGGCGTCAAGGGGCCAAATTGTTATTTCCCATTACAGTCTTACGGATTTAGACCTACATACGGTGTTGGTCAT	105
IYQAGNKPCKGVEGPNCYSPLRSYGFRPTYGVGH	4	Omicron	GGTCTCGACGG	ATTTATCAAGCTGGTAACAAACCTTGTAAGGGCGTCGAAGGACCCAATTGCTATTCTCCATTGAGATCATACGGGTTTCGTCCAACTTACGGTGTTGGTCAT	CAGCGGAGACC	GAGATTTATCAAGCTGGTAACAAACCTTGTAAGGGCGTCGAAGGACCCAATTGCTATTCTCCATTGAGATCATACGGGTTTCGTCCAACTTACGGTGTTGGTCAT	105
IYQAGNKPCNGVKGVNCYSPLRSYSFRPTYGVGH	4	BA.1	GGTCTCGACGG	ATTTATCAAGCTGGTAATAAACCTTGTAACGGAGTCAAGGGCGTAAATTGCTACTCACCATTGAGGTCTTACTCCTTTAGACCCACTTATGGGGTTGGTCAT	CAGCGGAGACC	GAGATTTATCAAGCTGGTAATAAACCTTGTAACGGAGTCAAGGGCGTAAATTGCTACTCACCATTGAGGTCTTACTCCTTTAGACCCACTTATGGGGTTGGTCAT	105
IYQAGNKPCKG-AGPNCYFPLRSYGFRPTYGVGH	4	Omicron	GGTCTCGACGG	ATTTATCAAGCAGGCAACAAACCTTGTAAGGGTGCTGGGCCAAATTGCTATTTCCCATTGAGATCTTACGGATTTAGGCCGACATACGGTGTTGGTCAT	CAGCGGAGACC	GAGATTTATCAAGCAGGCAACAAACCTTGTAAGGGTGCTGGGCCAAATTGCTATTTCCCATTGAGATCTTACGGATTTAGGCCGACATACGGTGTTGGTCAT	102
IYQAGNKPCKGVAGVNCYFPLQSYSFRPTYGVGH	4	BA.1	GGTCTCGACGG	ATTTATCAAGCAGGCAACAAACCATGCAAGGGAGTCGCTGGGGTAAATTGTTACTTCCCGTTGCAGTCTTATTCATTTAGACCTACTTACGGTGTTGGTCAT	CAGCGGAGACC	GAGATTTATCAAGCAGGCAACAAACCATGCAAGGGAGTCGCTGGGGTAAATTGTTACTTCCCGTTGCAGTCTTATTCATTTAGACCTACTTACGGTGTTGGTCAT	105
IYQAGNKPCNG-AGFNCYFPLRSYSFRPTYGVGH	4	BA.1	GGTCTCGACGG	ATTTACCAAGCAGGCAATAAACCTTGTAACGGAGCTGGTTTTAATTGCTATTTCCCATTGAGATCATATTCTTTTAGGCCCACTTACGGGGTTGGTCAT	CAGCGGAGACC	GAGATTTACCAAGCAGGCAATAAACCTTGTAACGGAGCTGGTTTTAATTGCTATTTCCCATTGAGATCATATTCTTTTAGGCCCACTTACGGGGTTGGTCAT	102
IYQAGNKPCNG-EGFNCYSPLQSYGFRPTYGVGH	4	Omicron	GGTCTCGACGG	ATTTATCAAGCTGGTAATAAGCCATGCAACGGCGAAGGATTCAATTGTTATTCTCCCTTGCAGTCATACGGGTTTAGACCTACTTACGGTGTTGGTCAT	CAGCGGAGACC	GAGATTTATCAAGCTGGTAATAAGCCATGCAACGGCGAAGGATTCAATTGTTATTCTCCCTTGCAGTCATACGGGTTTAGACCTACTTACGGTGTTGGTCAT	102
IYQAGSTPCKGVKGPNCYFPLRSYGFQPTNGVGY	4	Wuhan	GGTCTCGACGG	ATTTATCAAGCTGGATCTACACCATGTAAGGGTGTCAAAGGCCCTAACTGCTACTTTCCATTGAGATCATATGGTTTTCAGCCCACTAATGGGGTTGGTTAC	CAGCGGAGACC	GAGATTTATCAAGCTGGATCTACACCATGTAAGGGTGTCAAAGGCCCTAACTGCTACTTTCCATTGAGATCATATGGTTTTCAGCCCACTAATGGGGTTGGTTAC	105
IYQAGNKPCKG-EGVNCYFPLQSYSFRPTYGVGH	4	BA.1	GGTCTCGACGG	ATTTATCAAGCTGGTAATAAACCATGCAAGGGAGAAGGCGTCAACTGTTACTTCCCGTTGCAGTCATATTCTTTTAGACCTACTTACGGGGTTGGTCAT	CAGCGGAGACC	GAGATTTATCAAGCTGGTAATAAACCATGCAAGGGAGAAGGCGTCAACTGTTACTTCCCGTTGCAGTCATATTCTTTTAGACCTACTTACGGGGTTGGTCAT	102
IYQAGNKPCKG-KGFNCYSPLRSYGFRPTYGVGH	4	Omicron	GGTCTCGACGG	ATTTATCAAGCTGGTAATAAGCCATGCAAAGGGAAAGGCTTCAACTGTTATTCTCCGTTGAGATCATACGGATTTCGTCCTACTTACGGTGTTGGTCAT	CAGCGGAGACC	GAGATTTATCAAGCTGGTAATAAGCCATGCAAAGGGAAAGGCTTCAACTGTTATTCTCCGTTGAGATCATACGGATTTCGTCCTACTTACGGTGTTGGTCAT	102
IYQAGNKPCKGVAGFNCYSPLQSYSFRPTYGVGH	4	BA.1	GGTCTCGACGG	ATTTATCAAGCAGGAAATAAACCCTGCAAGGGCGTCGCTGGTTTCAACTGTTACTCACCACTACAGTCTTACAGCTTTAGACCTACTTATGGGGTTGGTCAT	CAGCGGAGACC	GAGATTTATCAAGCAGGAAATAAACCCTGCAAGGGCGTCGCTGGTTTCAACTGTTACTCACCACTACAGTCTTACAGCTTTAGACCTACTTATGGGGTTGGTCAT	105
IYQAGNKPCKG-EGPNCYFPLRSYGFRPTYGVGH	4	Omicron	GGTCTCGACGG	ATTTATCAAGCTGGTAATAAACCTTGTAAGGGTGAAGGCCCAAACTGCTATTTCCCATTGAGATCTTACGGATTTAGGCCGACATACGGGGTTGGTCAT	CAGCGGAGACC	GAGATTTATCAAGCTGGTAATAAACCTTGTAAGGGTGAAGGCCCAAACTGCTATTTCCCATTGAGATCTTACGGATTTAGGCCGACATACGGGGTTGGTCAT	102
IYQAGSTPCKGVAGFNCYSPLRSYGFQPTNGVGY	4	Wuhan	GGTCTCGACGG	ATTTATCAGGCAGGCTCAACGCCATGCAAAGGGGTCGCTGGATTCAATTGTTACAGTCCCTTGAGATCTTACGGTTTTCAACCTACTAACGGTGTTGGTTAT	CAGCGGAGACC	GAGATTTATCAGGCAGGCTCAACGCCATGCAAAGGGGTCGCTGGATTCAATTGTTACAGTCCCTTGAGATCTTACGGTTTTCAACCTACTAACGGTGTTGGTTAT	105
IYQAGSTPCNG-EGFNCYFPLRSYGFQPTNGVGY	4	Wuhan	GGTCTCGACGG	ATTTACCAGGCTGGTTCCACTCCTTGCAACGGCGAAGGATTCAATTGTTATTTTCCATTGAGATCTTATGGGTTTCAACCGACAAATGGTGTTGGTTAC	CAGCGGAGACC	GAGATTTACCAGGCTGGTTCCACTCCTTGCAACGGCGAAGGATTCAATTGTTATTTTCCATTGAGATCTTATGGGTTTCAACCGACAAATGGTGTTGGTTAC	102
IYQAGNKPCNGVAGFNCYSPLQSYGFRPTYGVGH	4	Omicron	GGTCTCGACGG	ATTTACCAAGCAGGCAATAAACCCTGCAACGGAGTCGCTGGGTTCAATTGTTATTCTCCTTTACAGTCATACGGTTTTAGGCCAACTTATGGTGTTGGTCAT	CAGCGGAGACC	GAGATTTACCAAGCAGGCAATAAACCCTGCAACGGAGTCGCTGGGTTCAATTGTTATTCTCCTTTACAGTCATACGGTTTTAGGCCAACTTATGGTGTTGGTCAT	105
IYQAGNKPCNG-EGVNCYSPLQSYSFRPTYGVGH	4	BA.1	GGTCTCGACGG	ATTTATCAAGCTGGTAATAAACCATGCAACGGCGAAGGGGTCAATTGTTACTCACCCTTGCAGTCTTACAGTTTTAGACCTACTTATGGAGTTGGTCAT	CAGCGGAGACC	GAGATTTATCAAGCTGGTAATAAACCATGCAACGGCGAAGGGGTCAATTGTTACTCACCCTTGCAGTCTTACAGTTTTAGACCTACTTATGGAGTTGGTCAT	102
IYQAGSTPCKG-EGPNCYFPLRSYGFQPTNGVGY	4	Wuhan	GGTCTCGACGG	ATTTACCAGGCTGGTTCCACACCTTGCAAAGGGGAAGGACCGAACTGTTATTTCCCATTGAGATCTTACGGTTTTCAACCAACTAATGGCGTTGGCTAT	CAGCGGAGACC	GAGATTTACCAGGCTGGTTCCACACCTTGCAAAGGGGAAGGACCGAACTGTTATTTCCCATTGAGATCTTACGGTTTTCAACCAACTAATGGCGTTGGCTAT	102
IYQAGNKPCNG-EGVNCYSPLRSYGFRPTYGVGH	4	Omicron	GGTCTCGACGG	ATTTATCAAGCTGGTAATAAACCCTGCAACGGCGAAGGGGTCAATTGTTATTCTCCTTTGAGATCATACGGATTTAGGCCAACTTACGGTGTTGGTCAT	CAGCGGAGACC	GAGATTTATCAAGCTGGTAATAAACCCTGCAACGGCGAAGGGGTCAATTGTTATTCTCCTTTGAGATCATACGGATTTAGGCCAACTTACGGTGTTGGTCAT	102
IYQAGNKPCKG-KGVNCYFPLQSYGFRPTYGVGH	4	Omicron	GGTCTCGACGG	ATTTATCAAGCTGGTAATAAACCCTGCAAGGGCAAAGGGGTCAACTGTTATTTTCCATTACAGTCTTACGGATTCAGACCTACATACGGTGTTGGTCAT	CAGCGGAGACC	GAGATTTATCAAGCTGGTAATAAACCCTGCAAGGGCAAAGGGGTCAACTGTTATTTTCCATTACAGTCTTACGGATTCAGACCTACATACGGTGTTGGTCAT	102
IYQAGSTPCKG-AGVNCYSPLQSYGFQPTNGVGY	4	Wuhan	GGTCTCGACGG	ATTTATCAAGCAGGCTCCACACCATGCAAAGGTGCTGGAGTCAATTGTTACTCACCCTTGCAGTCTTATGGTTTTCAACCTACTAACGGGGTTGGTTAC	CAGCGGAGACC	GAGATTTATCAAGCAGGCTCCACACCATGCAAAGGTGCTGGAGTCAATTGTTACTCACCCTTGCAGTCTTATGGTTTTCAACCTACTAACGGGGTTGGTTAC	102
IYQAGNKPCNG-AGVNCYSPLQSYGFRPTYGVGH	4	Omicron	GGTCTCGACGG	ATTTATCAAGCAGGCAATAAACCATGCAACGGAGCTGGGGTCAATTGTTACTCTCCCTTGCAGTCATACGGTTTTAGACCTACTTATGGTGTTGGTCAT	CAGCGGAGACC	GAGATTTATCAAGCAGGCAATAAACCATGCAACGGAGCTGGGGTCAATTGTTACTCTCCCTTGCAGTCATACGGTTTTAGACCTACTTATGGTGTTGGTCAT	102
IYQAGSTPCNG-AGFNCYSPLQSYGFQPTNGVGY	4	Wuhan	GGTCTCGACGG	ATTTATCAAGCAGGCTCAACGCCATGCAACGGAGCTGGGTTCAATTGTTATTCCCCCTTGCAGTCTTACGGTTTTCAACCTACTAATGGTGTTGGTTAC	CAGCGGAGACC	GAGATTTATCAAGCAGGCTCAACGCCATGCAACGGAGCTGGGTTCAATTGTTATTCCCCCTTGCAGTCTTACGGTTTTCAACCTACTAATGGTGTTGGTTAC	102
IYQAGSTPCKGVAGVNCYSPLQSYGFQPTNGVGY	4	Wuhan	GGTCTCGACGG	ATTTATCAAGCAGGCTCCACACCATGCAAAGGGGTCGCTGGAGTAAATTGTTATTCACCCTTGCAGTCTTACGGTTTTCAACCTACTAACGGTGTTGGTTAC	CAGCGGAGACC	GAGATTTATCAAGCAGGCTCCACACCATGCAAAGGGGTCGCTGGAGTAAATTGTTATTCACCCTTGCAGTCTTACGGTTTTCAACCTACTAACGGTGTTGGTTAC	105
IYQVGNKPCKGVEGVNCYSPLQSYGFRPTYGVGH	4	Mutagenesis	GGTCTCGACGG	ATTTATCAAGTCGGCAACAAACCCTGCAAGGGGGTAGAAGGTGTGAATTGTTATTCTCCATTACAGTCATACGGTTTTAGACCTACTTACGGAGTTGGTCAT	CAGCGGAGACC	GAGATTTATCAAGTCGGCAACAAACCCTGCAAGGGGGTAGAAGGTGTGAATTGTTATTCTCCATTACAGTCATACGGTTTTAGACCTACTTACGGAGTTGGTCAT	105
IYQAGNKSCKGVEGVNCYSPLQSYGFRPTYGVGH	4	Mutagenesis	GGTCTCGACGG	ATATACCAAGCTGGAAACAAGTCATGCAAAGGCGTCGAAGGGGTAAATTGTTATTCTCCATTGCAGAGTTACGGATTTAGACCTACTTATGGTGTTGGTCAT	CAGCGGAGACC	GAGATATACCAAGCTGGAAACAAGTCATGCAAAGGCGTCGAAGGGGTAAATTGTTATTCTCCATTGCAGAGTTACGGATTTAGACCTACTTATGGTGTTGGTCAT	105
IYQAGNKPCKKVEGVNCYSPLQSYGFRPTYGVGH	4	Mutagenesis	GGTCTCGACGG	ATTTATCAAGCTGGTAATAAACCCTGCAAGAAAGTTGAAGGCGTCAATTGTTATTCTCCATTACAGTCATACGGATTTCGTCCTACTTACGGGGTAGGTCAT	CAGCGGAGACC	GAGATTTATCAAGCTGGTAATAAACCCTGCAAGAAAGTTGAAGGCGTCAATTGTTATTCTCCATTACAGTCATACGGATTTCGTCCTACTTACGGGGTAGGTCAT	105
IYQAGNKPCKGVEGVDCYSPLQSYGFRPTYGVGH	4	Mutagenesis	GGTCTCGACGG	ATTTATCAAGCTGGTAATAAACCCTGCAAGGGCGTCGAAGGGGTAGATTGTTATTCTCCATTACAGTCATACGGATTTAGACCTACTTACGGTGTTGGTCAT	CAGCGGAGACC	GAGATTTATCAAGCTGGTAATAAACCCTGCAAGGGCGTCGAAGGGGTAGATTGTTATTCTCCATTACAGTCATACGGATTTAGACCTACTTACGGTGTTGGTCAT	105
IYQAGNKPCKGVEGVNCHSPLQSYGFRPTYGVGH	4	Mutagenesis	GGTCTCGACGG	ATTTATCAAGCTGGTAATAAACCCTGCAAGGGCGTCGAAGGGGTAAACTGTCACTCTCCATTACAGTCATACGGATTTAGACCTACTTATGGTGTTGGTCAT	CAGCGGAGACC	GAGATTTATCAAGCTGGTAATAAACCCTGCAAGGGCGTCGAAGGGGTAAACTGTCACTCTCCATTACAGTCATACGGATTTAGACCTACTTATGGTGTTGGTCAT	105
IYQAGNKPCKGVEGVNCYPPLQSYGFRPTYGVGH	4	Mutagenesis	GGTCTCGACGG	ATTTATCAAGCTGGTAATAAACCATGCAAGGGCGTCGAAGGGGTAAACTGTTATCCTCCATTACAGTCTTACGGATTTAGACCCACATACGGTGTTGGTCAT	CAGCGGAGACC	GAGATTTATCAAGCTGGTAATAAACCATGCAAGGGCGTCGAAGGGGTAAACTGTTATCCTCCATTACAGTCTTACGGATTTAGACCCACATACGGTGTTGGTCAT	105
IYQAGNKPCKGVEGVNCYSPLESYGFRPTYGVGH	4	Mutagenesis	GGTCTCGACGG	ATTTATCAAGCTGGTAATAAACCTTGTAAGGGCGTCGAGGGAGTAAACTGCTATTCTCCATTGGAATCATACGGGTTTCGTCCCACTTACGGTGTTGGTCAT	CAGCGGAGACC	GAGATTTATCAAGCTGGTAATAAACCTTGTAAGGGCGTCGAGGGAGTAAACTGCTATTCTCCATTGGAATCATACGGGTTTCGTCCCACTTACGGTGTTGGTCAT	105
IYQAGNKPCKGVEGVNCYSPLQPYGFRPTYGVGH	4	Mutagenesis	GGTCTCGACGG	ATTTATCAAGCTGGTAATAAGCCATGCAAAGGCGTCGAAGGGGTAAACTGTTATTCTCCATTGCAGCCCTACGGATTTAGACCTACTTACGGTGTTGGTCAT	CAGCGGAGACC	GAGATTTATCAAGCTGGTAATAAGCCATGCAAAGGCGTCGAAGGGGTAAACTGTTATTCTCCATTGCAGCCCTACGGATTTAGACCTACTTACGGTGTTGGTCAT	105
IYQAGNKPCKGVEGVNCYSPLQSYGFRPTTGVGH	4	Mutagenesis	GGTCTCGACGG	ATTTATCAAGCTGGTAATAAACCCTGCAAGGGCGTCGAAGGGGTAAACTGTTACTCTCCATTACAGTCATATGGTTTTAGACCTACTACAGGAGTTGGTCAT	CAGCGGAGACC	GAGATTTATCAAGCTGGTAATAAACCCTGCAAGGGCGTCGAAGGGGTAAACTGTTACTCTCCATTACAGTCATATGGTTTTAGACCTACTACAGGAGTTGGTCAT	105
IYQAGNKPCKGVEGVNCYSPLQSYGFRPTYGVWH	4	Mutagenesis	GGTCTCGACGG	ATTTATCAAGCTGGTAATAAACCCTGCAAGGGAGTTGAAGGCGTAAACTGTTATTCTCCATTACAGTCATACGGTTTTAGACCTACTTACGGGGTCTGGCAT	CAGCGGAGACC	GAGATTTATCAAGCTGGTAATAAACCCTGCAAGGGAGTTGAAGGCGTAAACTGTTATTCTCCATTACAGTCATACGGTTTTAGACCTACTTACGGGGTCTGGCAT	105
IYQVGSTPCKGVAGPNCYSPLRSYGFQPTNGVGY	4	Mutagenesis	GGTCTCGACGG	ATTTATCAAGTCGGCTCAACACCATGCAAAGGGGTAGCTGGTCCTAACTGTTACTCCCCATTGAGATCTTACGGTTTTCAGCCCACTAATGGAGTTGGTTAT	CAGCGGAGACC	GAGATTTATCAAGTCGGCTCAACACCATGCAAAGGGGTAGCTGGTCCTAACTGTTACTCCCCATTGAGATCTTACGGTTTTCAGCCCACTAATGGAGTTGGTTAT	105
IYQAGSTSCKGVAGPNCYSPLRSYGFQPTNGVGY	4	Mutagenesis	GGTCTCGACGG	ATTTATCAAGCAGGCAGTACTTCCTGCAAAGGGGTCGCTGGACCCAATTGTTACTCACCATTGAGATCTTATGGTTTTCAGCCTACAAACGGTGTTGGTTAC	CAGCGGAGACC	GAGATTTATCAAGCAGGCAGTACTTCCTGCAAAGGGGTCGCTGGACCCAATTGTTACTCACCATTGAGATCTTATGGTTTTCAGCCTACAAACGGTGTTGGTTAC	105
IYQAGSTPCKKVAGPNCYSPLRSYGFQPTNGVGY	4	Mutagenesis	GGTCTCGACGG	ATTTATCAAGCAGGATCCACACCATGCAAAAAAGTTGCTGGCCCTAATTGTTATTCACCCTTGAGATCTTACGGGTTTCAGCCAACTAACGGTGTCGGTTAC	CAGCGGAGACC	GAGATTTATCAAGCAGGATCCACACCATGCAAAAAAGTTGCTGGCCCTAATTGTTATTCACCCTTGAGATCTTACGGGTTTCAGCCAACTAACGGTGTCGGTTAC	105
IYQAGSTPCKGVAGPDCYSPLRSYGFQPTNGVGY	4	Mutagenesis	GGTCTCGACGG	ATTTATCAGGCAGGCTCCACCCCATGCAAAGGGGTCGCTGGACCAGATTGTTACTCACCCTTGAGATCTTATGGTTTTCAACCTACTAATGGTGTTGGTTAC	CAGCGGAGACC	GAGATTTATCAGGCAGGCTCCACCCCATGCAAAGGGGTCGCTGGACCAGATTGTTACTCACCCTTGAGATCTTATGGTTTTCAACCTACTAATGGTGTTGGTTAC	105
IYQAGSTPCKGVAGPNCHSPLRSYGFQPTNGVGY	4	Mutagenesis	GGTCTCGACGG	ATTTACCAAGCAGGCTCTACCCCATGCAAAGGGGTCGCTGGACCAAACTGTCATTCACCCTTGAGATCCTATGGTTTTCAGCCTACTAATGGTGTTGGTTAT	CAGCGGAGACC	GAGATTTACCAAGCAGGCTCTACCCCATGCAAAGGGGTCGCTGGACCAAACTGTCATTCACCCTTGAGATCCTATGGTTTTCAGCCTACTAATGGTGTTGGTTAT	105
IYQAGSTPCKGVAGPNCYPPLRSYGFQPTNGVGY	4	Mutagenesis	GGTCTCGACGG	ATTTACCAAGCAGGCAGTACACCATGCAAAGGGGTCGCTGGACCTAATTGTTATCCACCCTTGAGATCTTACGGTTTTCAGCCGACTAACGGTGTTGGTTAT	CAGCGGAGACC	GAGATTTACCAAGCAGGCAGTACACCATGCAAAGGGGTCGCTGGACCTAATTGTTATCCACCCTTGAGATCTTACGGTTTTCAGCCGACTAACGGTGTTGGTTAT	105
IYQAGSTPCKGVAGPNCYSPLESYGFQPTNGVGY	4	Mutagenesis	GGTCTCGACGG	ATTTACCAAGCAGGCTCCACCCCATGCAAAGGGGTCGCTGGACCAAACTGTTATTCACCCTTGGAATCTTATGGTTTTCAGCCTACTAATGGTGTTGGTTAC	CAGCGGAGACC	GAGATTTACCAAGCAGGCTCCACCCCATGCAAAGGGGTCGCTGGACCAAACTGTTATTCACCCTTGGAATCTTATGGTTTTCAGCCTACTAATGGTGTTGGTTAC	105
IYQAGSTPCKGVAGPNCYSPLRPYGFQPTNGVGY	4	Mutagenesis	GGTCTCGACGG	ATTTACCAAGCAGGCTCTACCCCATGCAAAGGGGTCGCTGGACCCAATTGTTATTCACCACTAAGACCTTACGGTTTTCAGCCGACTAACGGTGTTGGTTAT	CAGCGGAGACC	GAGATTTACCAAGCAGGCTCTACCCCATGCAAAGGGGTCGCTGGACCCAATTGTTATTCACCACTAAGACCTTACGGTTTTCAGCCGACTAACGGTGTTGGTTAT	105
IYQAGSTPCKGVAGPNCYSPLRSYGFQPTTGVGY	4	Mutagenesis	GGTCTCGACGG	ATTTACCAAGCAGGCTCCACCCCATGCAAAGGGGTCGCTGGACCTAATTGTTACTCACCATTGAGATCTTATGGTTTTCAGCCCACTACAGGTGTTGGTTAT	CAGCGGAGACC	GAGATTTACCAAGCAGGCTCCACCCCATGCAAAGGGGTCGCTGGACCTAATTGTTACTCACCATTGAGATCTTATGGTTTTCAGCCCACTACAGGTGTTGGTTAT	105
IYQAGSTPCKGVAGPNCYSPLRSYGFQPTNGVWY	4	Mutagenesis	GGTCTCGACGG	ATTTATCAAGCAGGATCTACACCATGCAAAGGCGTCGCTGGGCCTAATTGTTATTCACCCTTGAGAAGTTACGGTTTTCAGCCAACTAACGGTGTTTGGTAC	CAGCGGAGACC	GAGATTTATCAAGCAGGATCTACACCATGCAAAGGCGTCGCTGGGCCTAATTGTTATTCACCCTTGAGAAGTTACGGTTTTCAGCCAACTAACGGTGTTTGGTAC	105
IYQVGSTPCKG-KGFNCYFPLQSYGFQPTNGVGY	4	Mutagenesis	GGTCTCGACGG	ATTTACCAAGTCGGATCAACGCCATGCAAGGGGAAAGGCTTCAATTGTTATTTTCCGTTGCAGTCTTACGGATTTCAACCTACTAACGGTGTTGGTTAT	CAGCGGAGACC	GAGATTTACCAAGTCGGATCAACGCCATGCAAGGGGAAAGGCTTCAATTGTTATTTTCCGTTGCAGTCTTACGGATTTCAACCTACTAACGGTGTTGGTTAT	102
IYQAGSTSCKG-KGFNCYFPLQSYGFQPTNGVGY	4	Mutagenesis	GGTCTCGACGG	ATTTACCAAGCTGGTTCCACATCATGCAAGGGCAAAGGGTTCAATTGTTACTTTCCATTGCAGTCTTATGGATTTCAACCTACTAACGGTGTTGGTTAT	CAGCGGAGACC	GAGATTTACCAAGCTGGTTCCACATCATGCAAGGGCAAAGGGTTCAATTGTTACTTTCCATTGCAGTCTTATGGATTTCAACCTACTAACGGTGTTGGTTAT	102
IYQAGSTPCKK-KGFNCYFPLQSYGFQPTNGVGY	4	Mutagenesis	GGTCTCGACGG	ATTTACCAAGCTGGTTCCACTCCATGCAAGAAAAAAGGCTTCAATTGTTATTTTCCCTTACAGTCTTACGGATTTCAACCTACAAACGGGGTTGGTTAT	CAGCGGAGACC	GAGATTTACCAAGCTGGTTCCACTCCATGCAAGAAAAAAGGCTTCAATTGTTATTTTCCCTTACAGTCTTACGGATTTCAACCTACAAACGGGGTTGGTTAT	102
IYQAGSTPCKG-KGFDCYFPLQSYGFQPTNGVGY	4	Mutagenesis	GGTCTCGACGG	ATTTATCAAGCTGGTTCTACCCCATGCAAGGGCAAAGGGTTCGATTGTTACTTTCCCTTACAGAGTTACGGATTTCAACCTACTAATGGTGTTGGTTAT	CAGCGGAGACC	GAGATTTATCAAGCTGGTTCTACCCCATGCAAGGGCAAAGGGTTCGATTGTTACTTTCCCTTACAGAGTTACGGATTTCAACCTACTAATGGTGTTGGTTAT	102
IYQAGSTPCKG-KGFNCHFPLQSYGFQPTNGVGY	4	Mutagenesis	GGTCTCGACGG	ATTTATCAAGCTGGTTCTACTCCATGCAAGGGCAAAGGGTTCAATTGTCATTTTCCCTTACAGTCATACGGATTTCAACCTACAAACGGTGTTGGTTAT	CAGCGGAGACC	GAGATTTATCAAGCTGGTTCTACTCCATGCAAGGGCAAAGGGTTCAATTGTCATTTTCCCTTACAGTCATACGGATTTCAACCTACAAACGGTGTTGGTTAT	102
IYQAGSTPCKG-KGFNCYPPLQSYGFQPTNGVGY	4	Mutagenesis	GGTCTCGACGG	ATTTATCAAGCTGGTTCTACCCCATGCAAGGGCAAAGGGTTCAATTGTTACCCACCGTTGCAGTCATATGGATTTCAACCTACTAATGGTGTTGGTTAC	CAGCGGAGACC	GAGATTTATCAAGCTGGTTCTACCCCATGCAAGGGCAAAGGGTTCAATTGTTACCCACCGTTGCAGTCATATGGATTTCAACCTACTAATGGTGTTGGTTAC	102
IYQAGSTPCKG-KGFNCYFPLESYGFQPTNGVGY	4	Mutagenesis	GGTCTCGACGG	ATTTACCAAGCTGGTTCTACACCCTGTAAGGGCAAAGGGTTCAATTGCTATTTTCCATTGGAATCATATGGATTTCAGCCTACTAACGGTGTTGGTTAC	CAGCGGAGACC	GAGATTTACCAAGCTGGTTCTACACCCTGTAAGGGCAAAGGGTTCAATTGCTATTTTCCATTGGAATCATATGGATTTCAGCCTACTAACGGTGTTGGTTAC	102
IYQAGSTPCKG-KGFNCYFPLQPYGFQPTNGVGY	4	Mutagenesis	GGTCTCGACGG	ATTTATCAAGCTGGTTCTACTCCATGCAAGGGCAAAGGGTTCAATTGTTACTTTCCATTGCAGCCCTACGGATTTCAACCTACAAACGGTGTTGGTTAT	CAGCGGAGACC	GAGATTTATCAAGCTGGTTCTACTCCATGCAAGGGCAAAGGGTTCAATTGTTACTTTCCATTGCAGCCCTACGGATTTCAACCTACAAACGGTGTTGGTTAT	102
IYQAGSTPCKG-KGFNCYFPLQSYGFQPTTGVGY	4	Mutagenesis	GGTCTCGACGG	ATTTATCAAGCTGGTTCCACCCCATGCAAGGGCAAAGGGTTCAATTGTTATTTTCCCTTACAGTCTTACGGATTTCAACCTACAACTGGTGTTGGTTAC	CAGCGGAGACC	GAGATTTATCAAGCTGGTTCCACCCCATGCAAGGGCAAAGGGTTCAATTGTTATTTTCCCTTACAGTCTTACGGATTTCAACCTACAACTGGTGTTGGTTAC	102
IYQAGSTPCKG-KGFNCYFPLQSYGFQPTNGVWY	4	Mutagenesis	GGTCTCGACGG	ATTTATCAAGCTGGTTCTACCCCATGCAAGGGCAAAGGGTTCAATTGTTATTTTCCCTTACAGTCATACGGATTTCAACCTACTAACGGTGTTTGGTAC	CAGCGGAGACC	GAGATTTATCAAGCTGGTTCTACCCCATGCAAGGGCAAAGGGTTCAATTGTTATTTTCCCTTACAGTCATACGGATTTCAACCTACTAACGGTGTTTGGTAC	102
IYQVGNKPCKG-EGFNCYSPLQSYSFRPTYGVGH	4	Mutagenesis	GGTCTCGACGG	ATTTATCAAGTCGGAAACAAACCATGCAAGGGTGAAGGCTTCAATTGTTACTCACCGTTGCAGTCTTACAGTTTTAGACCTACTTATGGTGTTGGGCAT	CAGCGGAGACC	GAGATTTATCAAGTCGGAAACAAACCATGCAAGGGTGAAGGCTTCAATTGTTACTCACCGTTGCAGTCTTACAGTTTTAGACCTACTTATGGTGTTGGGCAT	102
IYQAGNKSCKG-EGFNCYSPLQSYSFRPTYGVGH	4	Mutagenesis	GGTCTCGACGG	ATTTACCAAGCTGGGAACAAGTCATGTAAAGGAGAAGGTTTTAATTGCTACTCCCCATTGCAGAGTTATTCTTTCAGACCTACTTATGGTGTTGGCCAT	CAGCGGAGACC	GAGATTTACCAAGCTGGGAACAAGTCATGTAAAGGAGAAGGTTTTAATTGCTACTCCCCATTGCAGAGTTATTCTTTCAGACCTACTTATGGTGTTGGCCAT	102
IYQAGNKPCKK-EGFNCYSPLQSYSFRPTYGVGH	4	Mutagenesis	GGTCTCGACGG	ATTTATCAAGCTGGTAATAAACCATGCAAGAAAGAGGGATTTAACTGTTACTCTCCCTTACAGAGCTACTCCTTCAGACCTACTTATGGTGTTGGCCAT	CAGCGGAGACC	GAGATTTATCAAGCTGGTAATAAACCATGCAAGAAAGAGGGATTTAACTGTTACTCTCCCTTACAGAGCTACTCCTTCAGACCTACTTATGGTGTTGGCCAT	102
IYQAGNKPCKG-EGFDCYSPLQSYSFRPTYGVGH	4	Mutagenesis	GGTCTCGACGG	ATTTATCAAGCTGGTAATAAACCATGTAAGGGGGAAGGATTCGATTGCTACTCACCCTTGCAGAGTTACTCTTTTAGACCTACTTATGGTGTTGGCCAT	CAGCGGAGACC	GAGATTTATCAAGCTGGTAATAAACCATGTAAGGGGGAAGGATTCGATTGCTACTCACCCTTGCAGAGTTACTCTTTTAGACCTACTTATGGTGTTGGCCAT	102
IYQAGNKPCKG-EGFNCHSPLQSYSFRPTYGVGH	4	Mutagenesis	GGTCTCGACGG	ATTTATCAAGCTGGTAATAAACCATGCAAGGGTGAAGGATTCAACTGTCATTCCCCCTTACAGTCTTACTCATTTAGACCTACTTATGGGGTTGGCCAC	CAGCGGAGACC	GAGATTTATCAAGCTGGTAATAAACCATGCAAGGGTGAAGGATTCAACTGTCATTCCCCCTTACAGTCTTACTCATTTAGACCTACTTATGGGGTTGGCCAC	102
IYQAGNKPCKG-EGFNCYPPLQSYSFRPTYGVGH	4	Mutagenesis	GGTCTCGACGG	ATTTATCAAGCTGGTAATAAACCATGCAAGGGTGAAGGATTTAACTGTTACCCTCCATTGCAGTCATACTCTTTCAGACCCACTTATGGGGTTGGCCAT	CAGCGGAGACC	GAGATTTATCAAGCTGGTAATAAACCATGCAAGGGTGAAGGATTTAACTGTTACCCTCCATTGCAGTCATACTCTTTCAGACCCACTTATGGGGTTGGCCAT	102
IYQAGNKPCKG-EGFNCYSPLESYSFRPTYGVGH	4	Mutagenesis	GGTCTCGACGG	ATTTATCAAGCTGGTAATAAACCATGCAAGGGTGAGGGATTCAACTGTTACTCCCCCTTAGAATCATACTCTTTTAGACCTACTTATGGGGTTGGCCAT	CAGCGGAGACC	GAGATTTATCAAGCTGGTAATAAACCATGCAAGGGTGAGGGATTCAACTGTTACTCCCCCTTAGAATCATACTCTTTTAGACCTACTTATGGGGTTGGCCAT	102
IYQAGNKPCKG-EGFNCYSPLQPYSFRPTYGVGH	4	Mutagenesis	GGTCTCGACGG	ATTTATCAAGCTGGGAATAAACCATGCAAGGGCGAAGGATTCAACTGTTACTCACCACTACAGCCGTACTCTTTTAGACCTACTTATGGTGTTGGTCAT	CAGCGGAGACC	GAGATTTATCAAGCTGGGAATAAACCATGCAAGGGCGAAGGATTCAACTGTTACTCACCACTACAGCCGTACTCTTTTAGACCTACTTATGGTGTTGGTCAT	102
IYQAGNKPCKG-EGFNCYSPLQSYSFRPTTGVGH	4	Mutagenesis	GGTCTCGACGG	ATTTATCAAGCTGGCAATAAACCATGCAAGGGTGAAGGATTCAACTGTTACTCACCGTTGCAGTCTTATTCCTTTAGACCTACTACAGGTGTTGGGCAT	CAGCGGAGACC	GAGATTTATCAAGCTGGCAATAAACCATGCAAGGGTGAAGGATTCAACTGTTACTCACCGTTGCAGTCTTATTCCTTTAGACCTACTACAGGTGTTGGGCAT	102
IYQAGNKPCKG-EGFNCYSPLQSYSFRPTYGVWH	4	Mutagenesis	GGTCTCGACGG	ATTTATCAAGCTGGTAATAAACCATGCAAGGGCGAAGGATTCAATTGTTACTCACCGTTGCAGTCTTACAGTTTTAGACCTACTTATGGTGTTTGGCAT	CAGCGGAGACC	GAGATTTATCAAGCTGGTAATAAACCATGCAAGGGCGAAGGATTCAATTGTTACTCACCGTTGCAGTCTTACAGTTTTAGACCTACTTATGGTGTTTGGCAT	102
IYQVGSTPCKGVAGFNCYSPLQSYGFQPTNGVGY	4	Mutagenesis	GGTCTCGACGG	ATTTATCAAGTCGGCTCAACGCCATGCAAAGGGGTAGCTGGATTCAATTGTTATAGTCCCTTGCAGTCTTACGGTTTTCAACCTACTAACGGTGTTGGTTAC	CAGCGGAGACC	GAGATTTATCAAGTCGGCTCAACGCCATGCAAAGGGGTAGCTGGATTCAATTGTTATAGTCCCTTGCAGTCTTACGGTTTTCAACCTACTAACGGTGTTGGTTAC	105
IYQAGSTSCKGVAGFNCYSPLQSYGFQPTNGVGY	4	Mutagenesis	GGTCTCGACGG	ATTTATCAAGCAGGCTCAACATCCTGCAAAGGGGTCGCTGGATTCAATTGTTATTCTCCACTACAGAGTTACGGTTTTCAACCTACTAACGGTGTTGGTTAC	CAGCGGAGACC	GAGATTTATCAAGCAGGCTCAACATCCTGCAAAGGGGTCGCTGGATTCAATTGTTATTCTCCACTACAGAGTTACGGTTTTCAACCTACTAACGGTGTTGGTTAC	105
IYQAGSTPCKKVAGFNCYSPLQSYGFQPTNGVGY	4	Mutagenesis	GGTCTCGACGG	ATTTACCAAGCAGGATCAACGCCATGCAAGAAAGTTGCTGGCTTCAATTGTTATTCCCCCTTACAGTCTTACGGGTTTCAACCTACTAACGGTGTCGGTTAT	CAGCGGAGACC	GAGATTTACCAAGCAGGATCAACGCCATGCAAGAAAGTTGCTGGCTTCAATTGTTATTCCCCCTTACAGTCTTACGGGTTTCAACCTACTAACGGTGTCGGTTAT	105
IYQAGSTPCKGVAGFDCYSPLQSYGFQPTNGVGY	4	Mutagenesis	GGTCTCGACGG	ATTTACCAAGCAGGCTCAACGCCATGCAAAGGGGTCGCTGGATTCGATTGTTATAGTCCCTTGCAGTCTTACGGTTTTCAACCTACTAATGGTGTTGGTTAT	CAGCGGAGACC	GAGATTTACCAAGCAGGCTCAACGCCATGCAAAGGGGTCGCTGGATTCGATTGTTATAGTCCCTTGCAGTCTTACGGTTTTCAACCTACTAATGGTGTTGGTTAT	105
IYQAGSTPCKGVAGFNCHSPLQSYGFQPTNGVGY	4	Mutagenesis	GGTCTCGACGG	ATTTATCAAGCAGGCTCAACGCCATGCAAAGGGGTCGCTGGATTCAATTGTCATAGTCCCTTGCAGTCTTACGGTTTTCAACCTACTAACGGTGTTGGTTAT	CAGCGGAGACC	GAGATTTATCAAGCAGGCTCAACGCCATGCAAAGGGGTCGCTGGATTCAATTGTCATAGTCCCTTGCAGTCTTACGGTTTTCAACCTACTAACGGTGTTGGTTAT	105
IYQAGSTPCKGVAGFNCYPPLQSYGFQPTNGVGY	4	Mutagenesis	GGTCTCGACGG	ATTTATCAAGCAGGCTCAACGCCATGCAAAGGGGTCGCTGGATTCAATTGTTACCCACCCTTGCAGTCTTACGGTTTTCAACCTACTAACGGTGTTGGTTAT	CAGCGGAGACC	GAGATTTATCAAGCAGGCTCAACGCCATGCAAAGGGGTCGCTGGATTCAATTGTTACCCACCCTTGCAGTCTTACGGTTTTCAACCTACTAACGGTGTTGGTTAT	105
IYQAGSTPCKGVAGFNCYSPLESYGFQPTNGVGY	4	Mutagenesis	GGTCTCGACGG	ATTTATCAGGCAGGCTCAACGCCATGCAAAGGGGTCGCTGGATTCAATTGTTATAGTCCCTTGGAATCTTACGGTTTTCAACCTACTAACGGTGTTGGTTAC	CAGCGGAGACC	GAGATTTATCAGGCAGGCTCAACGCCATGCAAAGGGGTCGCTGGATTCAATTGTTATAGTCCCTTGGAATCTTACGGTTTTCAACCTACTAACGGTGTTGGTTAC	105
IYQAGSTPCKGVAGFNCYSPLQPYGFQPTNGVGY	4	Mutagenesis	GGTCTCGACGG	ATTTATCAAGCAGGCTCAACGCCATGCAAAGGGGTCGCTGGATTCAATTGTTATTCTCCATTGCAGCCCTACGGTTTTCAACCTACTAACGGTGTTGGTTAC	CAGCGGAGACC	GAGATTTATCAAGCAGGCTCAACGCCATGCAAAGGGGTCGCTGGATTCAATTGTTATTCTCCATTGCAGCCCTACGGTTTTCAACCTACTAACGGTGTTGGTTAC	105
IYQAGSTPCKGVAGFNCYSPLQSYGFQPTTGVGY	4	Mutagenesis	GGTCTCGACGG	ATTTACCAAGCAGGCTCAACGCCATGCAAAGGGGTCGCTGGATTCAATTGTTATAGTCCCTTGCAGTCTTACGGTTTTCAACCTACTACAGGTGTTGGTTAT	CAGCGGAGACC	GAGATTTACCAAGCAGGCTCAACGCCATGCAAAGGGGTCGCTGGATTCAATTGTTATAGTCCCTTGCAGTCTTACGGTTTTCAACCTACTACAGGTGTTGGTTAT	105
IYQAGSTPCKGVAGFNCYSPLQSYGFQPTNGVWY	4	Mutagenesis	GGTCTCGACGG	ATTTATCAAGCAGGATCAACGCCATGCAAAGGCGTCGCTGGGTTCAATTGTTATTCCCCCTTGCAGTCTTACGGTTTTCAACCTACTAACGGTGTTTGGTAC	CAGCGGAGACC	GAGATTTATCAAGCAGGATCAACGCCATGCAAAGGCGTCGCTGGGTTCAATTGTTATTCCCCCTTGCAGTCTTACGGTTTTCAACCTACTAACGGTGTTTGGTAC	105
IYQVGNKPCNGVEGFNCYFPLRSYSFRPTYGVGH	4	Mutagenesis	GGTCTCGACGG	ATTTATCAAGTCGGCAATAAACCATGCAACGGAGTAGAAGGTTTCAATTGTTACTTTCCATTGCGTTCTTATTCATTTAGACCTACTTACGGGGTTGGTCAT	CAGCGGAGACC	GAGATTTATCAAGTCGGCAATAAACCATGCAACGGAGTAGAAGGTTTCAATTGTTACTTTCCATTGCGTTCTTATTCATTTAGACCTACTTACGGGGTTGGTCAT	105
IYQAGNKSCNGVEGFNCYFPLRSYSFRPTYGVGH	4	Mutagenesis	GGTCTCGACGG	ATATACCAAGCTGGTAATAAATCATGCAACGGAGTCGAAGGGTTCAATTGTTATTTTCCATTGAGGTCTTATTCCTTTCGTCCTACTTACGGCGTTGGTCAT	CAGCGGAGACC	GAGATATACCAAGCTGGTAATAAATCATGCAACGGAGTCGAAGGGTTCAATTGTTATTTTCCATTGAGGTCTTATTCCTTTCGTCCTACTTACGGCGTTGGTCAT	105
IYQAGNKPCNKVEGFNCYFPLRSYSFRPTYGVGH	4	Mutagenesis	GGTCTCGACGG	ATTTATCAAGCTGGAAACAAGCCATGCAATAAAGTTGAAGGCTTTAATTGTTACTTCCCTTTGAGATCTTATTCATTTAGGCCCACTTACGGTGTCGGTCAT	CAGCGGAGACC	GAGATTTATCAAGCTGGAAACAAGCCATGCAATAAAGTTGAAGGCTTTAATTGTTACTTCCCTTTGAGATCTTATTCATTTAGGCCCACTTACGGTGTCGGTCAT	105
IYQAGNKPCNGVEGFDCYFPLRSYSFRPTYGVGH	4	Mutagenesis	GGTCTCGACGG	ATTTATCAAGCTGGTAATAAACCATGCAACGGAGTCGAAGGCTTTGATTGTTACTTCCCCTTGAGATCATATTCTTTTCGTCCTACTTACGGGGTTGGTCAT	CAGCGGAGACC	GAGATTTATCAAGCTGGTAATAAACCATGCAACGGAGTCGAAGGCTTTGATTGTTACTTCCCCTTGAGATCATATTCTTTTCGTCCTACTTACGGGGTTGGTCAT	105
IYQAGNKPCNGVEGFNCHFPLRSYSFRPTYGVGH	4	Mutagenesis	GGTCTCGACGG	ATTTATCAAGCTGGTAATAAACCATGTAACGGAGTCGAAGGCTTCAATTGCCATTTTCCTTTGAGATCTTATAGTTTTAGGCCCACTTACGGGGTTGGTCAC	CAGCGGAGACC	GAGATTTATCAAGCTGGTAATAAACCATGTAACGGAGTCGAAGGCTTCAATTGCCATTTTCCTTTGAGATCTTATAGTTTTAGGCCCACTTACGGGGTTGGTCAC	105
IYQAGNKPCNGVEGFNCYPPLRSYSFRPTYGVGH	4	Mutagenesis	GGTCTCGACGG	ATTTATCAAGCTGGTAATAAACCATGCAACGGAGTCGAAGGCTTCAATTGTTATCCCCCATTGCGTTCTTACTCATTTAGACCTACTTACGGGGTTGGTCAT	CAGCGGAGACC	GAGATTTATCAAGCTGGTAATAAACCATGCAACGGAGTCGAAGGCTTCAATTGTTATCCCCCATTGCGTTCTTACTCATTTAGACCTACTTACGGGGTTGGTCAT	105
IYQAGNKPCNGVEGFNCYFPLESYSFRPTYGVGH	4	Mutagenesis	GGTCTCGACGG	ATTTATCAAGCTGGTAATAAACCATGCAACGGAGTCGAGGGCTTTAATTGTTATTTTCCCTTGGAATCTTACTCATTCAGACCTACTTACGGGGTTGGTCAT	CAGCGGAGACC	GAGATTTATCAAGCTGGTAATAAACCATGCAACGGAGTCGAGGGCTTTAATTGTTATTTTCCCTTGGAATCTTACTCATTCAGACCTACTTACGGGGTTGGTCAT	105
IYQAGNKPCNGVEGFNCYFPLRPYSFRPTYGVGH	4	Mutagenesis	GGTCTCGACGG	ATTTATCAAGCTGGTAATAAACCATGTAACGGAGTCGAAGGCTTCAATTGCTATTTTCCTTTGAGGCCATACTCTTTTAGACCCACTTACGGGGTTGGTCAT	CAGCGGAGACC	GAGATTTATCAAGCTGGTAATAAACCATGTAACGGAGTCGAAGGCTTCAATTGCTATTTTCCTTTGAGGCCATACTCTTTTAGACCCACTTACGGGGTTGGTCAT	105
IYQAGNKPCNGVEGFNCYFPLRSYSFRPTTGVGH	4	Mutagenesis	GGTCTCGACGG	ATTTATCAAGCTGGTAATAAACCATGCAACGGAGTCGAAGGCTTTAATTGTTATTTTCCTTTGCGATCTTACTCATTCAGACCCACTACAGGGGTTGGTCAT	CAGCGGAGACC	GAGATTTATCAAGCTGGTAATAAACCATGCAACGGAGTCGAAGGCTTTAATTGTTATTTTCCTTTGCGATCTTACTCATTCAGACCCACTACAGGGGTTGGTCAT	105
IYQAGNKPCNGVEGFNCYFPLRSYSFRPTYGVWH	4	Mutagenesis	GGTCTCGACGG	ATTTATCAAGCTGGTAATAAACCATGTAACGGAGTCGAAGGCTTTAATTGCTATTTTCCTTTGAGGTCATACTCTTTCAGACCCACTTACGGTGTTTGGCAT	CAGCGGAGACC	GAGATTTATCAAGCTGGTAATAAACCATGTAACGGAGTCGAAGGCTTTAATTGCTATTTTCCTTTGAGGTCATACTCTTTCAGACCCACTTACGGTGTTTGGCAT	105
IYQVGNKPCNG-KGVNCYFPLQSYGFRPTYGVGH	4	Mutagenesis	GGTCTCGACGG	ATTTATCAAGTCGGCAATAAACCCTGCAACGGAAAGGGGGTAAATTGTTATTTCCCATTACAGTCTTACGGTTTTAGACCTACTTATGGTGTTGGTCAT	CAGCGGAGACC	GAGATTTATCAAGTCGGCAATAAACCCTGCAACGGAAAGGGGGTAAATTGTTATTTCCCATTACAGTCTTACGGTTTTAGACCTACTTATGGTGTTGGTCAT	102
IYQAGNKSCNG-KGVNCYFPLQSYGFRPTYGVGH	4	Mutagenesis	GGTCTCGACGG	ATATACCAAGCTGGCAACAAGTCATGCAATGGTAAAGGGGTCAATTGTTATTTCCCATTACAGTCTTACGGATTTAGACCTACTTATGGTGTTGGTCAT	CAGCGGAGACC	GAGATATACCAAGCTGGCAACAAGTCATGCAATGGTAAAGGGGTCAATTGTTATTTCCCATTACAGTCTTACGGATTTAGACCTACTTATGGTGTTGGTCAT	102
IYQAGNKPCNK-KGVNCYFPLQSYGFRPTYGVGH	4	Mutagenesis	GGTCTCGACGG	ATTTATCAAGCTGGAAACAAGCCATGCAATAAAAAAGGCGTCAATTGTTATTTCCCTTTGCAGTCTTACGGGTTTAGACCCACATACGGTGTTGGTCAT	CAGCGGAGACC	GAGATTTATCAAGCTGGAAACAAGCCATGCAATAAAAAAGGCGTCAATTGTTATTTCCCTTTGCAGTCTTACGGGTTTAGACCCACATACGGTGTTGGTCAT	102
IYQAGNKPCNG-KGVDCYFPLQSYGFRPTYGVGH	4	Mutagenesis	GGTCTCGACGG	ATTTATCAAGCTGGCAATAAACCCTGCAACGGAAAGGGGGTCGATTGTTACTTCCCATTACAGTCTTACGGTTTTAGACCTACTTATGGTGTTGGTCAT	CAGCGGAGACC	GAGATTTATCAAGCTGGCAATAAACCCTGCAACGGAAAGGGGGTCGATTGTTACTTCCCATTACAGTCTTACGGTTTTAGACCTACTTATGGTGTTGGTCAT	102
IYQAGNKPCNG-KGVNCHFPLQSYGFRPTYGVGH	4	Mutagenesis	GGTCTCGACGG	ATTTATCAAGCTGGCAATAAACCCTGCAACGGAAAGGGGGTCAATTGTCATTTCCCATTACAGTCTTACGGTTTTAGACCTACTTATGGTGTTGGTCAC	CAGCGGAGACC	GAGATTTATCAAGCTGGCAATAAACCCTGCAACGGAAAGGGGGTCAATTGTCATTTCCCATTACAGTCTTACGGTTTTAGACCTACTTATGGTGTTGGTCAC	102
IYQAGNKPCNG-KGVNCYPPLQSYGFRPTYGVGH	4	Mutagenesis	GGTCTCGACGG	ATTTATCAAGCTGGCAATAAACCCTGCAACGGAAAGGGGGTCAATTGTTACCCTCCATTACAGTCTTACGGTTTTAGGCCAACTTATGGTGTTGGTCAT	CAGCGGAGACC	GAGATTTATCAAGCTGGCAATAAACCCTGCAACGGAAAGGGGGTCAATTGTTACCCTCCATTACAGTCTTACGGTTTTAGGCCAACTTATGGTGTTGGTCAT	102
IYQAGNKPCNG-KGVNCYFPLESYGFRPTYGVGH	4	Mutagenesis	GGTCTCGACGG	ATTTACCAAGCTGGCAATAAACCTTGCAACGGAAAGGGGGTCAATTGTTATTTCCCATTGGAATCTTACGGTTTTAGACCCACTTATGGTGTTGGTCAT	CAGCGGAGACC	GAGATTTACCAAGCTGGCAATAAACCTTGCAACGGAAAGGGGGTCAATTGTTATTTCCCATTGGAATCTTACGGTTTTAGACCCACTTATGGTGTTGGTCAT	102
IYQAGNKPCNG-KGVNCYFPLQPYGFRPTYGVGH	4	Mutagenesis	GGTCTCGACGG	ATTTATCAAGCTGGGAATAAGCCATGCAACGGTAAAGGCGTCAATTGTTATTTTCCATTGCAGCCCTACGGATTCAGACCTACTTACGGTGTTGGTCAT	CAGCGGAGACC	GAGATTTATCAAGCTGGGAATAAGCCATGCAACGGTAAAGGCGTCAATTGTTATTTTCCATTGCAGCCCTACGGATTCAGACCTACTTACGGTGTTGGTCAT	102
IYQAGNKPCNG-KGVNCYFPLQSYGFRPTTGVGH	4	Mutagenesis	GGTCTCGACGG	ATTTACCAAGCTGGCAATAAACCCTGCAACGGAAAGGGGGTCAATTGTTATTTCCCATTACAGTCTTATGGTTTTAGACCTACAACTGGTGTTGGTCAT	CAGCGGAGACC	GAGATTTACCAAGCTGGCAATAAACCCTGCAACGGAAAGGGGGTCAATTGTTATTTCCCATTACAGTCTTATGGTTTTAGACCTACAACTGGTGTTGGTCAT	102
IYQAGNKPCNG-KGVNCYFPLQSYGFRPTYGVWH	4	Mutagenesis	GGTCTCGACGG	ATTTACCAAGCTGGCAATAAACCCTGCAACGGAAAGGGGGTCAATTGTTATTTCCCATTACAGTCTTACGGTTTTAGACCTACTTATGGTGTTTGGCAT	CAGCGGAGACC	GAGATTTACCAAGCTGGCAATAAACCCTGCAACGGAAAGGGGGTCAATTGTTATTTCCCATTACAGTCTTACGGTTTTAGACCTACTTATGGTGTTTGGCAT	102
IYQVGNKPCKG-AGFNCYSPLRSYSFRPTYGVGH	4	Mutagenesis	GGTCTCGACGG	ATTTATCAAGTCGGAAATAAACCCTGTAAGGGTGCTGGTTTCAACTGCTACTCACCATTGAGATCTTACTCCTTTCGTCCTACTTATGGGGTTGGCCAT	CAGCGGAGACC	GAGATTTATCAAGTCGGAAATAAACCCTGTAAGGGTGCTGGTTTCAACTGCTACTCACCATTGAGATCTTACTCCTTTCGTCCTACTTATGGGGTTGGCCAT	102
IYQAGNKSCKG-AGFNCYSPLRSYSFRPTYGVGH	4	Mutagenesis	GGTCTCGACGG	ATTTACCAAGCAGGAAACAAGTCATGCAAAGGGGCTGGCTTCAATTGTTACTCCCCATTGAGATCTTATAGTTTTCGTCCTACTTATGGTGTTGGTCAT	CAGCGGAGACC	GAGATTTACCAAGCAGGAAACAAGTCATGCAAAGGGGCTGGCTTCAATTGTTACTCCCCATTGAGATCTTATAGTTTTCGTCCTACTTATGGTGTTGGTCAT	102
IYQAGNKPCKK-AGFNCYSPLRSYSFRPTYGVGH	4	Mutagenesis	GGTCTCGACGG	ATTTATCAAGCAGGAAACAAACCATGTAAAAAGGCTGGCTTTAATTGCTACTCACCCTTGCGTTCTTACTCCTTCAGACCTACTTATGGTGTTGGTCAT	CAGCGGAGACC	GAGATTTATCAAGCAGGAAACAAACCATGTAAAAAGGCTGGCTTTAATTGCTACTCACCCTTGCGTTCTTACTCCTTCAGACCTACTTATGGTGTTGGTCAT	102
IYQAGNKPCKG-AGFDCYSPLRSYSFRPTYGVGH	4	Mutagenesis	GGTCTCGACGG	ATTTATCAAGCAGGAAATAAACCCTGTAAGGGTGCTGGCTTTGATTGCTACTCACCATTGAGATCTTACTCCTTCAGGCCTACTTATGGGGTTGGTCAT	CAGCGGAGACC	GAGATTTATCAAGCAGGAAATAAACCCTGTAAGGGTGCTGGCTTTGATTGCTACTCACCATTGAGATCTTACTCCTTCAGGCCTACTTATGGGGTTGGTCAT	102
IYQAGNKPCKG-AGFNCHSPLRSYSFRPTYGVGH	4	Mutagenesis	GGTCTCGACGG	ATTTATCAAGCAGGAAATAAACCTTGTAAGGGTGCTGGCTTCAACTGCCATTCTCCATTGAGATCCTATTCATTTAGGCCCACTTACGGTGTTGGGCAC	CAGCGGAGACC	GAGATTTATCAAGCAGGAAATAAACCTTGTAAGGGTGCTGGCTTCAACTGCCATTCTCCATTGAGATCCTATTCATTTAGGCCCACTTACGGTGTTGGGCAC	102
IYQAGNKPCKG-AGFNCYPPLRSYSFRPTYGVGH	4	Mutagenesis	GGTCTCGACGG	ATTTACCAAGCAGGAAACAAACCTTGTAAGGGTGCTGGCTTCAATTGCTATCCACCATTGAGATCATATTCTTTTCGTCCCACTTACGGGGTTGGTCAT	CAGCGGAGACC	GAGATTTACCAAGCAGGAAACAAACCTTGTAAGGGTGCTGGCTTCAATTGCTATCCACCATTGAGATCATATTCTTTTCGTCCCACTTACGGGGTTGGTCAT	102
IYQAGNKPCKG-AGFNCYSPLESYSFRPTYGVGH	4	Mutagenesis	GGTCTCGACGG	ATTTATCAAGCAGGAAATAAACCCTGTAAGGGTGCTGGCTTCAACTGCTACTCACCATTGGAATCTTACTCCTTTAGACCTACTTATGGGGTTGGTCAT	CAGCGGAGACC	GAGATTTATCAAGCAGGAAATAAACCCTGTAAGGGTGCTGGCTTCAACTGCTACTCACCATTGGAATCTTACTCCTTTAGACCTACTTATGGGGTTGGTCAT	102
IYQAGNKPCKG-AGFNCYSPLRPYSFRPTYGVGH	4	Mutagenesis	GGTCTCGACGG	ATTTATCAAGCAGGAAACAAACCTTGTAAGGGGGCTGGCTTCAATTGCTACTCACCACTAAGACCGTACTCTTTTAGGCCAACTTATGGTGTTGGTCAT	CAGCGGAGACC	GAGATTTATCAAGCAGGAAACAAACCTTGTAAGGGGGCTGGCTTCAATTGCTACTCACCACTAAGACCGTACTCTTTTAGGCCAACTTATGGTGTTGGTCAT	102
IYQAGNKPCKG-AGFNCYSPLRSYSFRPTTGVGH	4	Mutagenesis	GGTCTCGACGG	ATTTATCAAGCAGGAAATAAACCCTGTAAGGGTGCTGGCTTCAACTGCTACTCACCATTGAGATCTTATTCCTTTCGTCCTACTACCGGTGTTGGGCAT	CAGCGGAGACC	GAGATTTATCAAGCAGGAAATAAACCCTGTAAGGGTGCTGGCTTCAACTGCTACTCACCATTGAGATCTTATTCCTTTCGTCCTACTACCGGTGTTGGGCAT	102
IYQAGNKPCKG-AGFNCYSPLRSYSFRPTYGVWH	4	Mutagenesis	GGTCTCGACGG	ATTTATCAAGCAGGAAACAAACCCTGTAAGGGTGCTGGCTTTAATTGCTACTCACCACTTAGATCTTACTCCTTCCGTCCTACTTATGGTGTTTGGCAT	CAGCGGAGACC	GAGATTTATCAAGCAGGAAACAAACCCTGTAAGGGTGCTGGCTTTAATTGCTACTCACCACTTAGATCTTACTCCTTCCGTCCTACTTATGGTGTTTGGCAT	102
